# Supplementary material for: M6A RNA epitranscriptome dynamics linked to major depressive disorder and suicide risk
Source: Neuropsychopharmacology. 2025 Jul 10;50(10):1524–35. doi: 10.1038/s41386-025-02165-5 (PMC12340114; doi:10.1038/s41386-025-02165-5)
Supplement: Supplementary file 2 — Table S3 [file 41386_2025_2165_MOESM2_ESM.xlsx]

## Sheet: Sheet1
Table S3. Overall m6A methylation profile of gene transcripts in MDD and control subjects
Transcript_ID	GeneSymbol	Group2+3(mean)	Group1(mean)	Foldchange	Pvalue(unpaired t-test)	FDR	All MDD (Mean % m6A)	Control (Mean % m6A)	Diff % m6A	m6A_transcript_location	m6A_mRNA_region	Transcript_Length	m6A_Transcript_Sequence	m6A_site_Locus	m6A_Start	m6A_End	m6A_Strand	m6A_motif_Sequence	m6A_conservation	source	RNAlength	Locus	chrom	strand	txStart	txEnd	description	probeID	type	Sequence	Alias_Gene_symbol	Is_CancerGene	CancerName	DiseaseName	Subcellular_Localization	associated_cell_or_tissue	TF	EntrezID	ccdsID	chemblID	keggID	refseqID	ucscknowngeneID	Pa-seq Peak	Peak Sequence	Pa-seq Peak m6A site	Site Position	Whether RRACA motif	Meripseq-Peak overlapped with Pa-seq peak
ENST00000373872	TGIF2	-3.85655	-4.68907	1.7808	0.000961146	0.0940812	0.468572	0.419463	0.0491098	118; 180; 243; 276; 340; 408; 432; 706; 744; 753; 828; 985; 1113; 1128; 1176; 1286; 1309; 1325; 1344; 1378; 1488; 1544; 1637; 1714; 1822; 2051; 2092	5'UTR; CDS; CDS; CDS; CDS; CDS; CDS; CDS; CDS; CDS; CDS; 3'UTR; 3'UTR; 3'UTR; 3'UTR; 3'UTR; 3'UTR; 3'UTR; 3'UTR; 3'UTR; 3'UTR; 3'UTR; 3'UTR; 3'UTR; 3'UTR; 3'UTR; 3'UTR	3406	1...87ACGCCCCGCGCCGAGCCGGAGGCCGCGTGGACCCGAAAGCCGCTGGGAAAAGTTTACCCAA149...3406; 1...149GTCCAGCCTAGCCCCTAGGCACCATGTCGGACAGTGATCTAGGTGAGGACGAAGGCCTCCT211...3406; 1...212CCCTGGCGGGCAAAAGGAAGCGCAGGGGGAACCTGCCCAAGGAGTCGGTGAAGATCCTCCG274...3406; 1...245TGCCCAAGGAGTCGGTGAAGATCCTCCGGGACTGGCTGTACTTGCACCGCTACAACGCCTA307...3406; 1...309CTCAGAGCAGGAGAAGCTGAGCCTTTCTGGACAGACCAACCTGTCAGTGCTGCAAATATGT371...3406; …	chr20:35202127-35202128_+; chr20:35207184-35207185_+; chr20:35207247-35207248_+; chr20:35207280-35207281_+; chr20:35207344-35207345_+; chr20:35219355-35219356_+; chr20:35219379-35219380_+; chr20:35219653-35219654_+; chr20:35219691-35219692_+; chr20:35219700-35219701_+; chr20:35219775-35219776_+; chr20:35219932-35219933_+; chr20:35220060-35220061_+; chr20:35220075-35220076_+; chr20:35220123-352201…	35202127.0; 35207184.0; 35207247.0; 35207280.0; 35207344.0; 35219355.0; 35219379.0; 35219653.0; 35219691.0; 35219700.0; 35219775.0; 35219932.0; 35220060.0; 35220075.0; 35220123.0; 35220233.0; 35220256.0; 35220272.0; 35220291.0; 35220325.0; 35220435.0; 35220491.0; 35220584.0; 35220661.0; 35220769.0; 35220998.0; 35221039.0	35202128.0; 35207185.0; 35207248.0; 35207281.0; 35207345.0; 35219356.0; 35219380.0; 35219654.0; 35219692.0; 35219701.0; 35219776.0; 35219933.0; 35220061.0; 35220076.0; 35220124.0; 35220234.0; 35220257.0; 35220273.0; 35220292.0; 35220326.0; 35220436.0; 35220492.0; 35220585.0; 35220662.0; 35220770.0; 35220999.0; 35221040.0	+; +; +; +; +; +; +; +; +; +; +; +; +; +; +; +; +; +; +; +; +; +; +; +; +; +; +	GGACC; GGACA; GAACC; GGACT; GGACA; AGACA; AGACC; GGACT; GGACA; GGACT; GGACC; AAACA; AGACC; AGACA; GGACA; GGACA; GAACA; GAACC; GAACC; AAACT; GGACC; GGACC; AAACA; AGACT; AAACT; AAACT; GAACT	No; Yes; No; No; Yes; No; No; No; Yes; No; No; No; No; No; Yes; No; Yes; No; No; No; No; No; No; No; No; No; No	Ensembl	3406	chr20:35202010-35222353:+	chr20	+	35202010	35222353	TGFB induced factor homeobox 2 [Source:HGNC Symbol;Acc:HGNC:15764]	ASHG19AP1B13254650611	protein_coding	GGAGGCCGCGTGGACCCGAAAGCCGCTGGGAAAAGTTTACCCAAGGTCCAGCCTAGCCCC					Nucleus;Cytoplasm;Insoluble Fraction;Cell Membrane		Yes	60436				NM_021809	uc002xfn.4	chr20:35219625-35219699	AGGGCTGAGGCTGGAAGCCCCACAGGTGGACTCTTCAACACGCCACCACCCACACCCCCAGAGCAGGACAAAGAG	chr20:35219654_35219655+(GGACT),chr20:35219692_35219693+(GGACA)	exon:3,exon:3	chr20:35219692_35219693+(GGACA)	chr20:35219624-35219724;chr20:35219625-35219725
ENST00000366672	GALNT2	-2.59016	-3.20815	1.53473	0.012577	0.167576	0.252006	0.200378	0.051628	202; 235; 279; 310; 361; 415; 807; 847; 901; 958; 1031; 1075; 1145; 1393; 1431; 1454; 1507; 1573; 1628; 1640; 1693; 1870; 1882; 1922; 1951; 1975; 2081; 2144; 2190; 2324; 2379; 3112; 3117; 3157; 3181; 3188; 3198; 3419; 3552; 3724; 3809; 4359	CDS; CDS; CDS; CDS; CDS; CDS; CDS; CDS; CDS; CDS; CDS; CDS; CDS; CDS; CDS; CDS; CDS; CDS; CDS; CDS; CDS; 3'UTR; 3'UTR; 3'UTR; 3'UTR; 3'UTR; 3'UTR; 3'UTR; 3'UTR; 3'UTR; 3'UTR; 3'UTR; 3'UTR; 3'UTR; 3'UTR; 3'UTR; 3'UTR; 3'UTR; 3'UTR; 3'UTR; 3'UTR; 3'UTR	4454	1...171GCGCGGGCGGCGGCGCCGGCAGGAAGGAGGACTGGAATGAAATTGACCCCATTAAAAAGAA233...4454; 1...204GGAATGAAATTGACCCCATTAAAAAGAAAGACCTTCATCACAGCAATGGAGAAGAGAAAGC266...4454; 1...248AATGGAGAAGAGAAAGCACAAAGCATGGAGACCCTCCCTCCAGGGAAAGTACGGTGGCCAG310...4454; 1...279CCCTCCCTCCAGGGAAAGTACGGTGGCCAGACTTTAACCAGGAAGCTTATGTTGGAGGGAC341...4454; 1...330TTGGAGGGACGATGGTCCGCTCCGGGCAGGACCCTTACGCCCGCAACAAGTTCAACCAGGT392...4454;…	chr1:230313967-230313968_+; chr1:230314000-230314001_+; chr1:230314044-230314045_+; chr1:230338900-230338901_+; chr1:230338951-230338952_+; chr1:230339005-230339006_+; chr1:230381814-230381815_+; chr1:230381854-230381855_+; chr1:230384941-230384942_+; chr1:230384998-230384999_+; chr1:230386256-230386257_+; chr1:230386300-230386301_+; chr1:230391027-230391028_+; chr1:230400994-230400995_+; chr1:23…	230313967.0; 230314000.0; 230314044.0; 230338900.0; 230338951.0; 230339005.0; 230381814.0; 230381854.0; 230384941.0; 230384998.0; 230386256.0; 230386300.0; 230391027.0; 230400994.0; 230401032.0; 230401055.0; 230401108.0; 230410251.0; 230410306.0; 230415056.0; 230415109.0; 230415286.0; 230415298.0; 230415338.0; 230415367.0; 230415391.0; 230415497.0; 230415560.0; 230415606.0; 230415740.0; 230415795…	230313968.0; 230314001.0; 230314045.0; 230338901.0; 230338952.0; 230339006.0; 230381815.0; 230381855.0; 230384942.0; 230384999.0; 230386257.0; 230386301.0; 230391028.0; 230400995.0; 230401033.0; 230401056.0; 230401109.0; 230410252.0; 230410307.0; 230415057.0; 230415110.0; 230415287.0; 230415299.0; 230415339.0; 230415368.0; 230415392.0; 230415498.0; 230415561.0; 230415607.0; 230415741.0; 230415796…	+; +; +; +; +; +; +; +; +; +; +; +; +; +; +; +; +; +; +; +; +; +; +; +; +; +; +; +; +; +; +; +; +; +; +; +; +; +; +; +; +; +	GGACT; AGACC; AGACC; AGACT; GGACC; GGACA; GGACT; GGACA; GAACT; GAACC; GAACT; GAACC; GGACA; AGACC; GAACT; GGACA; AAACC; GGACC; AGACA; GAACA; GGACA; AAACT; AAACT; AAACT; AGACA; GAACT; TGACA; GGACA; GAACT; AGACT; GGACA; GAACC; AAACA; AGACA; AAACC; AGACA; GAACT; GGACA; GGACA; AAACC; AGACC; GAACT	No; No; No; No; No; Yes; No; No; No; No; No; No; No; No; No; Yes; No; No; Yes; No; No; No; No; No; Yes; No; No; Yes; No; No; Yes; No; No; No; No; No; No; No; No; No; No; No	Ensembl	4454	chr1:230202956-230417870:+	chr1	+	230202956	230417870	polypeptide N-acetylgalactosaminyltransferase 2 [Source:HGNC Symbol;Acc:HGNC:4124]	ASHG19AP1B12481216911	protein_coding	GGCGGCGCCGGCAGGAAGGAGGACTGGAATGAAATTGACCCCATTAAAAAGAAAGACCTT					Endoplasmic reticulum;Ribosome			2590	CCDS1582			NM_001291866	uc010pwa.2	chr1:230415345-230415378	GCAAGGCACGGACGACTGTGCAGACACAGCAGCG	chr1:230415368_230415369+(AGACA)	utr3	chr1:230415368_230415369+(AGACA)	chr1:230415323-230415423;chr1:230415329-230415429;chr1:230415316-230415416;chr1:230415313-230415413;chr1:230415297-230415397
ENST00000335046	UBE2C	-4.46177	-5.31005	1.80036	0.0180298	0.187103	0.487729	0.393004	0.0947256	74; 377; 452	CDS; CDS; CDS	737	1...43CTGCCAACGCCGCCCGGATGGCTTCCCAAAACCGCGACCCAGCCGCCACTAGCGTCGCCGC105...737; 1...346GCAAGCCCCTTGTGTGGGGCTTGGGTTGGGACATGAGGCTGCTGCTGGAGCTTACTCTGCA408...737; 1...421TGCCAGAACCCAACATTGATAGTCCCTTGAACACACATGCTGCCGAGCTCTGGAAAAACCC483...737;	chr20:44441347-44441348_+; chr20:44444128-44444129_+; chr20:44444516-44444517_+	44441347.0; 44444128.0; 44444516.0	44441348.0; 44444129.0; 44444517.0	+; +; +	AAACC; GGACA; GAACA	No; No; No	Ensembl	737	chr20:44441274-44445596:+	chr20	+	44441274	44445596	ubiquitin conjugating enzyme E2 C [Source:HGNC Symbol;Acc:HGNC:15937]	ASHG19AP1B14155572811	protein_coding	TGGGTAGGGACCATCCATGGAGCAGCTGGAACAGCAGTGGGGAGCATCAGAACCAGCTCA		Yes		Mammary Neoplasms	Cytoplasm			11065	CCDS13371			NM_181799	uc002xpl.5	chr20:44441320-44441365	GCCAACGCCGCCCGGATGGCTTCCCAAAACCGCGACCCAGCCGCCA	chr20:44441348_44441349+(AAACC)	exon:1		chr20:44441300-44441400;chr20:44441294-44441394
ENST00000543872	SMG8	5.10497	4.39932	1.63088	0.0414851	0.245476	0.481756	0.438742	0.0430142	120; 150; 173; 233; 242; 289; 374; 530; 543; 583; 640; 645; 664; 794; 965; 990; 1021; 1033; 1055; 1097; 1108; 1114; 1129; 1142; 1180; 1300; 1321; 1351; 1564; 1586; 1625; 1660; 1756; 1827; 1924; 2225; 2297; 2312; 2319; 2451; 2467; 2573; 2596; 2614; 2637; 2659; 2673; 2695; 2701; 2707; 2821; 2966	5'UTR; 5'UTR; 5'UTR; 5'UTR; 5'UTR; CDS; CDS; CDS; CDS; CDS; CDS; CDS; CDS; CDS; CDS; CDS; CDS; CDS; CDS; CDS; CDS; CDS; CDS; CDS; CDS; CDS; CDS; CDS; CDS; CDS; CDS; CDS; CDS; CDS; CDS; CDS; CDS; CDS; CDS; CDS; CDS; CDS; CDS; CDS; CDS; CDS; CDS; CDS; CDS; CDS; CDS; CDS	3477	1...89TCCTGAGCAGCTGGAACTACAGTTGAGGAAACAAACTAGGAGAGGAGAAGAGGAGGCGGAA151...3477; 1...119ACAAACTAGGAGAGGAGAAGAGGAGGCGGAACTCAAGTGACGGGAAAGCAGGAACTGAAGA181...3477; 1...142AGGCGGAACTCAAGTGACGGGAAAGCAGGAACTGAAGAAGCGGAGGAAGGATTTCAAAATT204...3477; 1...202TGGACGAAAGCCGGTCGGTTTTACTAACGGACCGGAAGGACTCTAGAGAACGCTCTGCACT264...3477; 1...211GCCGGTCGGTTTTACTAACGGACCGGAAGGACTCTAGAGAACGCTCTGCACTATGGCTGGT273...3477; …	chr17:57287268-57287269_+; chr17:57287298-57287299_+; chr17:57287321-57287322_+; chr17:57287381-57287382_+; chr17:57287390-57287391_+; chr17:57287437-57287438_+; chr17:57287522-57287523_+; chr17:57287678-57287679_+; chr17:57287691-57287692_+; chr17:57287731-57287732_+; chr17:57287788-57287789_+; chr17:57287793-57287794_+; chr17:57287812-57287813_+; chr17:57287942-57287943_+; chr17:57288113-572881…	57287268.0; 57287298.0; 57287321.0; 57287381.0; 57287390.0; 57287437.0; 57287522.0; 57287678.0; 57287691.0; 57287731.0; 57287788.0; 57287793.0; 57287812.0; 57287942.0; 57288113.0; 57288138.0; 57288169.0; 57288181.0; 57288203.0; 57288245.0; 57288256.0; 57288262.0; 57288277.0; 57288290.0; 57288328.0; 57288448.0; 57288469.0; 57288499.0; 57288712.0; 57288734.0; 57288773.0; 57288808.0; 57288904.0; 572…	57287269.0; 57287299.0; 57287322.0; 57287382.0; 57287391.0; 57287438.0; 57287523.0; 57287679.0; 57287692.0; 57287732.0; 57287789.0; 57287794.0; 57287813.0; 57287943.0; 57288114.0; 57288139.0; 57288170.0; 57288182.0; 57288204.0; 57288246.0; 57288257.0; 57288263.0; 57288278.0; 57288291.0; 57288329.0; 57288449.0; 57288470.0; 57288500.0; 57288713.0; 57288735.0; 57288774.0; 57288809.0; 57288905.0; 572…	+; +; +; +; +; +; +; +; +; +; +; +; +; +; +; +; +; +; +; +; +; +; +; +; +; +; +; +; +; +; +; +; +; +; +; +; +; +; +; +; +; +; +; +; +; +; +; +; +; +; +; +	AAACA; GAACT; GAACT; GGACC; GGACT; AGACC; GGACC; GGACC; GAACT; GGACC; TAACC; GAACT; GGACT; GGACT; AGACA; AAACA; AGACT; AAACT; AGACT; GAACC; GAACC; AGACC; AGACA; AAACA; GGACC; GGACC; GGACC; GGACC; GAACC; GAACT; AAACT; GGACT; AAACC; TGACT; GGACT; GAACC; AAACT; GAACC; AAACC; AAACT; AAACT; AAACT; TAACT; GGACC; GAACA; GGACA; GGACT; AGACT; AGACA; AAACT; AGACT; AAACC	No; No; No; No; No; No; No; No; No; No; No; No; No; No; Yes; No; No; No; No; No; No; No; No; No; No; No; No; No; No; No; No; No; No; No; No; No; No; No; No; No; No; No; No; No; Yes; Yes; No; No; Yes; No; No; No	Ensembl	3477	chr17:57286761-57292600:+	chr17	+	57286761	57292600	SMG8, nonsense mediated mRNA decay factor [Source:HGNC Symbol;Acc:HGNC:25551]	ASHG19AP1B12504524211	protein_coding	GGTTCGAGCAATTCTCCTGCCTCAGCCTCCTGAGCAGCTGGAACTACAGTTGAGGAAACA								55181	CCDS11615				uc060ibx.1	chr17:57288192-57288209	TTGCCCACCTAGACTCCT	chr17:57288204_57288205+(AGACT)	exon:2		chr17:57288139-57288239;chr17:57288153-57288253
ENST00000599312	CTD-2207O23.12	4.61531	3.55477	2.08571	0.0327774	0.226046	0.379599	0.297075	0.082524	123; 145; 180; 186; 207; 222; 243; 270; 312; 340	CDS; 3'UTR; 3'UTR; 3'UTR; 3'UTR; 3'UTR; 3'UTR; 3'UTR; 3'UTR; 3'UTR	382	1...92CTGAAATGCGGCGCTCAGTCCTGGTCAGGAACCCAGGCCACAAAGGCCTGAGACCCGTTTA154...382; 1...114GGTCAGGAACCCAGGCCACAAAGGCCTGAGACCCGTTTATGAAGAGCTCGACTCTGACTCC176...382; 1...149TTTATGAAGAGCTCGACTCTGACTCCGAGGACCTAGACCCCAATCCTGAAGATCTGGACCC211...382; 1...155AAGAGCTCGACTCTGACTCCGAGGACCTAGACCCCAATCCTGAAGATCTGGACCCGGTTTC217...382; 1...176AGGACCTAGACCCCAATCCTGAAGATCTGGACCCGGTTTCTGAAGACCCAGAGCCTGATCC238...382; 1...1…	chr19:7584153-7584154_+; chr19:7584175-7584176_+; chr19:7584210-7584211_+; chr19:7584216-7584217_+; chr19:7584237-7584238_+; chr19:7584252-7584253_+; chr19:7584273-7584274_+; chr19:7584300-7584301_+; chr19:7584342-7584343_+; chr19:7584370-7584371_+	7584153.0; 7584175.0; 7584210.0; 7584216.0; 7584237.0; 7584252.0; 7584273.0; 7584300.0; 7584342.0; 7584370.0	7584154.0; 7584176.0; 7584211.0; 7584217.0; 7584238.0; 7584253.0; 7584274.0; 7584301.0; 7584343.0; 7584371.0	+; +; +; +; +; +; +; +; +; +	GAACC; AGACC; GGACC; AGACC; GGACC; AGACC; AGACC; GGACC; GGACC; GAACC	No; No; No; No; No; No; No; No; No; No	Ensembl	382	chr19:7571968-7584412:+	chr19	+	7571968	7584412		ASHG19AP1B14230160611	protein_coding	ACCTCCGGCCCCGGTGACTGAAGAGATGCTACAGCGGGTCTTGCCCCAGAAGCTGCGGGC								-1					uc060snp.1	chr19:7584329-7584357	CTCGGAGGATCTGGACCCCGACGCCGAAG	chr19:7584343_7584344+(GGACC)	utr3		chr19:7584278-7584378
ENST00000221419	HNRNPL	-2.81458	-3.61914	1.74661	0.018712	0.189222	0.514353	0.423493	0.0908597	147; 553; 557; 638; 647; 658; 716; 744; 780; 830; 1550; 1664; 1793; 1811; 1847; 1913; 2001; 2038; 2054; 2072; 2333	5'UTR; CDS; CDS; CDS; CDS; CDS; CDS; CDS; CDS; CDS; CDS; CDS; CDS; CDS; CDS; CDS; CDS; CDS; CDS; CDS; 3'UTR	2471	1...116TTATTTTAAGGCGGCGGGGTCGACGGAAAGACTGGCAGAAAGCGACCACCTATAAGGAGTG178...2471; 1...522GAGGGCGGCCGGGCCCCTAAGCGGCTCAAGACTGACAACGCCGGCGACCAGCACGGAGGCG584...2471; 1...526GCGGCCGGGCCCCTAAGCGGCTCAAGACTGACAACGCCGGCGACCAGCACGGAGGCGGCGG588...2471; 1...607GGGCGGCGGGCGGCGGCGGCGGTGGGGAGAACTACGATGACCCGCACAAAACCCCTGCCTC669...2471; 1...616GCGGCGGCGGCGGTGGGGAGAACTACGATGACCCGCACAAAACCCCTGCCTCCCCAGTTGT678...2471;…	chr19:39340825-39340826_-; chr19:39340419-39340420_-; chr19:39340415-39340416_-; chr19:39338069-39338070_-; chr19:39338060-39338061_-; chr19:39338049-39338050_-; chr19:39337991-39337992_-; chr19:39337963-39337964_-; chr19:39336702-39336703_-; chr19:39336652-39336653_-; chr19:39330784-39330785_-; chr19:39329590-39329591_-; chr19:39329166-39329167_-; chr19:39329148-39329149_-; chr19:39329112-393291…	39340825.0; 39340419.0; 39340415.0; 39338069.0; 39338060.0; 39338049.0; 39337991.0; 39337963.0; 39336702.0; 39336652.0; 39330784.0; 39329590.0; 39329166.0; 39329148.0; 39329112.0; 39329046.0; 39328099.0; 39328062.0; 39328046.0; 39328028.0; 39327164.0	39340826.0; 39340420.0; 39340416.0; 39338070.0; 39338061.0; 39338050.0; 39337992.0; 39337964.0; 39336703.0; 39336653.0; 39330785.0; 39329591.0; 39329167.0; 39329149.0; 39329113.0; 39329047.0; 39328100.0; 39328063.0; 39328047.0; 39328029.0; 39327165.0	-; -; -; -; -; -; -; -; -; -; -; -; -; -; -; -; -; -; -; -; -	AGACT; AGACT; TGACA; GAACT; TGACC; AAACC; AGACC; GGACC; AGACA; GAACT; GAACT; AGACC; AGACT; GAACA; GAACC; GAACT; GGACT; AGACT; GAACC; AAACC; GAACT	No; No; No; No; No; No; No; No; No; No; No; No; No; No; No; No; No; No; No; No; No	Ensembl	2471	chr19:39327028-39340973:-	chr19	-	39327028	39340973	heterogeneous nuclear ribonucleoprotein L [Source:HGNC Symbol;Acc:HGNC:5045]	ASHG19AP1B10004938611	protein_coding	GAAAGACTGGCAGAAAGCGACCACCTATAAGGAGTGTCTCAGACAAACAAGGGCGGGCCC				Stomach Neoplasms;Mammary Neoplasms	Ribosome;Insoluble Fraction		Yes	3191	CCDS33015			NM_001533	uc060yfy.1	chr19:39328050-39328072	AGGAAGCCCAGAGTCTCCAGGGC	chr19:39328062_39328063-(AGACT)	exon:12		chr19:39327996-39328096
ENST00000286918	ANKRD9	-3.98181	-4.86733	1.84743	0.0114503	0.163195	0.375549	0.338323	0.0372264	381; 399; 492; 517; 539; 1042; 1294; 1390; 1531; 1582; 1587; 1775; 1806; 1872; 1894; 1990; 2052; 2398; 2457; 2653	5'UTR; 5'UTR; 5'UTR; 5'UTR; 5'UTR; CDS; CDS; CDS; CDS; 3'UTR; 3'UTR; 3'UTR; 3'UTR; 3'UTR; 3'UTR; 3'UTR; 3'UTR; 3'UTR; 3'UTR; 3'UTR	6727	1...350AGTAGTCGGGGAGATCAAGAGAGGTATGGGACCTGAAGAGGATGGCAGACTGTGCAGTGCG412...6727; 1...368GAGAGGTATGGGACCTGAAGAGGATGGCAGACTGTGCAGTGCGGTGCACACCGGTCTCCAG430...6727; 1...461CTAACGTATAAAGCTGAGGCTCGGCCAGGGACTGTGATATACCCACATCCCCGGAACTAGG523...6727; 1...486CAGGGACTGTGATATACCCACATCCCCGGAACTAGGTGATCGCGGTGCAGGAACCAGGTGT548...6727; 1...508TCCCCGGAACTAGGTGATCGCGGTGCAGGAACCAGGTGTGCCTTCGCGGGATCCATGCCTT570...6727;…	chr14:102975064-102975065_-; chr14:102975046-102975047_-; chr14:102974862-102974863_-; chr14:102974837-102974838_-; chr14:102974815-102974816_-; chr14:102973780-102973781_-; chr14:102973528-102973529_-; chr14:102973432-102973433_-; chr14:102973291-102973292_-; chr14:102973240-102973241_-; chr14:102973235-102973236_-; chr14:102973047-102973048_-; chr14:102973016-102973017_-; chr14:102972950-102972…	102975064.0; 102975046.0; 102974862.0; 102974837.0; 102974815.0; 102973780.0; 102973528.0; 102973432.0; 102973291.0; 102973240.0; 102973235.0; 102973047.0; 102973016.0; 102972950.0; 102972928.0; 102972832.0; 102972770.0; 102972424.0; 102972365.0; 102972169.0	102975065.0; 102975047.0; 102974863.0; 102974838.0; 102974816.0; 102973781.0; 102973529.0; 102973433.0; 102973292.0; 102973241.0; 102973236.0; 102973048.0; 102973017.0; 102972951.0; 102972929.0; 102972833.0; 102972771.0; 102972425.0; 102972366.0; 102972170.0	-; -; -; -; -; -; -; -; -; -; -; -; -; -; -; -; -; -; -; -	GGACC; AGACT; GGACT; GAACT; GAACC; GGACC; GGACC; GGACA; GGACC; GGACA; AAACT; GGACT; GGACA; GGACT; GGACA; GGACT; GAACA; GGACA; AGACT; GAACC	No; No; No; No; No; No; No; Yes; No; Yes; No; No; No; No; No; No; No; No; No; No	Ensembl	6727	chr14:102968097-102976128:-	chr14	-	102968097	102976128	ankyrin repeat domain 9 [Source:HGNC Symbol;Acc:HGNC:20096]	ASHG19AP1B11357324111	protein_coding	ACTTAAGTGTATACTTTGATGAGTTCTGATGAATGTCTACATGTGTGTAATCACCACTGC				Juvenile arthritis	Cytosol;Nucleus;Nucleous			122416	CCDS9973			NM_152326	uc001ylz.2	chr14:102973281-102973316	TGCCAGTGAGGTCCAACGGCTGCAGGAATGGGGGCA	chr14:102973291_102973292-(GGACC)	exon:4		chr14:102973222-102973322;chr14:102973260-102973360;chr14:102973239-102973339;chr14:102973262-102973362;chr14:102973249-102973349;chr14:102973245-102973345
ENST00000338663	SLC3A2	-4.78854	-5.52726	1.6687	0.000980731	0.0942838	0.425973	0.368097	0.0578761	40; 162; 648; 671; 768; 795; 894; 966; 986; 1038; 1049; 1235; 1291; 1341; 1392; 1467; 1495; 1521; 1551; 1579; 1693; 1741; 1752; 1758; 1821; 1825; 1829; 1833; 1854	5'UTR; CDS; CDS; CDS; CDS; CDS; CDS; CDS; CDS; CDS; CDS; CDS; CDS; CDS; CDS; CDS; CDS; CDS; CDS; CDS; CDS; CDS; 3'UTR; 3'UTR; 3'UTR; 3'UTR; 3'UTR; 3'UTR; 3'UTR	1904	1...9GCCTGCTGCTGAGCAGATGCAGTAGCCGAAACTGCGCGGAGGCACAGAGGCCGGGGAGAGC71...1904; 1...131TCGCCGGTTCTGCAGGCACCATGAGCCAGGACACCGAGGTGGATATGAAGGAGGTGGAGCT193...1904; 1...617AGGGCCTTGTGCTGGGTCCAATTCACAAGAACCAGAAGGATGATGTCGCTCAGACTGACTT679...1904; 1...640CACAAGAACCAGAAGGATGATGTCGCTCAGACTGACTTGCTGCAGATCGACCCCAATTTTG702...1904; 1...737CTAAAAAAAAGAGCATCCGTGTCATTCTGGACCTTACTCCCAACTACCGGGGTGAGAACTC799...1904; 1.…	chr11:62648383-62648384_+; chr11:62648505-62648506_+; chr11:62649436-62649437_+; chr11:62649459-62649460_+; chr11:62650397-62650398_+; chr11:62650424-62650425_+; chr11:62651980-62651981_+; chr11:62652158-62652159_+; chr11:62652664-62652665_+; chr11:62652716-62652717_+; chr11:62652727-62652728_+; chr11:62653020-62653021_+; chr11:62653076-62653077_+; chr11:62655652-62655653_+; chr11:62655815-626558…	62648383.0; 62648505.0; 62649436.0; 62649459.0; 62650397.0; 62650424.0; 62651980.0; 62652158.0; 62652664.0; 62652716.0; 62652727.0; 62653020.0; 62653076.0; 62655652.0; 62655815.0; 62655890.0; 62655918.0; 62655944.0; 62655974.0; 62656002.0; 62656116.0; 62656164.0; 62656175.0; 62656181.0; 62656244.0; 62656248.0; 62656252.0; 62656256.0; 62656277.0	62648384.0; 62648506.0; 62649437.0; 62649460.0; 62650398.0; 62650425.0; 62651981.0; 62652159.0; 62652665.0; 62652717.0; 62652728.0; 62653021.0; 62653077.0; 62655653.0; 62655816.0; 62655891.0; 62655919.0; 62655945.0; 62655975.0; 62656003.0; 62656117.0; 62656165.0; 62656176.0; 62656182.0; 62656245.0; 62656249.0; 62656253.0; 62656257.0; 62656278.0	+; +; +; +; +; +; +; +; +; +; +; +; +; +; +; +; +; +; +; +; +; +; +; +; +; +; +; +; +	AAACT; GGACA; GAACC; AGACT; GGACC; GAACT; GGACA; AGACA; GGACT; AGACT; TGACT; GGACC; GGACA; TGACA; AGACC; GGACT; GGACT; GGACC; TAACT; GGACT; AAACT; TGACT; TGACA; GGACC; AAACA; AAACA; AAACA; AAACT; GAACC	No; Yes; No; No; No; No; No; No; No; No; No; No; No; No; No; No; No; No; No; No; No; No; No; No; No; No; No; No; No	Ensembl	1904	chr11:62648344-62656327:+	chr11	+	62648344	62656327	solute carrier family 3 member 2 [Source:HGNC Symbol;Acc:HGNC:11026]	ASHG19AP1B13578431711	protein_coding	TGCTGCTGAGCAGATGCAGTAGCCGAAACTGCGCGGAGGCACAGAGGCCGGGGAGAGCGT				Lung Neoplasms	Nucleus;Endoplasmic reticulum			6520	CCDS31590			NM_001013251	uc001nwg.4	chr11:62655990-62656005	GCCTCTCGGCTGGACT	chr11:62656003_62656004+(GGACT)	exon:9		chr11:62655973-62656073;chr11:62655968-62656068;chr11:62655972-62656072;chr11:62655982-62656082
ENST00000368872	PI4KB	-3.07459	-4.3061	2.34813	0.00757089	0.144805	0.573998	0.533246	0.0407522	62; 159; 166; 225; 322; 381; 438; 460; 470; 492; 509; 668; 802; 916; 929; 962; 1069; 1093; 1171; 1216; 1251; 1362; 1425; 1551; 1684; 2042; 2077; 2818; 2915; 3025; 3032; 3040; 3086; 3153; 3204; 3208; 3216; 3235; 3257	5'UTR; 5'UTR; 5'UTR; 5'UTR; 5'UTR; 5'UTR; 5'UTR; 5'UTR; 5'UTR; 5'UTR; 5'UTR; CDS; CDS; CDS; CDS; CDS; CDS; CDS; CDS; CDS; CDS; CDS; CDS; CDS; CDS; CDS; CDS; CDS; CDS; 3'UTR; 3'UTR; 3'UTR; 3'UTR; 3'UTR; 3'UTR; 3'UTR; 3'UTR; 3'UTR; 3'UTR	3331	1...31GCTGTCAGGGAAGCGCAGGCGGCCAATGGAACCCGGGAGCGGTCGCTGCTGCTGAGGCGGC93...3331; 1...128TCCGCGGGGGTCCCCCAGAGGATCAACTAAACCTTGAACTAAGAAGAAAAATGTGTTGTGA190...3331; 1...135GGGTCCCCCAGAGGATCAACTAAACCTTGAACTAAGAAGAAAAATGTGTTGTGAGCAGGGG197...3331; 1...194GGGAGCCTCAGCTGCCTCAGGCCGTTCAGGACAGAAGGGTGTTTCTGAAGGCCGGAGCAAG256...3331; 1...291CTACTCCGGAGCAGCCACTAAGAGGGATGAACAGGCCTGCGTGGAAATTGAATGAGATTAG353...3331; 1…	chr1:151299832-151299833_-; chr1:151298838-151298839_-; chr1:151298831-151298832_-; chr1:151298772-151298773_-; chr1:151298675-151298676_-; chr1:151297362-151297363_-; chr1:151297305-151297306_-; chr1:151297283-151297284_-; chr1:151297273-151297274_-; chr1:151297251-151297252_-; chr1:151297234-151297235_-; chr1:151288840-151288841_-; chr1:151288706-151288707_-; chr1:151288592-151288593_-; chr1:15…	151299832.0; 151298838.0; 151298831.0; 151298772.0; 151298675.0; 151297362.0; 151297305.0; 151297283.0; 151297273.0; 151297251.0; 151297234.0; 151288840.0; 151288706.0; 151288592.0; 151288579.0; 151288546.0; 151288439.0; 151288415.0; 151288337.0; 151288292.0; 151288257.0; 151288146.0; 151288083.0; 151280186.0; 151280053.0; 151274758.0; 151274723.0; 151265466.0; 151265369.0; 151265259.0; 151265252…	151299833.0; 151298839.0; 151298832.0; 151298773.0; 151298676.0; 151297363.0; 151297306.0; 151297284.0; 151297274.0; 151297252.0; 151297235.0; 151288841.0; 151288707.0; 151288593.0; 151288580.0; 151288547.0; 151288440.0; 151288416.0; 151288338.0; 151288293.0; 151288258.0; 151288147.0; 151288084.0; 151280187.0; 151280054.0; 151274759.0; 151274724.0; 151265467.0; 151265370.0; 151265260.0; 151265253…	-; -; -; -; -; -; -; -; -; -; -; -; -; -; -; -; -; -; -; -; -; -; -; -; -; -; -; -; -; -; -; -; -; -; -; -; -; -; -	GAACC; AAACC; GAACT; GGACA; GAACA; GAACA; GAACC; GGACA; GGACC; GGACT; GAACA; GAACT; GGACA; GAACA; AAACA; AAACT; GGACT; TAACA; TAACT; AGACA; GGACC; GGACT; GAACA; AAACA; GGACA; GAACA; AGACC; AAACC; AAACT; AAACC; AAACC; AAACC; AAACA; AGACT; AGACT; TGACT; GGACT; AAACA; GGACA	No; No; No; No; No; No; No; No; No; No; No; No; Yes; Yes; Yes; No; No; No; No; Yes; No; No; Yes; Yes; No; No; No; No; No; No; No; No; No; No; No; No; No; No; No	Ensembl	3331	chr1:151264955-151299895:-	chr1	-	151264955	151299895	phosphatidylinositol 4-kinase beta [Source:HGNC Symbol;Acc:HGNC:8984]	ASHG19AP1B12367780611	protein_coding	AGCCACTAAGAGGGATGAACAGGCCTGCGTGGAAATTGAATGAGATTAGTTGAGTCCACG					Ribosome;Cytosol;Chromatin;Insoluble Fraction;Cell Membrane;Nucleous;Nucleoplasm			5298				NM_001198773	uc001exs.4	chr1:151265069-151265089	TCCTGGAGTCAGTCTGGTGGT	chr1:151265080_151265081-(AGACT)	utr3		chr1:151265021-151265121;chr1:151265061-151265161;chr1:151265054-151265154;chr1:151265058-151265158;chr1:151265029-151265129
ENST00000406058	EGLN2	4.2757	3.43101	1.79588	0.0385919	0.238776	0.49168	0.491079	0.000601398	158; 168; 176; 347; 362; 544; 779; 896; 941; 1070; 1098; 1307; 1424; 1511; 1533; 1608; 1681; 1730; 1747; 1788; 1918; 2051	5'UTR; 5'UTR; 5'UTR; 5'UTR; CDS; CDS; CDS; CDS; CDS; CDS; CDS; CDS; CDS; CDS; CDS; 3'UTR; 3'UTR; 3'UTR; 3'UTR; 3'UTR; 3'UTR; 3'UTR	2150	1...127CCTGAAGGGTCCCTTCCCAAGCCCTTAGGGACCGCAGAGGACTTGGGGACCAGCAAGCAAC189...2150; 1...137CCCTTCCCAAGCCCTTAGGGACCGCAGAGGACTTGGGGACCAGCAAGCAACCCCCAGGGCA199...2150; 1...145AAGCCCTTAGGGACCGCAGAGGACTTGGGGACCAGCAAGCAACCCCCAGGGCACGAGAAGA207...2150; 1...316GGCGGTGCCCTCCATGCCCGGGGGATGAAGACACTGCTGCCATGGACAGCCCGTGCCAGCC378...2150; 1...331GCCCGGGGGATGAAGACACTGCTGCCATGGACAGCCCGTGCCAGCCGCAGCCCCTAAGTCA393...2150;…	chr19:41306277-41306278_+; chr19:41306287-41306288_+; chr19:41306295-41306296_+; chr19:41306466-41306467_+; chr19:41306481-41306482_+; chr19:41306663-41306664_+; chr19:41306898-41306899_+; chr19:41307015-41307016_+; chr19:41307060-41307061_+; chr19:41307189-41307190_+; chr19:41307217-41307218_+; chr19:41312565-41312566_+; chr19:41313145-41313146_+; chr19:41313441-41313442_+; chr19:41313720-413137…	41306277.0; 41306287.0; 41306295.0; 41306466.0; 41306481.0; 41306663.0; 41306898.0; 41307015.0; 41307060.0; 41307189.0; 41307217.0; 41312565.0; 41313145.0; 41313441.0; 41313720.0; 41313795.0; 41313868.0; 41313917.0; 41313934.0; 41313975.0; 41314105.0; 41314238.0	41306278.0; 41306288.0; 41306296.0; 41306467.0; 41306482.0; 41306664.0; 41306899.0; 41307016.0; 41307061.0; 41307190.0; 41307218.0; 41312566.0; 41313146.0; 41313442.0; 41313721.0; 41313796.0; 41313869.0; 41313918.0; 41313935.0; 41313976.0; 41314106.0; 41314239.0	+; +; +; +; +; +; +; +; +; +; +; +; +; +; +; +; +; +; +; +; +; +	GGACC; GGACT; GGACC; AGACA; GGACA; GGACC; GAACC; GGACT; GGACA; GGACC; GAACC; GAACT; GAACC; AGACA; GGACA; AGACA; TGACT; GGACC; AGACC; GGACA; GGACT; GGACT	No; No; No; Yes; Yes; No; No; No; Yes; No; No; No; No; Yes; Yes; No; No; No; No; No; No; No	Ensembl	2150	chr19:41305420-41314337:+	chr19	+	41305420	41314337	egl-9 family hypoxia inducible factor 2 [Source:HGNC Symbol;Acc:HGNC:14660]	ASHG19AP1B13721964511	protein_coding	TGCCCTGGATGGGGGCACCTTTATCTCTCGTCCTGTCTCCGGCCACCCTGAAGGGTCCCT				TOBACCO ADDICTION, SUSCEPTIBILITY TO (finding)			Yes	112398				NM_053046	uc002oph.4	chr19:41306993-41307024	TGCGCCCGAGCGCCTGGCCCTGGACTATATCG	chr19:41307016_41307017+(GGACT)	exon:2		chr19:41306952-41307052;chr19:41306939-41307039
NM_001330721	PI4KB	-3.02977	-4.11697	2.12462	0.0116348	0.164185	0.554698	0.500876	0.0538217	24; 136; 162; 249; 358; 455; 462; 521; 618; 677; 734; 756; 766; 788; 805; 964; 1098; 1212; 1225; 1258; 1365; 1389; 1467; 1512; 1547; 1658; 1721; 1892; 2025; 2383; 2418; 3159; 3256; 3366; 3373; 3381; 3427; 3494; 3545; 3549; 3557; 3576; 3598; 3714; 3772; 3789	5'UTR; 5'UTR; 5'UTR; 5'UTR; 5'UTR; 5'UTR; 5'UTR; 5'UTR; 5'UTR; 5'UTR; 5'UTR; 5'UTR; 5'UTR; 5'UTR; 5'UTR; CDS; CDS; CDS; CDS; CDS; CDS; CDS; CDS; CDS; CDS; CDS; CDS; CDS; CDS; CDS; CDS; CDS; CDS; 3'UTR; 3'UTR; 3'UTR; 3'UTR; 3'UTR; 3'UTR; 3'UTR; 3'UTR; 3'UTR; 3'UTR; 3'UTR; 3'UTR; 3'UTR	4354	1...1CCCCGCCCCCTTTTCTATTTCTGAACAGGCATGTTCCAGGCAGCTCACCCGACTC55...4354; 1...105GCGTATCCTGGGAAGAAAGGCTTGGCTTGGACTCCGGAGAAGAATACTACATCGAGACCTG167...4354; 1...131TTGGACTCCGGAGAAGAATACTACATCGAGACCTGCTGGGGAATTTTATTTTATTTTATTA193...4354; 1...218GAGGAAGAAGAGGTTGTGTGGCCCGGTCGAACTTGTGGCAGCCTGAAGGCCCCCTCAGGCG280...4354; 1...327GCTGTCAGGGAAGCGCAGGCGGCCAATGGAACCCGGGAGCGGTCGCTGCTGCTGAGGCGGC389...4354; 1...424T…	chr1:151300166-151300167_-; chr1:151300054-151300055_-; chr1:151300028-151300029_-; chr1:151299941-151299942_-; chr1:151299832-151299833_-; chr1:151298838-151298839_-; chr1:151298831-151298832_-; chr1:151298772-151298773_-; chr1:151298675-151298676_-; chr1:151297362-151297363_-; chr1:151297305-151297306_-; chr1:151297283-151297284_-; chr1:151297273-151297274_-; chr1:151297251-151297252_-; chr1:15…	151300166.0; 151300054.0; 151300028.0; 151299941.0; 151299832.0; 151298838.0; 151298831.0; 151298772.0; 151298675.0; 151297362.0; 151297305.0; 151297283.0; 151297273.0; 151297251.0; 151297234.0; 151288840.0; 151288706.0; 151288592.0; 151288579.0; 151288546.0; 151288439.0; 151288415.0; 151288337.0; 151288292.0; 151288257.0; 151288146.0; 151288083.0; 151280186.0; 151280053.0; 151274758.0; 151274723…	151300167.0; 151300055.0; 151300029.0; 151299942.0; 151299833.0; 151298839.0; 151298832.0; 151298773.0; 151298676.0; 151297363.0; 151297306.0; 151297284.0; 151297274.0; 151297252.0; 151297235.0; 151288841.0; 151288707.0; 151288593.0; 151288580.0; 151288547.0; 151288440.0; 151288416.0; 151288338.0; 151288293.0; 151288258.0; 151288147.0; 151288084.0; 151280187.0; 151280054.0; 151274759.0; 151274724…	-; -; -; -; -; -; -; -; -; -; -; -; -; -; -; -; -; -; -; -; -; -; -; -; -; -; -; -; -; -; -; -; -; -; -; -; -; -; -; -; -; -; -; -; -; -	GAACA; GGACT; AGACC; GAACT; GAACC; AAACC; GAACT; GGACA; GAACA; GAACA; GAACC; GGACA; GGACC; GGACT; GAACA; GAACT; GGACA; GAACA; AAACA; AAACT; GGACT; TAACA; TAACT; AGACA; GGACC; GGACT; GAACA; AAACA; GGACA; GAACA; AGACC; AAACC; AAACT; AAACC; AAACC; AAACC; AAACA; AGACT; AGACT; TGACT; GGACT; AAACA; GGACA; GGACT; GGACC; GGACC	No; No; No; No; No; No; No; No; No; No; No; No; No; No; No; No; Yes; Yes; Yes; No; No; No; No; Yes; No; No; Yes; Yes; No; No; No; No; No; No; No; No; No; No; No; No; No; No; No; No; No; No	Refseq	4354	chr1:151264273-151300191:-	chr1	-	151264273	151300191		ASHG19AP1B12367780811	protein_coding	GCAGCCACTAAGAGGGATGAACAGGCCTGCGTGGAAATTGAATGAGATTAGTTGAGTCCA					Ribosome;Cytosol;Chromatin;Insoluble Fraction;Cell Membrane;Nucleous;Nucleoplasm	3:testis[8.61];gonad[6.12];male_reproductive_organ[5.96]		5298				NM_001330721		chr1:151265069-151265089	TCCTGGAGTCAGTCTGGTGGT	chr1:151265080_151265081-(AGACT)	utr3		chr1:151265021-151265121;chr1:151265061-151265161;chr1:151265054-151265154;chr1:151265058-151265158;chr1:151265029-151265129
ENST00000344595	SRR	-4.04905	-4.64429	1.51072	0.0234425	0.202356	0.31323	0.264341	0.0488899	74; 642; 652; 662; 1643; 1760; 1850; 1858	5'UTR; CDS; CDS; CDS; 3'UTR; 3'UTR; 3'UTR; 3'UTR	2728	1...43GGCTCCGCCACCGCCGCGCGCAGCCAGGAAACCACCACAGACGGGCGGCGCGCGCGCTCGC105...2728; 1...611GGAATTCCTGCTTATATTGTGGTGCCCCAGACAGCTCCAGACTGTAAAAAACTTGCAATAC673...2728; 1...621CTTATATTGTGGTGCCCCAGACAGCTCCAGACTGTAAAAAACTTGCAATACAAGCCTACGG683...2728; 1...631GGTGCCCCAGACAGCTCCAGACTGTAAAAAACTTGCAATACAAGCCTACGGAGCGTCAATT693...2728; 1...1612ATCCCTGGAGTACTGACTGGCACCGGTAAGACAGAATCTCTTTGAATCCATTACTCCATGC1674...2728…	chr17:2207071-2207072_+; chr17:2222148-2222149_+; chr17:2222158-2222159_+; chr17:2222168-2222169_+; chr17:2227469-2227470_+; chr17:2227586-2227587_+; chr17:2227676-2227677_+; chr17:2227684-2227685_+	2207071.0; 2222148.0; 2222158.0; 2222168.0; 2227469.0; 2227586.0; 2227676.0; 2227684.0	2207072.0; 2222149.0; 2222159.0; 2222169.0; 2227470.0; 2227587.0; 2227677.0; 2227685.0	+; +; +; +; +; +; +; +	AAACC; AGACA; AGACT; AAACT; AGACA; AGACT; AGACA; GAACA	No; No; No; No; Yes; No; No; No	Ensembl	2728	chr17:2206998-2228554:+	chr17	+	2206998	2228554	serine racemase [Source:HGNC Symbol;Acc:HGNC:14398]	ASHG19AP1B13745935211	protein_coding	GCGGAGGCTGGAGCTGGAGGCGCGGCGCCGGTGAGCTGAGAACCATGTGTGCTCAGTATT				Liver Cirrhosis, Experimental;Schizophrenia	Cytosol;Cytoplasm			63826	CCDS11017	CHEMBL4460		NM_021947	uc002fue.2	chr17:2207446-2207467	CTGGACACCTTAGGCCAGGCTC	chr17:2207450_2207451+(GGACA)	intron	chr17:2207450_2207451+(GGACA)
ENST00000335046	UBE2C	-4.46177	-5.31005	1.80036	0.0180298	0.187103	0.487729	0.393004	0.0947256	74; 377; 452	CDS; CDS; CDS	737	1...43CTGCCAACGCCGCCCGGATGGCTTCCCAAAACCGCGACCCAGCCGCCACTAGCGTCGCCGC105...737; 1...346GCAAGCCCCTTGTGTGGGGCTTGGGTTGGGACATGAGGCTGCTGCTGGAGCTTACTCTGCA408...737; 1...421TGCCAGAACCCAACATTGATAGTCCCTTGAACACACATGCTGCCGAGCTCTGGAAAAACCC483...737;	chr20:44441347-44441348_+; chr20:44444128-44444129_+; chr20:44444516-44444517_+	44441347.0; 44444128.0; 44444516.0	44441348.0; 44444129.0; 44444517.0	+; +; +	AAACC; GGACA; GAACA	No; No; No	Ensembl	737	chr20:44441274-44445596:+	chr20	+	44441274	44445596	ubiquitin conjugating enzyme E2 C [Source:HGNC Symbol;Acc:HGNC:15937]	ASHG19AP1B14155572811	protein_coding	TGGGTAGGGACCATCCATGGAGCAGCTGGAACAGCAGTGGGGAGCATCAGAACCAGCTCA		Yes		Mammary Neoplasms	Cytoplasm			11065	CCDS13371			NM_181799	uc002xpl.5	chr20:44444494-44444524	ACCCAACATTGATAGTCCCTTGAACACACAT	chr20:44444517_44444518+(GAACA)	exon:5	chr20:44444517_44444518+(GAACA)
ENST00000271877	UBAP2L	-2.45425	-3.07728	1.5401	0.032208	0.224223	0.372491	0.377873	-0.00538183	121; 204; 211; 222; 228; 233; 268; 277; 297; 331; 357; 435; 441; 540; 546; 552; 637; 707; 867; 886; 914; 935; 1422; 1978; 1994; 2037; 2090; 2853; 2864; 2885; 2895; 3485; 3551; 3578; 3607; 3697; 3764; 3803; 3835; 3904; 3922; 3955; 3960	5'UTR; CDS; CDS; CDS; CDS; CDS; CDS; CDS; CDS; CDS; CDS; CDS; CDS; CDS; CDS; CDS; CDS; CDS; CDS; CDS; CDS; CDS; CDS; CDS; CDS; CDS; CDS; CDS; CDS; CDS; CDS; 3'UTR; 3'UTR; 3'UTR; 3'UTR; 3'UTR; 3'UTR; 3'UTR; 3'UTR; 3'UTR; 3'UTR; 3'UTR; 3'UTR	3997	1...90GGCGCGGCCCGGGGTGTCAGTGTGGAGGAGACTGAGTATTCTACCTTGTAAATACTGTTAT152...3997; 1...173CATCGGTGGGCACTAACCGAGCCCGGGGAAACTGGGAACAACCTCAAAACCAAAACCAGAC235...3997; 1...180GGGCACTAACCGAGCCCGGGGAAACTGGGAACAACCTCAAAACCAAAACCAGACACAGCAC242...3997; 1...191GAGCCCGGGGAAACTGGGAACAACCTCAAAACCAAAACCAGACACAGCACAAGCAGCGGCC253...3997; 1...197GGGGAAACTGGGAACAACCTCAAAACCAAAACCAGACACAGCACAAGCAGCGGCCACAGGC259...3997; …	chr1:154193445-154193446_+; chr1:154197636-154197637_+; chr1:154197643-154197644_+; chr1:154197654-154197655_+; chr1:154197660-154197661_+; chr1:154197665-154197666_+; chr1:154199768-154199769_+; chr1:154199777-154199778_+; chr1:154199797-154199798_+; chr1:154199831-154199832_+; chr1:154201112-154201113_+; chr1:154201190-154201191_+; chr1:154201196-154201197_+; chr1:154207160-154207161_+; chr1:15…	154193445.0; 154197636.0; 154197643.0; 154197654.0; 154197660.0; 154197665.0; 154199768.0; 154199777.0; 154199797.0; 154199831.0; 154201112.0; 154201190.0; 154201196.0; 154207160.0; 154207166.0; 154207172.0; 154207257.0; 154207730.0; 154209576.0; 154209595.0; 154213999.0; 154214020.0; 154223525.0; 154226489.0; 154226505.0; 154226548.0; 154227347.0; 154233442.0; 154233453.0; 154233474.0; 154233484…	154193446.0; 154197637.0; 154197644.0; 154197655.0; 154197661.0; 154197666.0; 154199769.0; 154199778.0; 154199798.0; 154199832.0; 154201113.0; 154201191.0; 154201197.0; 154207161.0; 154207167.0; 154207173.0; 154207258.0; 154207731.0; 154209577.0; 154209596.0; 154214000.0; 154214021.0; 154223526.0; 154226490.0; 154226506.0; 154226549.0; 154227348.0; 154233443.0; 154233454.0; 154233475.0; 154233485…	+; +; +; +; +; +; +; +; +; +; +; +; +; +; +; +; +; +; +; +; +; +; +; +; +; +; +; +; +; +; +; +; +; +; +; +; +; +; +; +; +; +; +	AGACT; AAACT; GAACA; AAACC; AAACC; AGACA; GAACA; AGACT; GGACC; AAACA; GAACC; AAACC; AGACA; AGACC; GGACA; AGACT; AAACC; GAACA; GAACA; GAACC; GGACT; GGACT; GAACC; GAACA; AGACT; GGACC; AGACC; GAACC; AGACT; AGACA; GAACC; GAACT; AGACT; GAACC; AAACT; AGACC; AAACT; GAACT; AGACT; GAACT; AAACA; AAACA; AAACC	No; No; Yes; No; No; Yes; No; No; No; Yes; No; No; Yes; No; Yes; No; No; No; Yes; No; No; No; No; Yes; No; No; No; No; No; Yes; No; No; No; No; No; No; No; No; No; No; No; No; No	Ensembl	3997	chr1:154193325-154243985:+	chr1	+	154193325	154243985	ubiquitin associated protein 2 like [Source:HGNC Symbol;Acc:HGNC:29877]	ASHG19AP1B10320351911	protein_coding	AGCCGATTTCAGGCAGTAAAGGGAGAGGGATAGAGGAGATTGGGTGGAAAATGGAGAGGA					Nucleus;Endoplasmic reticulum;Chromatin			9898	CCDS81381			NM_001330730	uc057lgr.1	chr1:154233443-154233484	ACCAGACGCAGACTCACCATACCACGCAGCAGACATTCCTGA	chr1:154233454_154233455+(AGACT),chr1:154233475_154233476+(AGACA)	exon:5,exon:5	chr1:154233475_154233476+(AGACA)
ENST00000547905	RACGAP1	-1.82056	-3.38029	2.94799	0.0213882	0.197559	0.417219	0.37492	0.0422997	115; 397; 429; 477; 548; 1561; 1936; 1963; 1989; 2018; 2036; 2052; 2104	5'UTR; CDS; CDS; CDS; CDS; CDS; CDS; CDS; CDS; CDS; CDS; CDS; CDS	2190	1...84AGGCTGACTGAATGTATCTCCTAGCTATGGACTAAATAATACATGGGGGGAAATAAACAAG146...2190; 1...366ATGAAGTCCAATTTATCCAGTTGGCGAAGGACTTTGAGGATTTCCGTAAAAAGTGGCAGAG428...2190; 1...398TTTGAGGATTTCCGTAAAAAGTGGCAGAGGACTGACCATGAGCTGGGGAAATACAAGGATC460...2190; 1...446AAATACAAGGATCTTTTGATGAAAGCAGAGACTGAGCGAAGTGCTCTGGATGTTAAGCTGA508...2190; 1...517TAATCAGGTGGATGTAGAGATCAAACGGAGACAGAGAGCTGAGGCTGACTGCGAAAAGCTG579...2190; …	chr12:50414941-50414942_-; chr12:50400397-50400398_-; chr12:50400365-50400366_-; chr12:50400317-50400318_-; chr12:50400246-50400247_-; chr12:50387981-50387982_-; chr12:50385848-50385849_-; chr12:50385821-50385822_-; chr12:50385795-50385796_-; chr12:50384561-50384562_-; chr12:50384543-50384544_-; chr12:50384527-50384528_-; chr12:50384475-50384476_-	50414941.0; 50400397.0; 50400365.0; 50400317.0; 50400246.0; 50387981.0; 50385848.0; 50385821.0; 50385795.0; 50384561.0; 50384543.0; 50384527.0; 50384475.0	50414942.0; 50400398.0; 50400366.0; 50400318.0; 50400247.0; 50387982.0; 50385849.0; 50385822.0; 50385796.0; 50384562.0; 50384544.0; 50384528.0; 50384476.0	-; -; -; -; -; -; -; -; -; -; -; -; -	GGACT; GGACT; GGACT; AGACT; AGACA; AGACT; GAACA; AAACT; AGACA; GGACC; GAACA; AGACT; GAACA	No; No; No; No; No; No; No; No; No; No; No; No; No	Ensembl	2190	chr12:50384051-50419277:-	chr12	-	50384051	50419277	Rac GTPase activating protein 1 [Source:HGNC Symbol;Acc:HGNC:9804]	ASHG19AP1B11472263511	protein_coding	GTTGAATAGGGAGAGCCAAAGGAAATCAACATTTGAATTGACTACCCAATGTCCTGCCCC				Polycystic Ovary Syndrome	Nucleus;Insoluble Fraction			29127				NM_001126103	uc009zlm.2	chr12:50384512-50384550	GAACTAGATGAAGGAGTCTTGAGAAGCTGATGTTCAGGA	chr12:50384543_50384544-(GAACA),chr12:50384527_50384528-(AGACT)	exon:18,exon:18	chr12:50384543_50384544-(GAACA)
ENST00000286918	ANKRD9	-3.98181	-4.86733	1.84743	0.0114503	0.163195	0.375549	0.338323	0.0372264	381; 399; 492; 517; 539; 1042; 1294; 1390; 1531; 1582; 1587; 1775; 1806; 1872; 1894; 1990; 2052; 2398; 2457; 2653	5'UTR; 5'UTR; 5'UTR; 5'UTR; 5'UTR; CDS; CDS; CDS; CDS; 3'UTR; 3'UTR; 3'UTR; 3'UTR; 3'UTR; 3'UTR; 3'UTR; 3'UTR; 3'UTR; 3'UTR; 3'UTR	6727	1...350AGTAGTCGGGGAGATCAAGAGAGGTATGGGACCTGAAGAGGATGGCAGACTGTGCAGTGCG412...6727; 1...368GAGAGGTATGGGACCTGAAGAGGATGGCAGACTGTGCAGTGCGGTGCACACCGGTCTCCAG430...6727; 1...461CTAACGTATAAAGCTGAGGCTCGGCCAGGGACTGTGATATACCCACATCCCCGGAACTAGG523...6727; 1...486CAGGGACTGTGATATACCCACATCCCCGGAACTAGGTGATCGCGGTGCAGGAACCAGGTGT548...6727; 1...508TCCCCGGAACTAGGTGATCGCGGTGCAGGAACCAGGTGTGCCTTCGCGGGATCCATGCCTT570...6727;…	chr14:102975064-102975065_-; chr14:102975046-102975047_-; chr14:102974862-102974863_-; chr14:102974837-102974838_-; chr14:102974815-102974816_-; chr14:102973780-102973781_-; chr14:102973528-102973529_-; chr14:102973432-102973433_-; chr14:102973291-102973292_-; chr14:102973240-102973241_-; chr14:102973235-102973236_-; chr14:102973047-102973048_-; chr14:102973016-102973017_-; chr14:102972950-102972…	102975064.0; 102975046.0; 102974862.0; 102974837.0; 102974815.0; 102973780.0; 102973528.0; 102973432.0; 102973291.0; 102973240.0; 102973235.0; 102973047.0; 102973016.0; 102972950.0; 102972928.0; 102972832.0; 102972770.0; 102972424.0; 102972365.0; 102972169.0	102975065.0; 102975047.0; 102974863.0; 102974838.0; 102974816.0; 102973781.0; 102973529.0; 102973433.0; 102973292.0; 102973241.0; 102973236.0; 102973048.0; 102973017.0; 102972951.0; 102972929.0; 102972833.0; 102972771.0; 102972425.0; 102972366.0; 102972170.0	-; -; -; -; -; -; -; -; -; -; -; -; -; -; -; -; -; -; -; -	GGACC; AGACT; GGACT; GAACT; GAACC; GGACC; GGACC; GGACA; GGACC; GGACA; AAACT; GGACT; GGACA; GGACT; GGACA; GGACT; GAACA; GGACA; AGACT; GAACC	No; No; No; No; No; No; No; Yes; No; Yes; No; No; No; No; No; No; No; No; No; No	Ensembl	6727	chr14:102968097-102976128:-	chr14	-	102968097	102976128	ankyrin repeat domain 9 [Source:HGNC Symbol;Acc:HGNC:20096]	ASHG19AP1B11357324111	protein_coding	ACTTAAGTGTATACTTTGATGAGTTCTGATGAATGTCTACATGTGTGTAATCACCACTGC				Juvenile arthritis	Cytosol;Nucleus;Nucleous			122416	CCDS9973			NM_152326	uc001ylz.2	chr14:102973220-102973259	ACGCTCTGAAAAATAGTTTTGTCCCAAAATCCAGCGCCTA	chr14:102973240_102973241-(GGACA),chr14:102973235_102973236-(AAACT)	utr3,utr3	chr14:102973240_102973241-(GGACA)
ENST00000338663	SLC3A2	-4.78854	-5.52726	1.6687	0.000980731	0.0942838	0.425973	0.368097	0.0578761	40; 162; 648; 671; 768; 795; 894; 966; 986; 1038; 1049; 1235; 1291; 1341; 1392; 1467; 1495; 1521; 1551; 1579; 1693; 1741; 1752; 1758; 1821; 1825; 1829; 1833; 1854	5'UTR; CDS; CDS; CDS; CDS; CDS; CDS; CDS; CDS; CDS; CDS; CDS; CDS; CDS; CDS; CDS; CDS; CDS; CDS; CDS; CDS; CDS; 3'UTR; 3'UTR; 3'UTR; 3'UTR; 3'UTR; 3'UTR; 3'UTR	1904	1...9GCCTGCTGCTGAGCAGATGCAGTAGCCGAAACTGCGCGGAGGCACAGAGGCCGGGGAGAGC71...1904; 1...131TCGCCGGTTCTGCAGGCACCATGAGCCAGGACACCGAGGTGGATATGAAGGAGGTGGAGCT193...1904; 1...617AGGGCCTTGTGCTGGGTCCAATTCACAAGAACCAGAAGGATGATGTCGCTCAGACTGACTT679...1904; 1...640CACAAGAACCAGAAGGATGATGTCGCTCAGACTGACTTGCTGCAGATCGACCCCAATTTTG702...1904; 1...737CTAAAAAAAAGAGCATCCGTGTCATTCTGGACCTTACTCCCAACTACCGGGGTGAGAACTC799...1904; 1.…	chr11:62648383-62648384_+; chr11:62648505-62648506_+; chr11:62649436-62649437_+; chr11:62649459-62649460_+; chr11:62650397-62650398_+; chr11:62650424-62650425_+; chr11:62651980-62651981_+; chr11:62652158-62652159_+; chr11:62652664-62652665_+; chr11:62652716-62652717_+; chr11:62652727-62652728_+; chr11:62653020-62653021_+; chr11:62653076-62653077_+; chr11:62655652-62655653_+; chr11:62655815-626558…	62648383.0; 62648505.0; 62649436.0; 62649459.0; 62650397.0; 62650424.0; 62651980.0; 62652158.0; 62652664.0; 62652716.0; 62652727.0; 62653020.0; 62653076.0; 62655652.0; 62655815.0; 62655890.0; 62655918.0; 62655944.0; 62655974.0; 62656002.0; 62656116.0; 62656164.0; 62656175.0; 62656181.0; 62656244.0; 62656248.0; 62656252.0; 62656256.0; 62656277.0	62648384.0; 62648506.0; 62649437.0; 62649460.0; 62650398.0; 62650425.0; 62651981.0; 62652159.0; 62652665.0; 62652717.0; 62652728.0; 62653021.0; 62653077.0; 62655653.0; 62655816.0; 62655891.0; 62655919.0; 62655945.0; 62655975.0; 62656003.0; 62656117.0; 62656165.0; 62656176.0; 62656182.0; 62656245.0; 62656249.0; 62656253.0; 62656257.0; 62656278.0	+; +; +; +; +; +; +; +; +; +; +; +; +; +; +; +; +; +; +; +; +; +; +; +; +; +; +; +; +	AAACT; GGACA; GAACC; AGACT; GGACC; GAACT; GGACA; AGACA; GGACT; AGACT; TGACT; GGACC; GGACA; TGACA; AGACC; GGACT; GGACT; GGACC; TAACT; GGACT; AAACT; TGACT; TGACA; GGACC; AAACA; AAACA; AAACA; AAACT; GAACC	No; Yes; No; No; No; No; No; No; No; No; No; No; No; No; No; No; No; No; No; No; No; No; No; No; No; No; No; No; No	Ensembl	1904	chr11:62648344-62656327:+	chr11	+	62648344	62656327	solute carrier family 3 member 2 [Source:HGNC Symbol;Acc:HGNC:11026]	ASHG19AP1B13578431711	protein_coding	TGCTGCTGAGCAGATGCAGTAGCCGAAACTGCGCGGAGGCACAGAGGCCGGGGAGAGCGT				Lung Neoplasms	Nucleus;Endoplasmic reticulum			6520	CCDS31590			NM_001013251	uc001nwg.4	chr11:62648499-62648524	AGCCAGGACACCGAGGTGGATATGAA	chr11:62648506_62648507+(GGACA)	exon:1	chr11:62648506_62648507+(GGACA)
ENST00000204961	EFNB1	-0.228329	-1.02174	1.73316	0.0352362	0.230922	0.394822	0.247016	0.147807	35; 74; 104; 156; 165; 319; 341; 361; 404; 418; 871; 952; 961; 1336; 1410; 1417; 1465; 1701; 1711; 1747; 1801; 1851; 1864; 1869; 2087; 2097; 2112; 2162; 3009	5'UTR; 5'UTR; 5'UTR; 5'UTR; 5'UTR; 5'UTR; 5'UTR; 5'UTR; 5'UTR; 5'UTR; CDS; CDS; CDS; CDS; CDS; CDS; CDS; CDS; CDS; CDS; CDS; 3'UTR; 3'UTR; 3'UTR; 3'UTR; 3'UTR; 3'UTR; 3'UTR; 3'UTR	3314	1...4GCGGCAGCGGAGGGAGTCTATGCGAGCTGGACAGCAGTGGGAGGTTTGTGAGGCTCGCACT66...3314; 1...43GGAGGTTTGTGAGGCTCGCACTGGCCGCAGACCCTCGGGCTCGATCGCCCGGGAGCCAGGA105...3314; 1...73ACCCTCGGGCTCGATCGCCCGGGAGCCAGGACTCGGCGACGCGAGGCTGCCGGGCTACCCG135...3314; 1...125GGCTACCCGGCCGAGGCTTCGGGGGCGCAAACTAATGGGACTGGCTCGCTCGGCAGCATCT187...3314; 1...134GCCGAGGCTTCGGGGGCGCAAACTAATGGGACTGGCTCGCTCGGCAGCATCTCCCCGCTCT196...3314; 1...…	chrX:68048874-68048875_+; chrX:68048913-68048914_+; chrX:68048943-68048944_+; chrX:68048995-68048996_+; chrX:68049004-68049005_+; chrX:68049158-68049159_+; chrX:68049180-68049181_+; chrX:68049200-68049201_+; chrX:68049243-68049244_+; chrX:68049257-68049258_+; chrX:68049710-68049711_+; chrX:68058503-68058504_+; chrX:68058512-68058513_+; chrX:68059859-68059860_+; chrX:68060086-68060087_+; chrX:6806…	68048874.0; 68048913.0; 68048943.0; 68048995.0; 68049004.0; 68049158.0; 68049180.0; 68049200.0; 68049243.0; 68049257.0; 68049710.0; 68058503.0; 68058512.0; 68059859.0; 68060086.0; 68060093.0; 68060141.0; 68060377.0; 68060387.0; 68060423.0; 68060477.0; 68060527.0; 68060540.0; 68060545.0; 68060763.0; 68060773.0; 68060788.0; 68060838.0; 68061685.0	68048875.0; 68048914.0; 68048944.0; 68048996.0; 68049005.0; 68049159.0; 68049181.0; 68049201.0; 68049244.0; 68049258.0; 68049711.0; 68058504.0; 68058513.0; 68059860.0; 68060087.0; 68060094.0; 68060142.0; 68060378.0; 68060388.0; 68060424.0; 68060478.0; 68060528.0; 68060541.0; 68060546.0; 68060764.0; 68060774.0; 68060789.0; 68060839.0; 68061686.0	+; +; +; +; +; +; +; +; +; +; +; +; +; +; +; +; +; +; +; +; +; +; +; +; +; +; +; +; +	GGACA; AGACC; GGACT; AAACT; GGACT; GGACC; AAACC; GGACA; AGACC; AGACC; GAACC; AGACA; GGACA; AGACA; AGACT; GAACC; GGACC; GGACT; GAACA; GGACT; GAACA; GGACA; GGACC; GGACC; GGACA; GGACA; AGACA; GGACT; AGACT	Yes; No; No; No; No; No; No; No; No; No; No; Yes; Yes; Yes; No; No; No; No; Yes; No; Yes; Yes; No; No; Yes; No; No; No; No	Ensembl	3314	chrX:68048840-68061990:+	chrX	+	68048840	68061990	ephrin B1 [Source:HGNC Symbol;Acc:HGNC:3226]	ASHG19AP1B10008693811	protein_coding	AGTCGGAAGGGTTTTTGTTTTTGTTTCTGTTGCCATTTGTGTAAATACTAGTCTTTTTGG				Cleft Lip;Cleft Palate;Craniosynostosis;Cryptorchidism;Exotropia;Sensorineural Hearing Loss (disorder);Umbilical hernia;Orbital separation excessive;Inflammation;Mental Retardation;Muscle hypotonia;Nystagmus;Obesity;Curvature of spine;Tooth Abnormalities;Joint laxity;Sprengel deformity;Cleft palate with cleft lip;Hand polydactyly;Craniofrontonasal dysplasia;Syndactyly of fingers;Frontal bossing;B…	Endoplasmic reticulum;Ribosome;Insoluble Fraction;Cell Membrane;Nucleous			1947	CCDS14391			NM_004429	uc004dxd.5	chrX:68060507-68060557	ACGGCCTCAGGCCCCCGAGGGACAGTCGGCCTGGACCGGACCTCTCCTTTC	chrX:68060528_68060529+(GGACA),chrX:68060541_68060542+(GGACC),chrX:68060546_68060547+(GGACC)	utr3,utr3,utr3	chrX:68060528_68060529+(GGACA)
ENST00000304058	DTWD2	4.9112	3.99997	1.88065	0.0334431	0.227571	0.485496	0.488858	-0.0033625											Ensembl	4365	chr5:118173017-118323915:-	chr5	-	118173017	118323915	DTW domain containing 2 [Source:HGNC Symbol;Acc:HGNC:19334]	ASHG19AP1B10456544111	protein_coding	GGCACAGCTACCTACCGGCCTCAGAAAGTGTGTTTGTGTCCATTTCTCCCAGCGCACCCT					Ribosome;Nucleus;Cytoplasm			285605	CCDS78050			NM_001308081	uc063ggh.1	chr5:118310180-118310198	TGTCCTACTTCTGACTTTA	chr5:118310181_118310182-(GGACA)	intron	chr5:118310181_118310182-(GGACA)
ENST00000366672	GALNT2	-2.59016	-3.20815	1.53473	0.012577	0.167576	0.252006	0.200378	0.051628	202; 235; 279; 310; 361; 415; 807; 847; 901; 958; 1031; 1075; 1145; 1393; 1431; 1454; 1507; 1573; 1628; 1640; 1693; 1870; 1882; 1922; 1951; 1975; 2081; 2144; 2190; 2324; 2379; 3112; 3117; 3157; 3181; 3188; 3198; 3419; 3552; 3724; 3809; 4359	CDS; CDS; CDS; CDS; CDS; CDS; CDS; CDS; CDS; CDS; CDS; CDS; CDS; CDS; CDS; CDS; CDS; CDS; CDS; CDS; CDS; 3'UTR; 3'UTR; 3'UTR; 3'UTR; 3'UTR; 3'UTR; 3'UTR; 3'UTR; 3'UTR; 3'UTR; 3'UTR; 3'UTR; 3'UTR; 3'UTR; 3'UTR; 3'UTR; 3'UTR; 3'UTR; 3'UTR; 3'UTR; 3'UTR	4454	1...171GCGCGGGCGGCGGCGCCGGCAGGAAGGAGGACTGGAATGAAATTGACCCCATTAAAAAGAA233...4454; 1...204GGAATGAAATTGACCCCATTAAAAAGAAAGACCTTCATCACAGCAATGGAGAAGAGAAAGC266...4454; 1...248AATGGAGAAGAGAAAGCACAAAGCATGGAGACCCTCCCTCCAGGGAAAGTACGGTGGCCAG310...4454; 1...279CCCTCCCTCCAGGGAAAGTACGGTGGCCAGACTTTAACCAGGAAGCTTATGTTGGAGGGAC341...4454; 1...330TTGGAGGGACGATGGTCCGCTCCGGGCAGGACCCTTACGCCCGCAACAAGTTCAACCAGGT392...4454;…	chr1:230313967-230313968_+; chr1:230314000-230314001_+; chr1:230314044-230314045_+; chr1:230338900-230338901_+; chr1:230338951-230338952_+; chr1:230339005-230339006_+; chr1:230381814-230381815_+; chr1:230381854-230381855_+; chr1:230384941-230384942_+; chr1:230384998-230384999_+; chr1:230386256-230386257_+; chr1:230386300-230386301_+; chr1:230391027-230391028_+; chr1:230400994-230400995_+; chr1:23…	230313967.0; 230314000.0; 230314044.0; 230338900.0; 230338951.0; 230339005.0; 230381814.0; 230381854.0; 230384941.0; 230384998.0; 230386256.0; 230386300.0; 230391027.0; 230400994.0; 230401032.0; 230401055.0; 230401108.0; 230410251.0; 230410306.0; 230415056.0; 230415109.0; 230415286.0; 230415298.0; 230415338.0; 230415367.0; 230415391.0; 230415497.0; 230415560.0; 230415606.0; 230415740.0; 230415795…	230313968.0; 230314001.0; 230314045.0; 230338901.0; 230338952.0; 230339006.0; 230381815.0; 230381855.0; 230384942.0; 230384999.0; 230386257.0; 230386301.0; 230391028.0; 230400995.0; 230401033.0; 230401056.0; 230401109.0; 230410252.0; 230410307.0; 230415057.0; 230415110.0; 230415287.0; 230415299.0; 230415339.0; 230415368.0; 230415392.0; 230415498.0; 230415561.0; 230415607.0; 230415741.0; 230415796…	+; +; +; +; +; +; +; +; +; +; +; +; +; +; +; +; +; +; +; +; +; +; +; +; +; +; +; +; +; +; +; +; +; +; +; +; +; +; +; +; +; +	GGACT; AGACC; AGACC; AGACT; GGACC; GGACA; GGACT; GGACA; GAACT; GAACC; GAACT; GAACC; GGACA; AGACC; GAACT; GGACA; AAACC; GGACC; AGACA; GAACA; GGACA; AAACT; AAACT; AAACT; AGACA; GAACT; TGACA; GGACA; GAACT; AGACT; GGACA; GAACC; AAACA; AGACA; AAACC; AGACA; GAACT; GGACA; GGACA; AAACC; AGACC; GAACT	No; No; No; No; No; Yes; No; No; No; No; No; No; No; No; No; Yes; No; No; Yes; No; No; No; No; No; Yes; No; No; Yes; No; No; Yes; No; No; No; No; No; No; No; No; No; No; No	Ensembl	4454	chr1:230202956-230417870:+	chr1	+	230202956	230417870	polypeptide N-acetylgalactosaminyltransferase 2 [Source:HGNC Symbol;Acc:HGNC:4124]	ASHG19AP1B12481216911	protein_coding	GGCGGCGCCGGCAGGAAGGAGGACTGGAATGAAATTGACCCCATTAAAAAGAAAGACCTT					Endoplasmic reticulum;Ribosome			2590	CCDS1582			NM_001291866	uc010pwa.2	chr1:230416942-230416982	GGGAGCCCCACATGTGTGCACTGTAGGACAGCGGCCCCGAG	chr1:230416969_230416970+(GGACA)	utr3	chr1:230416969_230416970+(GGACA)
NM_001320970	LIG1	-1.12132	-2.04807	1.90099	0.021856	0.1989	0.559598	0.558396	0.0012014	289; 296; 352; 393; 676; 721; 754; 813; 853; 891; 952; 984; 999; 1046; 1068; 1228; 1262; 1393; 1570; 1690; 1878; 2039; 2194; 2215; 2243; 2272; 2293; 2470; 2481; 2515; 2524; 2689	5'UTR; 5'UTR; 5'UTR; 5'UTR; CDS; CDS; CDS; CDS; CDS; CDS; CDS; CDS; CDS; CDS; CDS; CDS; CDS; CDS; CDS; CDS; CDS; CDS; CDS; CDS; CDS; CDS; CDS; CDS; CDS; CDS; CDS; CDS	3407	1...258AGACGTCTGCGCGCGAATGCCGTGGCGCGAACTTGGGACTGCAGAGGCGCGCCTGGCGGAT320...3407; 1...265TGCGCGCGAATGCCGTGGCGCGAACTTGGGACTGCAGAGGCGCGCCTGGCGGATCTGAGTG327...3407; 1...321GAGTGTGTTGCCCGGGCAGCGGCGCGCGGGACCAACGCAAGGAGCAGCTGACAGACGAAGA383...3407; 1...362GAGCAGCTGACAGACGAAGAAAAGTGCTGGACAGGAAGGGAGAATTCTGACGCCAACATGC424...3407; 1...645GCCCTGCTAAAGGCCAGAAGCCTGCCCTGGACTGCTCACAGGTCTCCCCGCCCCGTCCTGC707...3407;…	chr19:48673570-48673571_-; chr19:48673563-48673564_-; chr19:48673507-48673508_-; chr19:48668849-48668850_-; chr19:48660383-48660384_-; chr19:48660338-48660339_-; chr19:48660305-48660306_-; chr19:48657200-48657201_-; chr19:48657160-48657161_-; chr19:48654587-48654588_-; chr19:48654526-48654527_-; chr19:48654494-48654495_-; chr19:48653458-48653459_-; chr19:48653411-48653412_-; chr19:48653389-486533…	48673570.0; 48673563.0; 48673507.0; 48668849.0; 48660383.0; 48660338.0; 48660305.0; 48657200.0; 48657160.0; 48654587.0; 48654526.0; 48654494.0; 48653458.0; 48653411.0; 48653389.0; 48647184.0; 48647150.0; 48643337.0; 48640878.0; 48640321.0; 48638997.0; 48636340.0; 48634375.0; 48634354.0; 48631271.0; 48631242.0; 48631221.0; 48626525.0; 48626514.0; 48626480.0; 48626471.0; 48624538.0	48673571.0; 48673564.0; 48673508.0; 48668850.0; 48660384.0; 48660339.0; 48660306.0; 48657201.0; 48657161.0; 48654588.0; 48654527.0; 48654495.0; 48653459.0; 48653412.0; 48653390.0; 48647185.0; 48647151.0; 48643338.0; 48640879.0; 48640322.0; 48638998.0; 48636341.0; 48634376.0; 48634355.0; 48631272.0; 48631243.0; 48631222.0; 48626526.0; 48626515.0; 48626481.0; 48626472.0; 48624539.0	-; -; -; -; -; -; -; -; -; -; -; -; -; -; -; -; -; -; -; -; -; -; -; -; -; -; -; -; -; -; -; -	GAACT; GGACT; GGACC; GGACA; GGACT; GAACA; GGACA; GGACC; GGACA; AGACC; GGACC; AGACC; AGACC; GAACT; AGACC; GAACA; AAACC; AGACC; GAACA; AGACA; AGACA; AAACC; AGACA; GGACA; AAACT; GGACA; GGACC; GAACT; AGACA; GGACA; GGACA; GGACC	No; No; No; No; No; Yes; Yes; No; No; No; No; No; No; No; No; No; No; No; Yes; No; Yes; No; No; No; No; No; No; No; No; No; No; No	Refseq	3407	chr19:48618702-48673860:-	chr19	-	48618702	48673860		ASHG19AP1B14170522911	protein_coding	GAGGAGGAAGAGGAGACCCCGAAAGAAAGCCTCACAGAGGCTGAAGTGGCCACAGAGAAG				Bladder Neoplasm	Cytosol;Nucleus;Insoluble Fraction	1:reticulocyte[6.63]		3978	CCDS12711	CHEMBL5694		NM_001320970	uc002pia.2	chr19:48624531-48624549	CCACCAGGTCCAGGGTGTC	chr19:48624538_48624539-(GGACC)	exon:5
ENST00000391834	AKT1S1	0.129243	-0.495769	1.54222	0.0222517	0.199463	0.375868	0.270444	0.105424	29; 34; 62; 263; 498; 530; 536; 609; 633; 671; 785; 888; 1060; 1328; 1509; 1573	5'UTR; 5'UTR; 5'UTR; CDS; CDS; CDS; CDS; CDS; CDS; CDS; CDS; CDS; 3'UTR; 3'UTR; 3'UTR; 3'UTR	1849	1...1CTTCTTCAGGTCCCACTGCTGACCGCCAGACCAAACTCCTACAGCTGCCGCCTGCATCCC60...1849; 1...3TTCAGGTCCCACTGCTGACCGCCAGACCAAACTCCTACAGCTGCCGCCTGCATCCCAGACC65...1849; 1...31AAACTCCTACAGCTGCCGCCTGCATCCCAGACCGCCTGCATCCCGCTCGGAGCGGGTCCGA93...1849; 1...232GTGGGGGCCGCTGAGCGCTTCCGGGCCCGGACTGGCACGGAGCTGGTGCTGCTGACCGCGG294...1849; 1...467GCCCACCCCGGCCTACCCTGGCCAGAGAGGACAACGAGGAGGACGAGGATGAGCCCACAGA529...1849; 1...499A…	chr19:50381583-50381584_-; chr19:50381578-50381579_-; chr19:50381550-50381551_-; chr19:50376482-50376483_-; chr19:50376247-50376248_-; chr19:50376215-50376216_-; chr19:50376209-50376210_-; chr19:50375109-50375110_-; chr19:50375085-50375086_-; chr19:50374952-50374953_-; chr19:50374838-50374839_-; chr19:50373249-50373250_-; chr19:50373077-50373078_-; chr19:50372809-50372810_-; chr19:50372628-503726…	50381583.0; 50381578.0; 50381550.0; 50376482.0; 50376247.0; 50376215.0; 50376209.0; 50375109.0; 50375085.0; 50374952.0; 50374838.0; 50373249.0; 50373077.0; 50372809.0; 50372628.0; 50372564.0	50381584.0; 50381579.0; 50381551.0; 50376483.0; 50376248.0; 50376216.0; 50376210.0; 50375110.0; 50375086.0; 50374953.0; 50374839.0; 50373250.0; 50373078.0; 50372810.0; 50372629.0; 50372565.0	-; -; -; -; -; -; -; -; -; -; -; -; -; -; -; -	AGACC; AAACT; AGACC; GGACT; GGACA; AGACA; AGACC; GGACC; AGACC; AGACC; GGACA; GGACA; GGACC; GGACA; GGACT; AAACT	No; No; No; No; No; Yes; No; No; No; No; Yes; Yes; No; No; No; No	Ensembl	1849	chr19:50372290-50381613:-	chr19	-	50372290	50381613	AKT1 substrate 1 [Source:HGNC Symbol;Acc:HGNC:28426]	ASHG19AP1B10252202511	protein_coding	GGGATCGGCAGTTGGGAGGGGCGCTCTGAGATTAAAGAGTTTTACCTCTGAGATAAATGT				Reperfusion Injury	Ribosome;Cytosol			84335				NM_001278160	uc031rmg.1	chr19:50380339-50380365	CGGTTTGCCAGGCTTCAAAATGGCGGC	chr19:50380341_50380342-(AAACC)	intron
ENST00000217446	PIGU	1.16064	0.516829	1.56245	0.0050644	0.130317	0.521684	0.409803	0.111881	344; 349; 374; 384; 808; 1060; 1333; 1453; 1490; 1511; 1554	CDS; CDS; CDS; CDS; CDS; CDS; 3'UTR; 3'UTR; 3'UTR; 3'UTR; 3'UTR	1632	1...313TGTGTTTAAAAAGCAGAAACTCCTCCTAGAACTGGACCAGTATGCCCCAGATGTGGCCGAA375...1632; 1...318TTAAAAAGCAGAAACTCCTCCTAGAACTGGACCAGTATGCCCCAGATGTGGCCGAACTCAT380...1632; 1...343ACTGGACCAGTATGCCCCAGATGTGGCCGAACTCATCCGGACCCCTATGGAAATGCGTTAC405...1632; 1...353TATGCCCCAGATGTGGCCGAACTCATCCGGACCCCTATGGAAATGCGTTACATCCCTTTGA415...1632; 1...777TTATACTTTCTGTTCCAGATCTCACTCCAAACATTGGTCTTTTCTGGTACTTCTTTGCAGA839...1632;…	chr20:33225762-33225763_-; chr20:33225757-33225758_-; chr20:33225732-33225733_-; chr20:33225722-33225723_-; chr20:33173357-33173358_-; chr20:33163040-33163041_-; chr20:33148643-33148644_-; chr20:33148523-33148524_-; chr20:33148486-33148487_-; chr20:33148465-33148466_-; chr20:33148422-33148423_-	33225762.0; 33225757.0; 33225732.0; 33225722.0; 33173357.0; 33163040.0; 33148643.0; 33148523.0; 33148486.0; 33148465.0; 33148422.0	33225763.0; 33225758.0; 33225733.0; 33225723.0; 33173358.0; 33163041.0; 33148644.0; 33148524.0; 33148487.0; 33148466.0; 33148423.0	-; -; -; -; -; -; -; -; -; -; -	GAACT; GGACC; GAACT; GGACC; AAACA; AAACA; GGACC; GGACC; GAACT; GGACC; AGACA	No; No; No; No; No; No; No; No; No; No; No	Ensembl	1632	chr20:33148346-33264889:-	chr20	-	33148346	33264889	phosphatidylinositol glycan anchor biosynthesis class U [Source:HGNC Symbol;Acc:HGNC:15791]	ASHG19AP1B10010620411	protein_coding	GACAGGAAGGAGAAGAGGCAGGTGAGCAGGGCTTGTTAGATTGTGGCTACTTAATAAATG					Ribosome;Cytoplasm;Chromatin			128869	CCDS13239			NM_080476	uc002xas.4	chr20:33148450-33148480	AGCCACAAGGTGGGGGTCCAAGTTGGGGAGC	chr20:33148465_33148466-(GGACC)	utr3
ENST00000271877	UBAP2L	-2.45425	-3.07728	1.5401	0.032208	0.224223	0.372491	0.377873	-0.00538183	121; 204; 211; 222; 228; 233; 268; 277; 297; 331; 357; 435; 441; 540; 546; 552; 637; 707; 867; 886; 914; 935; 1422; 1978; 1994; 2037; 2090; 2853; 2864; 2885; 2895; 3485; 3551; 3578; 3607; 3697; 3764; 3803; 3835; 3904; 3922; 3955; 3960	5'UTR; CDS; CDS; CDS; CDS; CDS; CDS; CDS; CDS; CDS; CDS; CDS; CDS; CDS; CDS; CDS; CDS; CDS; CDS; CDS; CDS; CDS; CDS; CDS; CDS; CDS; CDS; CDS; CDS; CDS; CDS; 3'UTR; 3'UTR; 3'UTR; 3'UTR; 3'UTR; 3'UTR; 3'UTR; 3'UTR; 3'UTR; 3'UTR; 3'UTR; 3'UTR	3997	1...90GGCGCGGCCCGGGGTGTCAGTGTGGAGGAGACTGAGTATTCTACCTTGTAAATACTGTTAT152...3997; 1...173CATCGGTGGGCACTAACCGAGCCCGGGGAAACTGGGAACAACCTCAAAACCAAAACCAGAC235...3997; 1...180GGGCACTAACCGAGCCCGGGGAAACTGGGAACAACCTCAAAACCAAAACCAGACACAGCAC242...3997; 1...191GAGCCCGGGGAAACTGGGAACAACCTCAAAACCAAAACCAGACACAGCACAAGCAGCGGCC253...3997; 1...197GGGGAAACTGGGAACAACCTCAAAACCAAAACCAGACACAGCACAAGCAGCGGCCACAGGC259...3997; …	chr1:154193445-154193446_+; chr1:154197636-154197637_+; chr1:154197643-154197644_+; chr1:154197654-154197655_+; chr1:154197660-154197661_+; chr1:154197665-154197666_+; chr1:154199768-154199769_+; chr1:154199777-154199778_+; chr1:154199797-154199798_+; chr1:154199831-154199832_+; chr1:154201112-154201113_+; chr1:154201190-154201191_+; chr1:154201196-154201197_+; chr1:154207160-154207161_+; chr1:15…	154193445.0; 154197636.0; 154197643.0; 154197654.0; 154197660.0; 154197665.0; 154199768.0; 154199777.0; 154199797.0; 154199831.0; 154201112.0; 154201190.0; 154201196.0; 154207160.0; 154207166.0; 154207172.0; 154207257.0; 154207730.0; 154209576.0; 154209595.0; 154213999.0; 154214020.0; 154223525.0; 154226489.0; 154226505.0; 154226548.0; 154227347.0; 154233442.0; 154233453.0; 154233474.0; 154233484…	154193446.0; 154197637.0; 154197644.0; 154197655.0; 154197661.0; 154197666.0; 154199769.0; 154199778.0; 154199798.0; 154199832.0; 154201113.0; 154201191.0; 154201197.0; 154207161.0; 154207167.0; 154207173.0; 154207258.0; 154207731.0; 154209577.0; 154209596.0; 154214000.0; 154214021.0; 154223526.0; 154226490.0; 154226506.0; 154226549.0; 154227348.0; 154233443.0; 154233454.0; 154233475.0; 154233485…	+; +; +; +; +; +; +; +; +; +; +; +; +; +; +; +; +; +; +; +; +; +; +; +; +; +; +; +; +; +; +; +; +; +; +; +; +; +; +; +; +; +; +	AGACT; AAACT; GAACA; AAACC; AAACC; AGACA; GAACA; AGACT; GGACC; AAACA; GAACC; AAACC; AGACA; AGACC; GGACA; AGACT; AAACC; GAACA; GAACA; GAACC; GGACT; GGACT; GAACC; GAACA; AGACT; GGACC; AGACC; GAACC; AGACT; AGACA; GAACC; GAACT; AGACT; GAACC; AAACT; AGACC; AAACT; GAACT; AGACT; GAACT; AAACA; AAACA; AAACC	No; No; Yes; No; No; Yes; No; No; No; Yes; No; No; Yes; No; Yes; No; No; No; Yes; No; No; No; No; Yes; No; No; No; No; No; Yes; No; No; No; No; No; No; No; No; No; No; No; No; No	Ensembl	3997	chr1:154193325-154243985:+	chr1	+	154193325	154243985	ubiquitin associated protein 2 like [Source:HGNC Symbol;Acc:HGNC:29877]	ASHG19AP1B10320351911	protein_coding	AGCCGATTTCAGGCAGTAAAGGGAGAGGGATAGAGGAGATTGGGTGGAAAATGGAGAGGA					Nucleus;Endoplasmic reticulum;Chromatin			9898	CCDS81381			NM_001330730	uc057lgr.1	chr1:154226526-154226554	CATCTCTTCATCACCCCAAAAGGACCTGA	chr1:154226549_154226550+(GGACC)	exon:14
ENST00000245960	CDC25B	4.44631	3.07953	2.57894	0.00617419	0.137433	0.514615	0.519493	-0.0048783	24; 72; 99; 226; 868; 901; 922; 1055; 1083; 1190; 1268; 1377; 1514; 1718; 1724; 1791; 1844; 1853; 2129; 2210; 2310; 2318; 2333; 2362; 2377; 2432; 3226; 3249; 3343; 3411; 3473; 3480; 3593	5'UTR; 5'UTR; 5'UTR; 5'UTR; CDS; CDS; CDS; CDS; CDS; CDS; CDS; CDS; CDS; CDS; CDS; CDS; CDS; CDS; CDS; CDS; CDS; CDS; CDS; CDS; CDS; CDS; 3'UTR; 3'UTR; 3'UTR; 3'UTR; 3'UTR; 3'UTR; 3'UTR	3597	1...1GCGTGACCTTGATTGAGTTAATGAACTTCACGCCTCAGCGTCCAGGTCTGTAAAA55...3597; 1...41CAGGTCTGTAAAATGGGGTGTCTAACGCAGACCGTACAGCCCAGCTGGGTTTAGCAAACTT103...3597; 1...68CAGACCGTACAGCCCAGCTGGGTTTAGCAAACTTCCGGGAGCCAGTTGGAGCCTCTCCCCA130...3597; 1...195GCTGCTGCCTTTGGGAGTGTGGAGCTCCAAACCATGTCGCGAGAGGCGGATTTTGGGAGGC257...3597; 1...837GCTTCCTCGCCGGTCACCACCCTCACCCAGACCATGCACGACCTCGCCGGGCTCGGCAGCG899...3597; 1...870ATG…	chr20:3776505-3776506_+; chr20:3776553-3776554_+; chr20:3776580-3776581_+; chr20:3776707-3776708_+; chr20:3777349-3777350_+; chr20:3778272-3778273_+; chr20:3778293-3778294_+; chr20:3779088-3779089_+; chr20:3780940-3780941_+; chr20:3781423-3781424_+; chr20:3781501-3781502_+; chr20:3781715-3781716_+; chr20:3782012-3782013_+; chr20:3782670-3782671_+; chr20:3782676-3782677_+; chr20:3782743-3782744_+;…	3776505.0; 3776553.0; 3776580.0; 3776707.0; 3777349.0; 3778272.0; 3778293.0; 3779088.0; 3780940.0; 3781423.0; 3781501.0; 3781715.0; 3782012.0; 3782670.0; 3782676.0; 3782743.0; 3782976.0; 3782985.0; 3784126.0; 3785238.0; 3785478.0; 3785486.0; 3785501.0; 3785530.0; 3785545.0; 3785600.0; 3786394.0; 3786417.0; 3786511.0; 3786579.0; 3786641.0; 3786648.0; 3786761.0	3776506.0; 3776554.0; 3776581.0; 3776708.0; 3777350.0; 3778273.0; 3778294.0; 3779089.0; 3780941.0; 3781424.0; 3781502.0; 3781716.0; 3782013.0; 3782671.0; 3782677.0; 3782744.0; 3782977.0; 3782986.0; 3784127.0; 3785239.0; 3785479.0; 3785487.0; 3785502.0; 3785531.0; 3785546.0; 3785601.0; 3786395.0; 3786418.0; 3786512.0; 3786580.0; 3786642.0; 3786649.0; 3786762.0	+; +; +; +; +; +; +; +; +; +; +; +; +; +; +; +; +; +; +; +; +; +; +; +; +; +; +; +; +; +; +; +; +	GAACT; AGACC; AAACT; AAACC; AGACC; AAACC; GGACC; GGACC; GAACA; GAACA; AGACA; AGACC; GGACA; GGACA; GGACA; GAACC; GAACC; GGACA; GGACA; AGACC; GAACC; GGACT; GAACC; AGACC; AGACT; GGACC; GAACC; GAACT; AAACC; GGACA; AAACC; GGACT; AAACC	No; No; No; No; No; No; No; No; No; No; Yes; No; No; No; No; No; No; No; No; No; No; No; No; No; No; No; No; No; No; No; No; No; No	Ensembl	3597	chr20:3776482-3786765:+	chr20	+	3776482	3786765	cell division cycle 25B [Source:HGNC Symbol;Acc:HGNC:1726]	ASHG19AP1B10010618011	protein_coding	GCGAGGGTGTGGGATAAATCTTAATTCCTCCGGCCCACCCAAAGCCTGGAAATCCAGCCT		Yes		Chemical and Drug Induced Liver Injury	Ribosome;Cytosol;Insoluble Fraction;Cell Membrane			994	CCDS13067	CHEMBL4804		NM_021873	uc002wjn.5	chr20:3777325-3777354	CTCGCCGGTCACCACCCTCACCCAGACCAT	chr20:3777350_3777351+(AGACC)	exon:1
ENST00000504572	NR3C1	-0.853567	-1.73822	1.84632	0.0479554	0.259185	0.44319	0.438159	0.00503065	287; 323; 365; 376; 446; 462; 543; 559; 565; 631; 635; 665; 695; 757; 780; 802; 842; 929; 947; 1001; 1013; 1037; 1044; 1114; 1137; 1170; 1269; 1420; 1427; 1441; 1479; 1527; 1539; 2057; 2065; 2417; 2445; 2500; 2515; 2598; 2619; 2679; 2926; 2955; 3004	CDS; CDS; CDS; CDS; CDS; CDS; CDS; CDS; CDS; CDS; CDS; CDS; CDS; CDS; CDS; CDS; CDS; CDS; CDS; CDS; CDS; CDS; CDS; CDS; CDS; CDS; CDS; CDS; CDS; CDS; CDS; CDS; CDS; CDS; CDS; CDS; CDS; CDS; CDS; CDS; CDS; 3'UTR; 3'UTR; 3'UTR; 3'UTR	3389	1...256CTACATGAGAGAGTTGATATTCACTGATGGACTCCAAAGAATCATTAACTCCTGGTAGAGA318...3389; 1...292AAGAATCATTAACTCCTGGTAGAGAAGAAAACCCCAGCAGTGTGCTTGCTCAGGAGAGGGG354...3389; 1...334TGCTTGCTCAGGAGAGGGGAGATGTGATGGACTTCTATAAAACCCTAAGAGGAGGAGCTAC396...3389; 1...345GAGAGGGGAGATGTGATGGACTTCTATAAAACCCTAAGAGGAGGAGCTACTGTGAAGGTTT407...3389; 1...415CACCCTCACTGGCTGTCGCTTCTCAATCAGACTCCAAGCAGCGAAGACTTTTGGTTGATTT477...3389;…	chr5:142780399-142780400_-; chr5:142780363-142780364_-; chr5:142780321-142780322_-; chr5:142780310-142780311_-; chr5:142780240-142780241_-; chr5:142780224-142780225_-; chr5:142780143-142780144_-; chr5:142780127-142780128_-; chr5:142780121-142780122_-; chr5:142780055-142780056_-; chr5:142780051-142780052_-; chr5:142780021-142780022_-; chr5:142779991-142779992_-; chr5:142779929-142779930_-; chr5:14…	142780399.0; 142780363.0; 142780321.0; 142780310.0; 142780240.0; 142780224.0; 142780143.0; 142780127.0; 142780121.0; 142780055.0; 142780051.0; 142780021.0; 142779991.0; 142779929.0; 142779906.0; 142779884.0; 142779844.0; 142779757.0; 142779739.0; 142779685.0; 142779673.0; 142779649.0; 142779642.0; 142779572.0; 142779549.0; 142779516.0; 142779417.0; 142779266.0; 142779259.0; 142779245.0; 142693720…	142780400.0; 142780364.0; 142780322.0; 142780311.0; 142780241.0; 142780225.0; 142780144.0; 142780128.0; 142780122.0; 142780056.0; 142780052.0; 142780022.0; 142779992.0; 142779930.0; 142779907.0; 142779885.0; 142779845.0; 142779758.0; 142779740.0; 142779686.0; 142779674.0; 142779650.0; 142779643.0; 142779573.0; 142779550.0; 142779517.0; 142779418.0; 142779267.0; 142779260.0; 142779246.0; 142693721…	-; -; -; -; -; -; -; -; -; -; -; -; -; -; -; -; -; -; -; -; -; -; -; -; -; -; -; -; -; -; -; -; -; -; -; -; -; -; -; -; -; -; -; -; -	GGACT; AAACC; GGACT; AAACC; AGACT; AGACT; GGACT; AGACA; AAACA; AAACA; AGACT; AAACC; GAACC; AAACT; GAACA; AGACT; AGACC; AGACC; AAACT; AAACT; GGACT; GGACA; AAACC; AAACA; GAACT; AAACT; GGACA; GGACT; GAACT; GAACA; AGACC; GGACC; AAACT; TGACC; TGACC; GAACT; AAACT; AAACA; AGACC; AAACT; TGACT; AAACT; AAACC; GAACT; AGACT	No; No; No; No; No; No; No; No; No; Yes; No; No; No; No; Yes; No; No; No; No; No; No; Yes; No; Yes; No; No; Yes; No; No; No; No; No; No; No; No; No; No; Yes; No; No; No; No; No; No; No	Ensembl	3389	chr5:142660685-142814267:-	chr5	-	142660685	142814267	nuclear receptor subfamily 3 group C member 1 [Source:HGNC Symbol;Acc:HGNC:7978]	ASHG19AP1B10860995611	protein_coding	AGGAAGGAGAGCAGTCAGGAAGCTGCCATAACCATCTACATGAGAGAGTTGATATTCACT				Alcoholic Intoxication;Bipolar Disorder;Mental Depression;Depressive disorder;Endometriosis;Fatigue;Hirsutism;Hypertensive disease;Hypoaldosteronism;Hypoglycemia;Hypokalemia;Ocular Hypertension;Oligomenorrhea;Prostatic Neoplasms;Psychotic Disorders;Schizophrenia;Unipolar Depression;Metabolic alkalosis;Cocaine-Related Disorders;Increase in blood pressure;Mood Disorders;Serum testosterone level abn…	Cytosol;Insoluble Fraction;Cell Membrane		Yes	2908	CCDS34258				uc003lnf.4	chr5:142782790-142782824	CCGCTCGCCCGCCACCGTCCGCAGTTCCCGCCGCA	chr5:142782813_142782814-(GAACT)	intron
ENST00000543872	SMG8	5.10497	4.39932	1.63088	0.0414851	0.245476	0.481756	0.438742	0.0430142	120; 150; 173; 233; 242; 289; 374; 530; 543; 583; 640; 645; 664; 794; 965; 990; 1021; 1033; 1055; 1097; 1108; 1114; 1129; 1142; 1180; 1300; 1321; 1351; 1564; 1586; 1625; 1660; 1756; 1827; 1924; 2225; 2297; 2312; 2319; 2451; 2467; 2573; 2596; 2614; 2637; 2659; 2673; 2695; 2701; 2707; 2821; 2966	5'UTR; 5'UTR; 5'UTR; 5'UTR; 5'UTR; CDS; CDS; CDS; CDS; CDS; CDS; CDS; CDS; CDS; CDS; CDS; CDS; CDS; CDS; CDS; CDS; CDS; CDS; CDS; CDS; CDS; CDS; CDS; CDS; CDS; CDS; CDS; CDS; CDS; CDS; CDS; CDS; CDS; CDS; CDS; CDS; CDS; CDS; CDS; CDS; CDS; CDS; CDS; CDS; CDS; CDS; CDS	3477	1...89TCCTGAGCAGCTGGAACTACAGTTGAGGAAACAAACTAGGAGAGGAGAAGAGGAGGCGGAA151...3477; 1...119ACAAACTAGGAGAGGAGAAGAGGAGGCGGAACTCAAGTGACGGGAAAGCAGGAACTGAAGA181...3477; 1...142AGGCGGAACTCAAGTGACGGGAAAGCAGGAACTGAAGAAGCGGAGGAAGGATTTCAAAATT204...3477; 1...202TGGACGAAAGCCGGTCGGTTTTACTAACGGACCGGAAGGACTCTAGAGAACGCTCTGCACT264...3477; 1...211GCCGGTCGGTTTTACTAACGGACCGGAAGGACTCTAGAGAACGCTCTGCACTATGGCTGGT273...3477; …	chr17:57287268-57287269_+; chr17:57287298-57287299_+; chr17:57287321-57287322_+; chr17:57287381-57287382_+; chr17:57287390-57287391_+; chr17:57287437-57287438_+; chr17:57287522-57287523_+; chr17:57287678-57287679_+; chr17:57287691-57287692_+; chr17:57287731-57287732_+; chr17:57287788-57287789_+; chr17:57287793-57287794_+; chr17:57287812-57287813_+; chr17:57287942-57287943_+; chr17:57288113-572881…	57287268.0; 57287298.0; 57287321.0; 57287381.0; 57287390.0; 57287437.0; 57287522.0; 57287678.0; 57287691.0; 57287731.0; 57287788.0; 57287793.0; 57287812.0; 57287942.0; 57288113.0; 57288138.0; 57288169.0; 57288181.0; 57288203.0; 57288245.0; 57288256.0; 57288262.0; 57288277.0; 57288290.0; 57288328.0; 57288448.0; 57288469.0; 57288499.0; 57288712.0; 57288734.0; 57288773.0; 57288808.0; 57288904.0; 572…	57287269.0; 57287299.0; 57287322.0; 57287382.0; 57287391.0; 57287438.0; 57287523.0; 57287679.0; 57287692.0; 57287732.0; 57287789.0; 57287794.0; 57287813.0; 57287943.0; 57288114.0; 57288139.0; 57288170.0; 57288182.0; 57288204.0; 57288246.0; 57288257.0; 57288263.0; 57288278.0; 57288291.0; 57288329.0; 57288449.0; 57288470.0; 57288500.0; 57288713.0; 57288735.0; 57288774.0; 57288809.0; 57288905.0; 572…	+; +; +; +; +; +; +; +; +; +; +; +; +; +; +; +; +; +; +; +; +; +; +; +; +; +; +; +; +; +; +; +; +; +; +; +; +; +; +; +; +; +; +; +; +; +; +; +; +; +; +; +	AAACA; GAACT; GAACT; GGACC; GGACT; AGACC; GGACC; GGACC; GAACT; GGACC; TAACC; GAACT; GGACT; GGACT; AGACA; AAACA; AGACT; AAACT; AGACT; GAACC; GAACC; AGACC; AGACA; AAACA; GGACC; GGACC; GGACC; GGACC; GAACC; GAACT; AAACT; GGACT; AAACC; TGACT; GGACT; GAACC; AAACT; GAACC; AAACC; AAACT; AAACT; AAACT; TAACT; GGACC; GAACA; GGACA; GGACT; AGACT; AGACA; AAACT; AGACT; AAACC	No; No; No; No; No; No; No; No; No; No; No; No; No; No; Yes; No; No; No; No; No; No; No; No; No; No; No; No; No; No; No; No; No; No; No; No; No; No; No; No; No; No; No; No; No; Yes; Yes; No; No; Yes; No; No; No	Ensembl	3477	chr17:57286761-57292600:+	chr17	+	57286761	57292600	SMG8, nonsense mediated mRNA decay factor [Source:HGNC Symbol;Acc:HGNC:25551]	ASHG19AP1B12504524211	protein_coding	GGTTCGAGCAATTCTCCTGCCTCAGCCTCCTGAGCAGCTGGAACTACAGTTGAGGAAACA								55181	CCDS11615				uc060ibx.1	chr17:57290638-57290658	TGCTCCAAATAAAGCTATTCC				chr17:57290569-57290669
ENST00000441493	MICAL3	3.76489	2.49438	2.41247	0.0397211	0.241469	0.489241	0.452481	0.0367607	302; 374; 381; 434; 472; 486; 561; 582; 1183; 1215; 1703; 1728; 1829; 1874; 2320; 2330; 2373; 2402; 2452; 2478; 2505; 2511; 2590; 2622; 2842; 2881; 2951; 3036; 3089; 3123; 3375; 3414; 3479; 3582; 3589; 3627; 3636; 4055; 4217; 4269; 4383; 4480; 4667; 4698; 4935; 4952; 4959; 5385; 5475; 5557; 5601; 5664; 5739; 5745; 5804; 5821; 5866; 6126; 6188; 6255; 6306; 6312; 6421; 6585; 6633; 6724; 6792; 6837;…	5'UTR; CDS; CDS; CDS; CDS; CDS; CDS; CDS; CDS; CDS; CDS; CDS; CDS; CDS; CDS; CDS; CDS; CDS; CDS; CDS; CDS; CDS; CDS; CDS; CDS; CDS; CDS; CDS; CDS; CDS; CDS; CDS; CDS; CDS; CDS; CDS; CDS; CDS; CDS; CDS; CDS; CDS; CDS; CDS; CDS; CDS; CDS; CDS; CDS; CDS; CDS; CDS; CDS; CDS; CDS; CDS; CDS; CDS; CDS; CDS; CDS; CDS; 3'UTR; 3'UTR; 3'UTR; 3'UTR; 3'UTR; 3'UTR; 3'UTR; 3'UTR; 3'UTR; 3'UTR; 3'UTR; 3'UTR; 3'U…	9445	1...271CTAGTCGATTAACGTGACAGTGTCAGGTGGACCCACAGCCATCCCACCTCCCCCTCTGGGG333...9445; 1...343TGAGGCAGCATGGAGGAGAGGAAGCATGAGACCATGAACCCAGCTCATGTCCTCTTTGACC405...9445; 1...350GCATGGAGGAGAGGAAGCATGAGACCATGAACCCAGCTCATGTCCTCTTTGACCGGTTTGT412...9445; 1...403CGGTTTGTCCAGGCCACCACCTGCAAGGGAACCCTCAAGGCTTTCCAGGAGCTCTGTGACC465...9445; 1...441GGCTTTCCAGGAGCTCTGTGACCACCTGGAACTAAAGCCAAAGGACTACCGCTCCTTCTAT503...9445;…	chr22:18389628-18389629_-; chr22:18389556-18389557_-; chr22:18389549-18389550_-; chr22:18389496-18389497_-; chr22:18389458-18389459_-; chr22:18389444-18389445_-; chr22:18389369-18389370_-; chr22:18389348-18389349_-; chr22:18383623-18383624_-; chr22:18382298-18382299_-; chr22:18378147-18378148_-; chr22:18378122-18378123_-; chr22:18376642-18376643_-; chr22:18376597-18376598_-; chr22:18370124-183701…	18389628.0; 18389556.0; 18389549.0; 18389496.0; 18389458.0; 18389444.0; 18389369.0; 18389348.0; 18383623.0; 18382298.0; 18378147.0; 18378122.0; 18376642.0; 18376597.0; 18370124.0; 18370114.0; 18369981.0; 18369952.0; 18368784.0; 18368758.0; 18368731.0; 18368725.0; 18368646.0; 18354760.0; 18348716.0; 18347740.0; 18347670.0; 18324704.0; 18324651.0; 18324617.0; 18314651.0; 18310540.0; 18310475.0; 183…	18389629.0; 18389557.0; 18389550.0; 18389497.0; 18389459.0; 18389445.0; 18389370.0; 18389349.0; 18383624.0; 18382299.0; 18378148.0; 18378123.0; 18376643.0; 18376598.0; 18370125.0; 18370115.0; 18369982.0; 18369953.0; 18368785.0; 18368759.0; 18368732.0; 18368726.0; 18368647.0; 18354761.0; 18348717.0; 18347741.0; 18347671.0; 18324705.0; 18324652.0; 18324618.0; 18314652.0; 18310541.0; 18310476.0; 183…	-; -; -; -; -; -; -; -; -; -; -; -; -; -; -; -; -; -; -; -; -; -; -; -; -; -; -; -; -; -; -; -; -; -; -; -; -; -; -; -; -; -; -; -; -; -; -; -; -; -; -; -; -; -; -; -; -; -; -; -; -; -; -; -; -; -; -; -; -; -; -; -; -; -; -; -; -; -; -; -; -; -; -; -; -; -; -; -; -; -; -; -; -; -; -; -; -; -; -; -; -	GGACC; AGACC; GAACC; GAACC; GAACT; GGACT; GGACA; AGACT; GAACT; GAACA; AGACC; GAACT; AAACA; GAACC; AAACT; AGACC; GGACT; AGACC; AGACC; AGACA; GAACC; GAACA; AGACA; GAACC; AGACC; GGACC; GAACC; GAACT; AGACT; GGACA; GGACT; GAACC; GGACT; GGACT; GAACC; GGACC; GGACA; GGACT; AAACA; GGACA; GGACC; GGACT; AGACA; GGACT; GGACA; AGACT; GGACT; GGACT; AAACA; AAACC; GGACA; GGACT; GGACT; AGACC; GAACC; GAACT; AGACA; …	No; No; No; No; No; No; No; No; No; No; No; No; No; No; No; No; No; No; No; Yes; No; Yes; Yes; No; No; No; No; No; No; Yes; No; No; No; No; No; No; Yes; No; Yes; Yes; No; No; No; No; Yes; No; No; No; No; No; Yes; No; No; No; No; No; Yes; No; No; No; Yes; No; No; No; No; No; No; No; No; No; No; No; No; No; No; No; No; No; No; No; No; No; No; No; No; No; Yes; No; No; No; No; No; No; No; No; No; No;…	Ensembl	9445	chr22:18270415-18507325:-	chr22	-	18270415	18507325	microtubule associated monooxygenase, calponin and LIM domain containing 3 [Source:HGNC Symbol;Acc:HGNC:24694]	ASHG19AP1B10938693911	protein_coding	CCGGCCTCTGAGTCCTCTGCTTCCGGAGCCCCATTGGATGAGAATGACCTAGAGGAAGAT					Cytosol;Nucleus;Chromatin;Nucleoplasm			57553	CCDS46659			NM_015241	uc002zng.5	chr22:18272290-18272304	CATGAGTGGTCCAGA	chr22:18272298_18272299-(GGACC)	utr3
ENST00000449924	RBFOX2	-0.366235	-0.953514	1.50241	0.0140773	0.173181	0.435965	0.399272	0.0366933	32; 334; 348; 459; 480; 559; 679; 1343; 1358; 1410; 1436; 1444; 1458; 1584; 1685; 1726; 1767	5'UTR; CDS; CDS; CDS; CDS; CDS; CDS; 3'UTR; 3'UTR; 3'UTR; 3'UTR; 3'UTR; 3'UTR; 3'UTR; 3'UTR; 3'UTR; 3'UTR	1935	1...1GCCAGAGAGGAAGAGAAAAGAAAGGAAGAAACATTAGAAAGAAAAAGGAAGGAAAACGGTA63...1935; 1...303CCACAGAGTATGGGGTGCCACACACTCAAGACTATGCCGGCCAGACCGGTGAGCATAACCT365...1935; 1...317GTGCCACACACTCAAGACTATGCCGGCCAGACCGGTGAGCATAACCTGACACTCTACGGAA379...1935; 1...428GGATCTCTTACGACAGAAGGTGGAGCACAGACAGACGGCCAGCAGTCACAGACACAAAGTA490...1935; 1...449GGAGCACAGACAGACGGCCAGCAGTCACAGACACAAAGTAGTGAAAATTCAGAGAGTAAAT511...1935; 1.…	chr22:36236421-36236422_-; chr22:36205932-36205933_-; chr22:36205918-36205919_-; chr22:36177771-36177772_-; chr22:36177750-36177751_-; chr22:36177671-36177672_-; chr22:36164355-36164356_-; chr22:36140239-36140240_-; chr22:36140224-36140225_-; chr22:36140172-36140173_-; chr22:36140146-36140147_-; chr22:36140138-36140139_-; chr22:36140124-36140125_-; chr22:36139998-36139999_-; chr22:36139897-361398…	36236421.0; 36205932.0; 36205918.0; 36177771.0; 36177750.0; 36177671.0; 36164355.0; 36140239.0; 36140224.0; 36140172.0; 36140146.0; 36140138.0; 36140124.0; 36139998.0; 36139897.0; 36139856.0; 36139815.0	36236422.0; 36205933.0; 36205919.0; 36177772.0; 36177751.0; 36177672.0; 36164356.0; 36140240.0; 36140225.0; 36140173.0; 36140147.0; 36140139.0; 36140125.0; 36139999.0; 36139898.0; 36139857.0; 36139816.0	-; -; -; -; -; -; -; -; -; -; -; -; -; -; -; -; -	AAACA; AGACT; AGACC; AGACA; AGACA; GGACC; AGACA; AGACC; GGACA; GAACT; AAACA; AAACA; AAACA; AAACT; AGACA; AGACA; GGACA	Yes; No; No; Yes; Yes; No; Yes; No; Yes; No; Yes; No; No; No; No; Yes; No	Ensembl	1935	chr22:36139649-36236454:-	chr22	-	36139649	36236454	RNA binding fox-1 homolog 2 [Source:HGNC Symbol;Acc:HGNC:9906]	ASHG19AP1B10022064711	protein_coding	GAAAAAGGAAGGAAAACGGTATAAAGAGAGATCAATTACCCACCCTTAAATAGCTAGATT				Adenoid Cystic Carcinoma;Salivary Gland Neoplasms	Cytosol;Ribosome		Yes	-1	CCDS46700				uc003aoj.5	chr22:36234394-36234414	CAGAAATAGTCCAGAATGTCA	chr22:36234402_36234403-(GGACT)	intron
ENST00000547905	RACGAP1	-1.82056	-3.38029	2.94799	0.0213882	0.197559	0.417219	0.37492	0.0422997	115; 397; 429; 477; 548; 1561; 1936; 1963; 1989; 2018; 2036; 2052; 2104	5'UTR; CDS; CDS; CDS; CDS; CDS; CDS; CDS; CDS; CDS; CDS; CDS; CDS	2190	1...84AGGCTGACTGAATGTATCTCCTAGCTATGGACTAAATAATACATGGGGGGAAATAAACAAG146...2190; 1...366ATGAAGTCCAATTTATCCAGTTGGCGAAGGACTTTGAGGATTTCCGTAAAAAGTGGCAGAG428...2190; 1...398TTTGAGGATTTCCGTAAAAAGTGGCAGAGGACTGACCATGAGCTGGGGAAATACAAGGATC460...2190; 1...446AAATACAAGGATCTTTTGATGAAAGCAGAGACTGAGCGAAGTGCTCTGGATGTTAAGCTGA508...2190; 1...517TAATCAGGTGGATGTAGAGATCAAACGGAGACAGAGAGCTGAGGCTGACTGCGAAAAGCTG579...2190; …	chr12:50414941-50414942_-; chr12:50400397-50400398_-; chr12:50400365-50400366_-; chr12:50400317-50400318_-; chr12:50400246-50400247_-; chr12:50387981-50387982_-; chr12:50385848-50385849_-; chr12:50385821-50385822_-; chr12:50385795-50385796_-; chr12:50384561-50384562_-; chr12:50384543-50384544_-; chr12:50384527-50384528_-; chr12:50384475-50384476_-	50414941.0; 50400397.0; 50400365.0; 50400317.0; 50400246.0; 50387981.0; 50385848.0; 50385821.0; 50385795.0; 50384561.0; 50384543.0; 50384527.0; 50384475.0	50414942.0; 50400398.0; 50400366.0; 50400318.0; 50400247.0; 50387982.0; 50385849.0; 50385822.0; 50385796.0; 50384562.0; 50384544.0; 50384528.0; 50384476.0	-; -; -; -; -; -; -; -; -; -; -; -; -	GGACT; GGACT; GGACT; AGACT; AGACA; AGACT; GAACA; AAACT; AGACA; GGACC; GAACA; AGACT; GAACA	No; No; No; No; No; No; No; No; No; No; No; No; No	Ensembl	2190	chr12:50384051-50419277:-	chr12	-	50384051	50419277	Rac GTPase activating protein 1 [Source:HGNC Symbol;Acc:HGNC:9804]	ASHG19AP1B11472263511	protein_coding	GTTGAATAGGGAGAGCCAAAGGAAATCAACATTTGAATTGACTACCCAATGTCCTGCCCC				Polycystic Ovary Syndrome	Nucleus;Insoluble Fraction			29127				NM_001126103	uc009zlm.2	chr12:50384558-50384570	CAGGTCCCAGTAA	chr12:50384561_50384562-(GGACC)	exon:18
ENST00000221419	HNRNPL	-2.81458	-3.61914	1.74661	0.018712	0.189222	0.514353	0.423493	0.0908597	147; 553; 557; 638; 647; 658; 716; 744; 780; 830; 1550; 1664; 1793; 1811; 1847; 1913; 2001; 2038; 2054; 2072; 2333	5'UTR; CDS; CDS; CDS; CDS; CDS; CDS; CDS; CDS; CDS; CDS; CDS; CDS; CDS; CDS; CDS; CDS; CDS; CDS; CDS; 3'UTR	2471	1...116TTATTTTAAGGCGGCGGGGTCGACGGAAAGACTGGCAGAAAGCGACCACCTATAAGGAGTG178...2471; 1...522GAGGGCGGCCGGGCCCCTAAGCGGCTCAAGACTGACAACGCCGGCGACCAGCACGGAGGCG584...2471; 1...526GCGGCCGGGCCCCTAAGCGGCTCAAGACTGACAACGCCGGCGACCAGCACGGAGGCGGCGG588...2471; 1...607GGGCGGCGGGCGGCGGCGGCGGTGGGGAGAACTACGATGACCCGCACAAAACCCCTGCCTC669...2471; 1...616GCGGCGGCGGCGGTGGGGAGAACTACGATGACCCGCACAAAACCCCTGCCTCCCCAGTTGT678...2471;…	chr19:39340825-39340826_-; chr19:39340419-39340420_-; chr19:39340415-39340416_-; chr19:39338069-39338070_-; chr19:39338060-39338061_-; chr19:39338049-39338050_-; chr19:39337991-39337992_-; chr19:39337963-39337964_-; chr19:39336702-39336703_-; chr19:39336652-39336653_-; chr19:39330784-39330785_-; chr19:39329590-39329591_-; chr19:39329166-39329167_-; chr19:39329148-39329149_-; chr19:39329112-393291…	39340825.0; 39340419.0; 39340415.0; 39338069.0; 39338060.0; 39338049.0; 39337991.0; 39337963.0; 39336702.0; 39336652.0; 39330784.0; 39329590.0; 39329166.0; 39329148.0; 39329112.0; 39329046.0; 39328099.0; 39328062.0; 39328046.0; 39328028.0; 39327164.0	39340826.0; 39340420.0; 39340416.0; 39338070.0; 39338061.0; 39338050.0; 39337992.0; 39337964.0; 39336703.0; 39336653.0; 39330785.0; 39329591.0; 39329167.0; 39329149.0; 39329113.0; 39329047.0; 39328100.0; 39328063.0; 39328047.0; 39328029.0; 39327165.0	-; -; -; -; -; -; -; -; -; -; -; -; -; -; -; -; -; -; -; -; -	AGACT; AGACT; TGACA; GAACT; TGACC; AAACC; AGACC; GGACC; AGACA; GAACT; GAACT; AGACC; AGACT; GAACA; GAACC; GAACT; GGACT; AGACT; GAACC; AAACC; GAACT	No; No; No; No; No; No; No; No; No; No; No; No; No; No; No; No; No; No; No; No; No	Ensembl	2471	chr19:39327028-39340973:-	chr19	-	39327028	39340973	heterogeneous nuclear ribonucleoprotein L [Source:HGNC Symbol;Acc:HGNC:5045]	ASHG19AP1B10004938611	protein_coding	GAAAGACTGGCAGAAAGCGACCACCTATAAGGAGTGTCTCAGACAAACAAGGGCGGGCCC				Stomach Neoplasms;Mammary Neoplasms	Ribosome;Insoluble Fraction		Yes	3191	CCDS33015			NM_001533	uc060yfy.1	chr19:39338047-39338070	GGGTTTTGTGCGGGTCATCGTAGT	chr19:39338049_39338050-(AAACC)	exon:2
ENST00000326577	TNFRSF12A	-3.71387	-4.53378	1.76529	0.0471258	0.257699	0.401967	0.335063	0.0669037	60; 219; 225; 237; 434; 639; 679; 712; 725; 733; 809; 880; 936	5'UTR; CDS; CDS; CDS; CDS; 3'UTR; 3'UTR; 3'UTR; 3'UTR; 3'UTR; 3'UTR; 3'UTR; 3'UTR	1033	1...29TGGGTCCCTGCCGGCCGGCGGCGGGCGCAGACAGCGGCGGGCGCAGGACGTGCACTATGGC91...1033; 1...188CCTGCTCCCGCGGCAGCTCCTGGAGCGCGGACCTGGACAAGTGCATGGACTGCGCGTCTTG250...1033; 1...194CCCGCGGCAGCTCCTGGAGCGCGGACCTGGACAAGTGCATGGACTGCGCGTCTTGCAGGGC256...1033; 1...206CCTGGAGCGCGGACCTGGACAAGTGCATGGACTGCGCGTCTTGCAGGGCGCGACCGCACAG268...1033; 1...403AGAGAGAAGTTCACCACCCCCATAGAGGAGACCGGCGGAGAGGGCTGCCCAGCTGTGGCGC465...1033; 1…	chr16:3070372-3070373_+; chr16:3071254-3071255_+; chr16:3071260-3071261_+; chr16:3071272-3071273_+; chr16:3071785-3071786_+; chr16:3071990-3071991_+; chr16:3072030-3072031_+; chr16:3072063-3072064_+; chr16:3072076-3072077_+; chr16:3072084-3072085_+; chr16:3072160-3072161_+; chr16:3072231-3072232_+; chr16:3072287-3072288_+	3070372.0; 3071254.0; 3071260.0; 3071272.0; 3071785.0; 3071990.0; 3072030.0; 3072063.0; 3072076.0; 3072084.0; 3072160.0; 3072231.0; 3072287.0	3070373.0; 3071255.0; 3071261.0; 3071273.0; 3071786.0; 3071991.0; 3072031.0; 3072064.0; 3072077.0; 3072085.0; 3072161.0; 3072232.0; 3072288.0	+; +; +; +; +; +; +; +; +; +; +; +; +	AGACA; GGACC; GGACA; GGACT; AGACC; GAACC; GAACA; AAACA; TGACT; GAACT; AGACT; GGACC; AGACC	No; No; No; No; No; No; No; No; No; No; No; No; No	Ensembl	1033	chr16:3070313-3072384:+	chr16	+	3070313	3072384	TNF receptor superfamily member 12A [Source:HGNC Symbol;Acc:HGNC:18152]	ASHG19AP1B10019991711	protein_coding	TTTTGGGGAGAGTTTGGAGGGGAGGGAGAATTTATTAATAAAAGAATCTTTAACTTTAAA				Liver Cirrhosis, Experimental;Myocardial Infarction;Acute kidney injury	Ribosome;Endoplasmic reticulum;Nucleous			51330	CCDS10489	CHEMBL3712850		NM_016639	uc002csv.5	chr16:3072099-3072114	ACAGGGGAGGGGGGTG				chr16:3072053-3072153
ENST00000286918	ANKRD9	-3.98181	-4.86733	1.84743	0.0114503	0.163195	0.375549	0.338323	0.0372264	381; 399; 492; 517; 539; 1042; 1294; 1390; 1531; 1582; 1587; 1775; 1806; 1872; 1894; 1990; 2052; 2398; 2457; 2653	5'UTR; 5'UTR; 5'UTR; 5'UTR; 5'UTR; CDS; CDS; CDS; CDS; 3'UTR; 3'UTR; 3'UTR; 3'UTR; 3'UTR; 3'UTR; 3'UTR; 3'UTR; 3'UTR; 3'UTR; 3'UTR	6727	1...350AGTAGTCGGGGAGATCAAGAGAGGTATGGGACCTGAAGAGGATGGCAGACTGTGCAGTGCG412...6727; 1...368GAGAGGTATGGGACCTGAAGAGGATGGCAGACTGTGCAGTGCGGTGCACACCGGTCTCCAG430...6727; 1...461CTAACGTATAAAGCTGAGGCTCGGCCAGGGACTGTGATATACCCACATCCCCGGAACTAGG523...6727; 1...486CAGGGACTGTGATATACCCACATCCCCGGAACTAGGTGATCGCGGTGCAGGAACCAGGTGT548...6727; 1...508TCCCCGGAACTAGGTGATCGCGGTGCAGGAACCAGGTGTGCCTTCGCGGGATCCATGCCTT570...6727;…	chr14:102975064-102975065_-; chr14:102975046-102975047_-; chr14:102974862-102974863_-; chr14:102974837-102974838_-; chr14:102974815-102974816_-; chr14:102973780-102973781_-; chr14:102973528-102973529_-; chr14:102973432-102973433_-; chr14:102973291-102973292_-; chr14:102973240-102973241_-; chr14:102973235-102973236_-; chr14:102973047-102973048_-; chr14:102973016-102973017_-; chr14:102972950-102972…	102975064.0; 102975046.0; 102974862.0; 102974837.0; 102974815.0; 102973780.0; 102973528.0; 102973432.0; 102973291.0; 102973240.0; 102973235.0; 102973047.0; 102973016.0; 102972950.0; 102972928.0; 102972832.0; 102972770.0; 102972424.0; 102972365.0; 102972169.0	102975065.0; 102975047.0; 102974863.0; 102974838.0; 102974816.0; 102973781.0; 102973529.0; 102973433.0; 102973292.0; 102973241.0; 102973236.0; 102973048.0; 102973017.0; 102972951.0; 102972929.0; 102972833.0; 102972771.0; 102972425.0; 102972366.0; 102972170.0	-; -; -; -; -; -; -; -; -; -; -; -; -; -; -; -; -; -; -; -	GGACC; AGACT; GGACT; GAACT; GAACC; GGACC; GGACC; GGACA; GGACC; GGACA; AAACT; GGACT; GGACA; GGACT; GGACA; GGACT; GAACA; GGACA; AGACT; GAACC	No; No; No; No; No; No; No; Yes; No; Yes; No; No; No; No; No; No; No; No; No; No	Ensembl	6727	chr14:102968097-102976128:-	chr14	-	102968097	102976128	ankyrin repeat domain 9 [Source:HGNC Symbol;Acc:HGNC:20096]	ASHG19AP1B11357324111	protein_coding	ACTTAAGTGTATACTTTGATGAGTTCTGATGAATGTCTACATGTGTGTAATCACCACTGC				Juvenile arthritis	Cytosol;Nucleus;Nucleous			122416	CCDS9973			NM_152326	uc001ylz.2	chr14:102973522-102973590	CAGGAGGTCCAGCAGCAGCAGGCGGCGCTGGCGCGGCTCCCCGGGAGCTGAGGCGGGGGCTCCGGCGGC	chr14:102973528_102973529-(GGACC)	exon:4
ENST00000338663	SLC3A2	-4.78854	-5.52726	1.6687	0.000980731	0.0942838	0.425973	0.368097	0.0578761	40; 162; 648; 671; 768; 795; 894; 966; 986; 1038; 1049; 1235; 1291; 1341; 1392; 1467; 1495; 1521; 1551; 1579; 1693; 1741; 1752; 1758; 1821; 1825; 1829; 1833; 1854	5'UTR; CDS; CDS; CDS; CDS; CDS; CDS; CDS; CDS; CDS; CDS; CDS; CDS; CDS; CDS; CDS; CDS; CDS; CDS; CDS; CDS; CDS; 3'UTR; 3'UTR; 3'UTR; 3'UTR; 3'UTR; 3'UTR; 3'UTR	1904	1...9GCCTGCTGCTGAGCAGATGCAGTAGCCGAAACTGCGCGGAGGCACAGAGGCCGGGGAGAGC71...1904; 1...131TCGCCGGTTCTGCAGGCACCATGAGCCAGGACACCGAGGTGGATATGAAGGAGGTGGAGCT193...1904; 1...617AGGGCCTTGTGCTGGGTCCAATTCACAAGAACCAGAAGGATGATGTCGCTCAGACTGACTT679...1904; 1...640CACAAGAACCAGAAGGATGATGTCGCTCAGACTGACTTGCTGCAGATCGACCCCAATTTTG702...1904; 1...737CTAAAAAAAAGAGCATCCGTGTCATTCTGGACCTTACTCCCAACTACCGGGGTGAGAACTC799...1904; 1.…	chr11:62648383-62648384_+; chr11:62648505-62648506_+; chr11:62649436-62649437_+; chr11:62649459-62649460_+; chr11:62650397-62650398_+; chr11:62650424-62650425_+; chr11:62651980-62651981_+; chr11:62652158-62652159_+; chr11:62652664-62652665_+; chr11:62652716-62652717_+; chr11:62652727-62652728_+; chr11:62653020-62653021_+; chr11:62653076-62653077_+; chr11:62655652-62655653_+; chr11:62655815-626558…	62648383.0; 62648505.0; 62649436.0; 62649459.0; 62650397.0; 62650424.0; 62651980.0; 62652158.0; 62652664.0; 62652716.0; 62652727.0; 62653020.0; 62653076.0; 62655652.0; 62655815.0; 62655890.0; 62655918.0; 62655944.0; 62655974.0; 62656002.0; 62656116.0; 62656164.0; 62656175.0; 62656181.0; 62656244.0; 62656248.0; 62656252.0; 62656256.0; 62656277.0	62648384.0; 62648506.0; 62649437.0; 62649460.0; 62650398.0; 62650425.0; 62651981.0; 62652159.0; 62652665.0; 62652717.0; 62652728.0; 62653021.0; 62653077.0; 62655653.0; 62655816.0; 62655891.0; 62655919.0; 62655945.0; 62655975.0; 62656003.0; 62656117.0; 62656165.0; 62656176.0; 62656182.0; 62656245.0; 62656249.0; 62656253.0; 62656257.0; 62656278.0	+; +; +; +; +; +; +; +; +; +; +; +; +; +; +; +; +; +; +; +; +; +; +; +; +; +; +; +; +	AAACT; GGACA; GAACC; AGACT; GGACC; GAACT; GGACA; AGACA; GGACT; AGACT; TGACT; GGACC; GGACA; TGACA; AGACC; GGACT; GGACT; GGACC; TAACT; GGACT; AAACT; TGACT; TGACA; GGACC; AAACA; AAACA; AAACA; AAACT; GAACC	No; Yes; No; No; No; No; No; No; No; No; No; No; No; No; No; No; No; No; No; No; No; No; No; No; No; No; No; No; No	Ensembl	1904	chr11:62648344-62656327:+	chr11	+	62648344	62656327	solute carrier family 3 member 2 [Source:HGNC Symbol;Acc:HGNC:11026]	ASHG19AP1B13578431711	protein_coding	TGCTGCTGAGCAGATGCAGTAGCCGAAACTGCGCGGAGGCACAGAGGCCGGGGAGAGCGT				Lung Neoplasms	Nucleus;Endoplasmic reticulum			6520	CCDS31590			NM_001013251	uc001nwg.4	chr11:62652655-62652693	GATTGCGGGGACTAACTCCTCCGACCTTCAGCAGATCCT	chr11:62652665_62652666+(GGACT)	exon:1
ENST00000338663	SLC3A2	-4.78854	-5.52726	1.6687	0.000980731	0.0942838	0.425973	0.368097	0.0578761	40; 162; 648; 671; 768; 795; 894; 966; 986; 1038; 1049; 1235; 1291; 1341; 1392; 1467; 1495; 1521; 1551; 1579; 1693; 1741; 1752; 1758; 1821; 1825; 1829; 1833; 1854	5'UTR; CDS; CDS; CDS; CDS; CDS; CDS; CDS; CDS; CDS; CDS; CDS; CDS; CDS; CDS; CDS; CDS; CDS; CDS; CDS; CDS; CDS; 3'UTR; 3'UTR; 3'UTR; 3'UTR; 3'UTR; 3'UTR; 3'UTR	1904	1...9GCCTGCTGCTGAGCAGATGCAGTAGCCGAAACTGCGCGGAGGCACAGAGGCCGGGGAGAGC71...1904; 1...131TCGCCGGTTCTGCAGGCACCATGAGCCAGGACACCGAGGTGGATATGAAGGAGGTGGAGCT193...1904; 1...617AGGGCCTTGTGCTGGGTCCAATTCACAAGAACCAGAAGGATGATGTCGCTCAGACTGACTT679...1904; 1...640CACAAGAACCAGAAGGATGATGTCGCTCAGACTGACTTGCTGCAGATCGACCCCAATTTTG702...1904; 1...737CTAAAAAAAAGAGCATCCGTGTCATTCTGGACCTTACTCCCAACTACCGGGGTGAGAACTC799...1904; 1.…	chr11:62648383-62648384_+; chr11:62648505-62648506_+; chr11:62649436-62649437_+; chr11:62649459-62649460_+; chr11:62650397-62650398_+; chr11:62650424-62650425_+; chr11:62651980-62651981_+; chr11:62652158-62652159_+; chr11:62652664-62652665_+; chr11:62652716-62652717_+; chr11:62652727-62652728_+; chr11:62653020-62653021_+; chr11:62653076-62653077_+; chr11:62655652-62655653_+; chr11:62655815-626558…	62648383.0; 62648505.0; 62649436.0; 62649459.0; 62650397.0; 62650424.0; 62651980.0; 62652158.0; 62652664.0; 62652716.0; 62652727.0; 62653020.0; 62653076.0; 62655652.0; 62655815.0; 62655890.0; 62655918.0; 62655944.0; 62655974.0; 62656002.0; 62656116.0; 62656164.0; 62656175.0; 62656181.0; 62656244.0; 62656248.0; 62656252.0; 62656256.0; 62656277.0	62648384.0; 62648506.0; 62649437.0; 62649460.0; 62650398.0; 62650425.0; 62651981.0; 62652159.0; 62652665.0; 62652717.0; 62652728.0; 62653021.0; 62653077.0; 62655653.0; 62655816.0; 62655891.0; 62655919.0; 62655945.0; 62655975.0; 62656003.0; 62656117.0; 62656165.0; 62656176.0; 62656182.0; 62656245.0; 62656249.0; 62656253.0; 62656257.0; 62656278.0	+; +; +; +; +; +; +; +; +; +; +; +; +; +; +; +; +; +; +; +; +; +; +; +; +; +; +; +; +	AAACT; GGACA; GAACC; AGACT; GGACC; GAACT; GGACA; AGACA; GGACT; AGACT; TGACT; GGACC; GGACA; TGACA; AGACC; GGACT; GGACT; GGACC; TAACT; GGACT; AAACT; TGACT; TGACA; GGACC; AAACA; AAACA; AAACA; AAACT; GAACC	No; Yes; No; No; No; No; No; No; No; No; No; No; No; No; No; No; No; No; No; No; No; No; No; No; No; No; No; No; No	Ensembl	1904	chr11:62648344-62656327:+	chr11	+	62648344	62656327	solute carrier family 3 member 2 [Source:HGNC Symbol;Acc:HGNC:11026]	ASHG19AP1B13578431711	protein_coding	TGCTGCTGAGCAGATGCAGTAGCCGAAACTGCGCGGAGGCACAGAGGCCGGGGAGAGCGT				Lung Neoplasms	Nucleus;Endoplasmic reticulum			6520	CCDS31590			NM_001013251	uc001nwg.4	chr11:62653008-62653027	CACCCTGCCAGGGACCCCTG	chr11:62653021_62653022+(GGACC)	exon:2
ENST00000338663	SLC3A2	-4.78854	-5.52726	1.6687	0.000980731	0.0942838	0.425973	0.368097	0.0578761	40; 162; 648; 671; 768; 795; 894; 966; 986; 1038; 1049; 1235; 1291; 1341; 1392; 1467; 1495; 1521; 1551; 1579; 1693; 1741; 1752; 1758; 1821; 1825; 1829; 1833; 1854	5'UTR; CDS; CDS; CDS; CDS; CDS; CDS; CDS; CDS; CDS; CDS; CDS; CDS; CDS; CDS; CDS; CDS; CDS; CDS; CDS; CDS; CDS; 3'UTR; 3'UTR; 3'UTR; 3'UTR; 3'UTR; 3'UTR; 3'UTR	1904	1...9GCCTGCTGCTGAGCAGATGCAGTAGCCGAAACTGCGCGGAGGCACAGAGGCCGGGGAGAGC71...1904; 1...131TCGCCGGTTCTGCAGGCACCATGAGCCAGGACACCGAGGTGGATATGAAGGAGGTGGAGCT193...1904; 1...617AGGGCCTTGTGCTGGGTCCAATTCACAAGAACCAGAAGGATGATGTCGCTCAGACTGACTT679...1904; 1...640CACAAGAACCAGAAGGATGATGTCGCTCAGACTGACTTGCTGCAGATCGACCCCAATTTTG702...1904; 1...737CTAAAAAAAAGAGCATCCGTGTCATTCTGGACCTTACTCCCAACTACCGGGGTGAGAACTC799...1904; 1.…	chr11:62648383-62648384_+; chr11:62648505-62648506_+; chr11:62649436-62649437_+; chr11:62649459-62649460_+; chr11:62650397-62650398_+; chr11:62650424-62650425_+; chr11:62651980-62651981_+; chr11:62652158-62652159_+; chr11:62652664-62652665_+; chr11:62652716-62652717_+; chr11:62652727-62652728_+; chr11:62653020-62653021_+; chr11:62653076-62653077_+; chr11:62655652-62655653_+; chr11:62655815-626558…	62648383.0; 62648505.0; 62649436.0; 62649459.0; 62650397.0; 62650424.0; 62651980.0; 62652158.0; 62652664.0; 62652716.0; 62652727.0; 62653020.0; 62653076.0; 62655652.0; 62655815.0; 62655890.0; 62655918.0; 62655944.0; 62655974.0; 62656002.0; 62656116.0; 62656164.0; 62656175.0; 62656181.0; 62656244.0; 62656248.0; 62656252.0; 62656256.0; 62656277.0	62648384.0; 62648506.0; 62649437.0; 62649460.0; 62650398.0; 62650425.0; 62651981.0; 62652159.0; 62652665.0; 62652717.0; 62652728.0; 62653021.0; 62653077.0; 62655653.0; 62655816.0; 62655891.0; 62655919.0; 62655945.0; 62655975.0; 62656003.0; 62656117.0; 62656165.0; 62656176.0; 62656182.0; 62656245.0; 62656249.0; 62656253.0; 62656257.0; 62656278.0	+; +; +; +; +; +; +; +; +; +; +; +; +; +; +; +; +; +; +; +; +; +; +; +; +; +; +; +; +	AAACT; GGACA; GAACC; AGACT; GGACC; GAACT; GGACA; AGACA; GGACT; AGACT; TGACT; GGACC; GGACA; TGACA; AGACC; GGACT; GGACT; GGACC; TAACT; GGACT; AAACT; TGACT; TGACA; GGACC; AAACA; AAACA; AAACA; AAACT; GAACC	No; Yes; No; No; No; No; No; No; No; No; No; No; No; No; No; No; No; No; No; No; No; No; No; No; No; No; No; No; No	Ensembl	1904	chr11:62648344-62656327:+	chr11	+	62648344	62656327	solute carrier family 3 member 2 [Source:HGNC Symbol;Acc:HGNC:11026]	ASHG19AP1B13578431711	protein_coding	TGCTGCTGAGCAGATGCAGTAGCCGAAACTGCGCGGAGGCACAGAGGCCGGGGAGAGCGT				Lung Neoplasms	Nucleus;Endoplasmic reticulum			6520	CCDS31590			NM_001013251	uc001nwg.4	chr11:62655908-62655943	GCTGGGCCTGGACTCTTCTCCTATATCCGCCACTGG	chr11:62655919_62655920+(GGACT)	exon:9
ENST00000338663	SLC3A2	-4.78854	-5.52726	1.6687	0.000980731	0.0942838	0.425973	0.368097	0.0578761	40; 162; 648; 671; 768; 795; 894; 966; 986; 1038; 1049; 1235; 1291; 1341; 1392; 1467; 1495; 1521; 1551; 1579; 1693; 1741; 1752; 1758; 1821; 1825; 1829; 1833; 1854	5'UTR; CDS; CDS; CDS; CDS; CDS; CDS; CDS; CDS; CDS; CDS; CDS; CDS; CDS; CDS; CDS; CDS; CDS; CDS; CDS; CDS; CDS; 3'UTR; 3'UTR; 3'UTR; 3'UTR; 3'UTR; 3'UTR; 3'UTR	1904	1...9GCCTGCTGCTGAGCAGATGCAGTAGCCGAAACTGCGCGGAGGCACAGAGGCCGGGGAGAGC71...1904; 1...131TCGCCGGTTCTGCAGGCACCATGAGCCAGGACACCGAGGTGGATATGAAGGAGGTGGAGCT193...1904; 1...617AGGGCCTTGTGCTGGGTCCAATTCACAAGAACCAGAAGGATGATGTCGCTCAGACTGACTT679...1904; 1...640CACAAGAACCAGAAGGATGATGTCGCTCAGACTGACTTGCTGCAGATCGACCCCAATTTTG702...1904; 1...737CTAAAAAAAAGAGCATCCGTGTCATTCTGGACCTTACTCCCAACTACCGGGGTGAGAACTC799...1904; 1.…	chr11:62648383-62648384_+; chr11:62648505-62648506_+; chr11:62649436-62649437_+; chr11:62649459-62649460_+; chr11:62650397-62650398_+; chr11:62650424-62650425_+; chr11:62651980-62651981_+; chr11:62652158-62652159_+; chr11:62652664-62652665_+; chr11:62652716-62652717_+; chr11:62652727-62652728_+; chr11:62653020-62653021_+; chr11:62653076-62653077_+; chr11:62655652-62655653_+; chr11:62655815-626558…	62648383.0; 62648505.0; 62649436.0; 62649459.0; 62650397.0; 62650424.0; 62651980.0; 62652158.0; 62652664.0; 62652716.0; 62652727.0; 62653020.0; 62653076.0; 62655652.0; 62655815.0; 62655890.0; 62655918.0; 62655944.0; 62655974.0; 62656002.0; 62656116.0; 62656164.0; 62656175.0; 62656181.0; 62656244.0; 62656248.0; 62656252.0; 62656256.0; 62656277.0	62648384.0; 62648506.0; 62649437.0; 62649460.0; 62650398.0; 62650425.0; 62651981.0; 62652159.0; 62652665.0; 62652717.0; 62652728.0; 62653021.0; 62653077.0; 62655653.0; 62655816.0; 62655891.0; 62655919.0; 62655945.0; 62655975.0; 62656003.0; 62656117.0; 62656165.0; 62656176.0; 62656182.0; 62656245.0; 62656249.0; 62656253.0; 62656257.0; 62656278.0	+; +; +; +; +; +; +; +; +; +; +; +; +; +; +; +; +; +; +; +; +; +; +; +; +; +; +; +; +	AAACT; GGACA; GAACC; AGACT; GGACC; GAACT; GGACA; AGACA; GGACT; AGACT; TGACT; GGACC; GGACA; TGACA; AGACC; GGACT; GGACT; GGACC; TAACT; GGACT; AAACT; TGACT; TGACA; GGACC; AAACA; AAACA; AAACA; AAACT; GAACC	No; Yes; No; No; No; No; No; No; No; No; No; No; No; No; No; No; No; No; No; No; No; No; No; No; No; No; No; No; No	Ensembl	1904	chr11:62648344-62656327:+	chr11	+	62648344	62656327	solute carrier family 3 member 2 [Source:HGNC Symbol;Acc:HGNC:11026]	ASHG19AP1B13578431711	protein_coding	TGCTGCTGAGCAGATGCAGTAGCCGAAACTGCGCGGAGGCACAGAGGCCGGGGAGAGCGT				Lung Neoplasms	Nucleus;Endoplasmic reticulum			6520	CCDS31590			NM_001013251	uc001nwg.4	chr11:62656102-62656122	GCTGGAACGCCTGAAACTGGA	chr11:62656117_62656118+(AAACT)	exon:9
ENST00000322623	RUVBL1	-2.49536	-3.14922	1.57338	0.0254387	0.20758	0.494357	0.468661	0.0256951	309; 319; 424; 443; 478; 526; 556; 579; 586; 598; 603; 617; 858; 904; 921; 1127; 1166; 1186; 1215; 1300; 1367; 1404; 1498	CDS; CDS; CDS; CDS; CDS; CDS; CDS; CDS; CDS; CDS; CDS; CDS; CDS; CDS; CDS; CDS; CDS; CDS; CDS; CDS; CDS; CDS; 3'UTR	1761	1...278AATGGCTGGAAGAGCTGTCTTGTTGGCAGGACCTCCTGGAACTGGCAAGACAGCTCTGGCT340...1761; 1...288AGAGCTGTCTTGTTGGCAGGACCTCCTGGAACTGGCAAGACAGCTCTGGCTCTGGCTATTG350...1761; 1...393AGTGAAGTTTACTCAACTGAGATCAAGAAGACAGAGGTGCTGATGGAGAACTTCCGCAGGG455...1761; 1...412AGATCAAGAAGACAGAGGTGCTGATGGAGAACTTCCGCAGGGCCATTGGGCTGCGAATAAA474...1761; 1...447CGCAGGGCCATTGGGCTGCGAATAAAGGAGACCAAGGAAGTTTATGAAGGTGAAGTCACAG509...1761;…	chr3:127838188-127838189_-; chr3:127838178-127838179_-; chr3:127831766-127831767_-; chr3:127831747-127831748_-; chr3:127823749-127823750_-; chr3:127823701-127823702_-; chr3:127823671-127823672_-; chr3:127823648-127823649_-; chr3:127823641-127823642_-; chr3:127823629-127823630_-; chr3:127823624-127823625_-; chr3:127820486-127820487_-; chr3:127817782-127817783_-; chr3:127817736-127817737_-; chr3:12…	127838188.0; 127838178.0; 127831766.0; 127831747.0; 127823749.0; 127823701.0; 127823671.0; 127823648.0; 127823641.0; 127823629.0; 127823624.0; 127820486.0; 127817782.0; 127817736.0; 127816336.0; 127806639.0; 127806600.0; 127806580.0; 127806551.0; 127801335.0; 127800195.0; 127800158.0; 127800064.0	127838189.0; 127838179.0; 127831767.0; 127831748.0; 127823750.0; 127823702.0; 127823672.0; 127823649.0; 127823642.0; 127823630.0; 127823625.0; 127820487.0; 127817783.0; 127817737.0; 127816337.0; 127806640.0; 127806601.0; 127806581.0; 127806552.0; 127801336.0; 127800196.0; 127800159.0; 127800065.0	-; -; -; -; -; -; -; -; -; -; -; -; -; -; -; -; -; -; -; -; -; -; -	GGACC; GAACT; AGACA; GAACT; AGACC; AGACA; AAACC; GGACT; AAACA; GAACC; AAACA; GGACC; GGACA; AGACA; AAACT; GGACA; GGACC; GGACC; AAACA; AGACC; GGACA; GAACT; AGACT	No; No; Yes; No; No; Yes; No; No; No; No; Yes; No; No; No; No; No; No; No; No; No; Yes; No; No	Ensembl	1761	chr3:127799803-127842667:-	chr3	-	127799803	127842667	RuvB like AAA ATPase 1 [Source:HGNC Symbol;Acc:HGNC:10474]	ASHG19AP1B13816516311	protein_coding	TGGGGGAGATTGGCACCAAGACCACACTGAGGTACTCAGTGCAGCTGCTGACCCCGGCCA		Yes			Ribosome;Cytoplasm;Insoluble Fraction		Yes	8607	CCDS3047	CHEMBL3259467		NM_001319084	uc003ekh.4	chr3:127801328-127801357	CAGTGTGGTCTTGGTGCCAATCTCCCCCAG	chr3:127801335_127801336-(AGACC)	exon:5
ENST00000322623	RUVBL1	-2.49536	-3.14922	1.57338	0.0254387	0.20758	0.494357	0.468661	0.0256951	309; 319; 424; 443; 478; 526; 556; 579; 586; 598; 603; 617; 858; 904; 921; 1127; 1166; 1186; 1215; 1300; 1367; 1404; 1498	CDS; CDS; CDS; CDS; CDS; CDS; CDS; CDS; CDS; CDS; CDS; CDS; CDS; CDS; CDS; CDS; CDS; CDS; CDS; CDS; CDS; CDS; 3'UTR	1761	1...278AATGGCTGGAAGAGCTGTCTTGTTGGCAGGACCTCCTGGAACTGGCAAGACAGCTCTGGCT340...1761; 1...288AGAGCTGTCTTGTTGGCAGGACCTCCTGGAACTGGCAAGACAGCTCTGGCTCTGGCTATTG350...1761; 1...393AGTGAAGTTTACTCAACTGAGATCAAGAAGACAGAGGTGCTGATGGAGAACTTCCGCAGGG455...1761; 1...412AGATCAAGAAGACAGAGGTGCTGATGGAGAACTTCCGCAGGGCCATTGGGCTGCGAATAAA474...1761; 1...447CGCAGGGCCATTGGGCTGCGAATAAAGGAGACCAAGGAAGTTTATGAAGGTGAAGTCACAG509...1761;…	chr3:127838188-127838189_-; chr3:127838178-127838179_-; chr3:127831766-127831767_-; chr3:127831747-127831748_-; chr3:127823749-127823750_-; chr3:127823701-127823702_-; chr3:127823671-127823672_-; chr3:127823648-127823649_-; chr3:127823641-127823642_-; chr3:127823629-127823630_-; chr3:127823624-127823625_-; chr3:127820486-127820487_-; chr3:127817782-127817783_-; chr3:127817736-127817737_-; chr3:12…	127838188.0; 127838178.0; 127831766.0; 127831747.0; 127823749.0; 127823701.0; 127823671.0; 127823648.0; 127823641.0; 127823629.0; 127823624.0; 127820486.0; 127817782.0; 127817736.0; 127816336.0; 127806639.0; 127806600.0; 127806580.0; 127806551.0; 127801335.0; 127800195.0; 127800158.0; 127800064.0	127838189.0; 127838179.0; 127831767.0; 127831748.0; 127823750.0; 127823702.0; 127823672.0; 127823649.0; 127823642.0; 127823630.0; 127823625.0; 127820487.0; 127817783.0; 127817737.0; 127816337.0; 127806640.0; 127806601.0; 127806581.0; 127806552.0; 127801336.0; 127800196.0; 127800159.0; 127800065.0	-; -; -; -; -; -; -; -; -; -; -; -; -; -; -; -; -; -; -; -; -; -; -	GGACC; GAACT; AGACA; GAACT; AGACC; AGACA; AAACC; GGACT; AAACA; GAACC; AAACA; GGACC; GGACA; AGACA; AAACT; GGACA; GGACC; GGACC; AAACA; AGACC; GGACA; GAACT; AGACT	No; No; Yes; No; No; Yes; No; No; No; No; Yes; No; No; No; No; No; No; No; No; No; Yes; No; No	Ensembl	1761	chr3:127799803-127842667:-	chr3	-	127799803	127842667	RuvB like AAA ATPase 1 [Source:HGNC Symbol;Acc:HGNC:10474]	ASHG19AP1B13816516311	protein_coding	TGGGGGAGATTGGCACCAAGACCACACTGAGGTACTCAGTGCAGCTGCTGACCCCGGCCA		Yes			Ribosome;Cytoplasm;Insoluble Fraction		Yes	8607	CCDS3047	CHEMBL3259467		NM_001319084	uc003ekh.4	chr3:127842580-127842589	GGGAGCTAAA				chr3:127842502-127842602;chr3:127842528-127842628;chr3:127842522-127842622;chr3:127842513-127842613
ENST00000246533	CAPNS1	2.23891	0.755283	2.79652	0.0267004	0.210371	0.498193	0.518436	-0.0202431	435; 551; 564; 906; 954; 962; 1003; 1353; 1367; 1405; 1418; 1608; 1675; 1820; 1830; 1895	5'UTR; 5'UTR; 5'UTR; CDS; CDS; CDS; CDS; CDS; CDS; CDS; 3'UTR; 3'UTR; 3'UTR; 3'UTR; 3'UTR; 3'UTR	1918	1...404CGCATGCGCAATGTCCGCTTCGGCTCTAGGACCGCGCGGGCGACAGCAGGGCCGCGGTGCA466...1918; 1...520CGCTGCGGGAGGCCCGGGAGCGGCAGTGGAACCGACTCCCAGAACTCCGGACGTGTGCGGC582...1918; 1...533CCGGGAGCGGCAGTGGAACCGACTCCCAGAACTCCGGACGTGTGCGGCGCAGTGAGTCGCA595...1918; 1...875CGAGAGTGAGGAGGTCCGGCAGTTCCGGAGACTCTTTGCCCAGCTGGCTGGAGATGACATG937...1918; 1...923TGGAGATGACATGGAGGTCAGCGCCACAGAACTCATGAACATTCTCAATAAGGTTGTGACA985...1918;…	chr19:36630911-36630912_+; chr19:36631027-36631028_+; chr19:36631040-36631041_+; chr19:36633618-36633619_+; chr19:36633833-36633834_+; chr19:36633841-36633842_+; chr19:36633979-36633980_+; chr19:36640513-36640514_+; chr19:36640527-36640528_+; chr19:36640741-36640742_+; chr19:36640754-36640755_+; chr19:36640944-36640945_+; chr19:36641011-36641012_+; chr19:36641156-36641157_+; chr19:36641166-366411…	36630911.0; 36631027.0; 36631040.0; 36633618.0; 36633833.0; 36633841.0; 36633979.0; 36640513.0; 36640527.0; 36640741.0; 36640754.0; 36640944.0; 36641011.0; 36641156.0; 36641166.0; 36641231.0	36630912.0; 36631028.0; 36631041.0; 36633619.0; 36633834.0; 36633842.0; 36633980.0; 36640514.0; 36640528.0; 36640742.0; 36640755.0; 36640945.0; 36641012.0; 36641157.0; 36641167.0; 36641232.0	+; +; +; +; +; +; +; +; +; +; +; +; +; +; +; +	GGACC; GAACC; GAACT; AGACT; GAACT; GAACA; AGACT; GGACA; GAACA; GAACT; AGACC; GGACA; TAACC; AGACC; AGACC; AAACA	No; No; No; No; No; No; No; No; No; No; No; Yes; No; No; No; No	Ensembl	1918	chr19:36630477-36641254:+	chr19	+	36630477	36641254	calpain small subunit 1 [Source:HGNC Symbol;Acc:HGNC:1481]	ASHG19AP1B10006026711	protein_coding	CCCAGCGTGTGAGTCAAACCATACTCCAGGCCTCCAGGAGGTGTTTGTCGCGACAACACC				Prostatic Neoplasms	Ribosome;Cytosol;Cytoplasm			826	CCDS12489	CHEMBL2111357		NM_001749	uc002odj.4	chr19:36640749-36640779	CCCCAGACCCGCCCCCTCACTGCCTTGCTAT	chr19:36640755_36640756+(AGACC)	utr3
ENST00000246533	CAPNS1	2.23891	0.755283	2.79652	0.0267004	0.210371	0.498193	0.518436	-0.0202431	435; 551; 564; 906; 954; 962; 1003; 1353; 1367; 1405; 1418; 1608; 1675; 1820; 1830; 1895	5'UTR; 5'UTR; 5'UTR; CDS; CDS; CDS; CDS; CDS; CDS; CDS; 3'UTR; 3'UTR; 3'UTR; 3'UTR; 3'UTR; 3'UTR	1918	1...404CGCATGCGCAATGTCCGCTTCGGCTCTAGGACCGCGCGGGCGACAGCAGGGCCGCGGTGCA466...1918; 1...520CGCTGCGGGAGGCCCGGGAGCGGCAGTGGAACCGACTCCCAGAACTCCGGACGTGTGCGGC582...1918; 1...533CCGGGAGCGGCAGTGGAACCGACTCCCAGAACTCCGGACGTGTGCGGCGCAGTGAGTCGCA595...1918; 1...875CGAGAGTGAGGAGGTCCGGCAGTTCCGGAGACTCTTTGCCCAGCTGGCTGGAGATGACATG937...1918; 1...923TGGAGATGACATGGAGGTCAGCGCCACAGAACTCATGAACATTCTCAATAAGGTTGTGACA985...1918;…	chr19:36630911-36630912_+; chr19:36631027-36631028_+; chr19:36631040-36631041_+; chr19:36633618-36633619_+; chr19:36633833-36633834_+; chr19:36633841-36633842_+; chr19:36633979-36633980_+; chr19:36640513-36640514_+; chr19:36640527-36640528_+; chr19:36640741-36640742_+; chr19:36640754-36640755_+; chr19:36640944-36640945_+; chr19:36641011-36641012_+; chr19:36641156-36641157_+; chr19:36641166-366411…	36630911.0; 36631027.0; 36631040.0; 36633618.0; 36633833.0; 36633841.0; 36633979.0; 36640513.0; 36640527.0; 36640741.0; 36640754.0; 36640944.0; 36641011.0; 36641156.0; 36641166.0; 36641231.0	36630912.0; 36631028.0; 36631041.0; 36633619.0; 36633834.0; 36633842.0; 36633980.0; 36640514.0; 36640528.0; 36640742.0; 36640755.0; 36640945.0; 36641012.0; 36641157.0; 36641167.0; 36641232.0	+; +; +; +; +; +; +; +; +; +; +; +; +; +; +; +	GGACC; GAACC; GAACT; AGACT; GAACT; GAACA; AGACT; GGACA; GAACA; GAACT; AGACC; GGACA; TAACC; AGACC; AGACC; AAACA	No; No; No; No; No; No; No; No; No; No; No; Yes; No; No; No; No	Ensembl	1918	chr19:36630477-36641254:+	chr19	+	36630477	36641254	calpain small subunit 1 [Source:HGNC Symbol;Acc:HGNC:1481]	ASHG19AP1B10006026711	protein_coding	CCCAGCGTGTGAGTCAAACCATACTCCAGGCCTCCAGGAGGTGTTTGTCGCGACAACACC				Prostatic Neoplasms	Ribosome;Cytosol;Cytoplasm			826	CCDS12489	CHEMBL2111357		NM_001749	uc002odj.4	chr19:36640966-36640992	ACGGGTCTCCCCATTCCCACCAGGCCC				chr19:36640930-36641030
ENST00000246533	CAPNS1	2.23891	0.755283	2.79652	0.0267004	0.210371	0.498193	0.518436	-0.0202431	435; 551; 564; 906; 954; 962; 1003; 1353; 1367; 1405; 1418; 1608; 1675; 1820; 1830; 1895	5'UTR; 5'UTR; 5'UTR; CDS; CDS; CDS; CDS; CDS; CDS; CDS; 3'UTR; 3'UTR; 3'UTR; 3'UTR; 3'UTR; 3'UTR	1918	1...404CGCATGCGCAATGTCCGCTTCGGCTCTAGGACCGCGCGGGCGACAGCAGGGCCGCGGTGCA466...1918; 1...520CGCTGCGGGAGGCCCGGGAGCGGCAGTGGAACCGACTCCCAGAACTCCGGACGTGTGCGGC582...1918; 1...533CCGGGAGCGGCAGTGGAACCGACTCCCAGAACTCCGGACGTGTGCGGCGCAGTGAGTCGCA595...1918; 1...875CGAGAGTGAGGAGGTCCGGCAGTTCCGGAGACTCTTTGCCCAGCTGGCTGGAGATGACATG937...1918; 1...923TGGAGATGACATGGAGGTCAGCGCCACAGAACTCATGAACATTCTCAATAAGGTTGTGACA985...1918;…	chr19:36630911-36630912_+; chr19:36631027-36631028_+; chr19:36631040-36631041_+; chr19:36633618-36633619_+; chr19:36633833-36633834_+; chr19:36633841-36633842_+; chr19:36633979-36633980_+; chr19:36640513-36640514_+; chr19:36640527-36640528_+; chr19:36640741-36640742_+; chr19:36640754-36640755_+; chr19:36640944-36640945_+; chr19:36641011-36641012_+; chr19:36641156-36641157_+; chr19:36641166-366411…	36630911.0; 36631027.0; 36631040.0; 36633618.0; 36633833.0; 36633841.0; 36633979.0; 36640513.0; 36640527.0; 36640741.0; 36640754.0; 36640944.0; 36641011.0; 36641156.0; 36641166.0; 36641231.0	36630912.0; 36631028.0; 36631041.0; 36633619.0; 36633834.0; 36633842.0; 36633980.0; 36640514.0; 36640528.0; 36640742.0; 36640755.0; 36640945.0; 36641012.0; 36641157.0; 36641167.0; 36641232.0	+; +; +; +; +; +; +; +; +; +; +; +; +; +; +; +	GGACC; GAACC; GAACT; AGACT; GAACT; GAACA; AGACT; GGACA; GAACA; GAACT; AGACC; GGACA; TAACC; AGACC; AGACC; AAACA	No; No; No; No; No; No; No; No; No; No; No; Yes; No; No; No; No	Ensembl	1918	chr19:36630477-36641254:+	chr19	+	36630477	36641254	calpain small subunit 1 [Source:HGNC Symbol;Acc:HGNC:1481]	ASHG19AP1B10006026711	protein_coding	CCCAGCGTGTGAGTCAAACCATACTCCAGGCCTCCAGGAGGTGTTTGTCGCGACAACACC				Prostatic Neoplasms	Ribosome;Cytosol;Cytoplasm			826	CCDS12489	CHEMBL2111357		NM_001749	uc002odj.4	chr19:36640998-36641020	ACACCCACTCCGTAACCTCTCCC				chr19:36640930-36641030
ENST00000296456	APEH	0.177436	-0.756675	1.91071	0.0260034	0.208701	0.478098	0.351613	0.126486	123; 172; 310; 397; 550; 560; 578; 620; 639; 661; 672; 779; 819; 842; 877; 934; 992; 1574; 2279; 2698; 2753; 2789	5'UTR; 5'UTR; 5'UTR; 5'UTR; CDS; CDS; CDS; CDS; CDS; CDS; CDS; CDS; CDS; CDS; CDS; CDS; CDS; CDS; CDS; 3'UTR; 3'UTR; 3'UTR	3220	1...92AACGCCTCGCCCCTCGGTAAGAGGCCCAGGACTCAGCCCACGGCCCCGCCCCCCACTTGGC154...3220; 1...141CCCCCACTTGGCTAGTCCGCCCCTGGCGAGACCCCTGCTCTCACCCACCCAGGACTTCTCG203...3220; 1...279CTCACAGATTGCCGCAGGGCAGGGGCGGAGACAGCCCGGGCCGTCCCAGGCTCCGCCCCCG341...3220; 1...366GCCCCGCCTCGCCCCGGCGGCAGAGAGGAGACTATGGAACGTCAGGTGCTGCTGAGCGAGC428...3220; 1...519GGCCAATACCGGACGGTGCACACTGAGTGGACCCAGAGGGACCTGGAACGCATGGAGAACA581...3220; …	chr3:49711557-49711558_+; chr3:49711606-49711607_+; chr3:49711744-49711745_+; chr3:49711831-49711832_+; chr3:49712620-49712621_+; chr3:49712630-49712631_+; chr3:49712648-49712649_+; chr3:49712690-49712691_+; chr3:49712709-49712710_+; chr3:49712731-49712732_+; chr3:49713126-49713127_+; chr3:49713336-49713337_+; chr3:49713376-49713377_+; chr3:49713488-49713489_+; chr3:49713523-49713524_+; chr3:4971…	49711557.0; 49711606.0; 49711744.0; 49711831.0; 49712620.0; 49712630.0; 49712648.0; 49712690.0; 49712709.0; 49712731.0; 49713126.0; 49713336.0; 49713376.0; 49713488.0; 49713523.0; 49713580.0; 49713638.0; 49717041.0; 49720165.0; 49720874.0; 49720929.0; 49720965.0	49711558.0; 49711607.0; 49711745.0; 49711832.0; 49712621.0; 49712631.0; 49712649.0; 49712691.0; 49712710.0; 49712732.0; 49713127.0; 49713337.0; 49713377.0; 49713489.0; 49713524.0; 49713581.0; 49713639.0; 49717042.0; 49720166.0; 49720875.0; 49720930.0; 49720966.0	+; +; +; +; +; +; +; +; +; +; +; +; +; +; +; +; +; +; +; +; +; +	GGACT; AGACC; AGACA; AGACT; GGACC; GGACC; GAACA; GGACT; GGACC; AGACC; GAACT; GAACC; AAACA; TGACT; AGACA; AGACC; AGACC; GGACA; TGACT; GGACT; GGACA; AAACC	No; No; No; No; No; No; Yes; No; No; No; No; No; No; No; No; No; No; No; No; No; Yes; No	Ensembl	3220	chr3:49711435-49721396:+	chr3	+	49711435	49721396	acylaminoacyl-peptide hydrolase [Source:HGNC Symbol;Acc:HGNC:586]	ASHG19AP1B11250791111	protein_coding	GGAATGTGGGCTATGTAGTCATAATAAATTAGGACACAGAGCCTGGTTCCTGCTGGTACT		Yes			Cytosol;Ribosome;Nucleus;Insoluble Fraction			327	CCDS2801	CHEMBL1741174		NM_001640	uc003cxf.4	chr3:49720842-49720871	TGGCAGGGCAGCAGGAGGCTTTCTGGGCTC				chr3:49720793-49720893;chr3:49720798-49720898
ENST00000432087	HJURP	-1.06457	-1.74639	1.60417	0.0499204	0.262801	0.416334	0.355376	0.0609577	202; 272; 524; 574; 618; 778; 784; 820; 820; 825; 825; 871; 903; 954; 954; 954; 995; 1119; 1160; 1189; 1255; 1282; 1297; 1347; 1411; 1482; 1518; 1584; 1701; 1761; 1792; 1927; 1949; 1964; 2017; 2030; 2038; 2083; 2136; 2227; 2236	CDS; CDS; CDS; CDS; CDS; CDS; CDS; CDS; CDS; CDS; CDS; CDS; CDS; CDS; CDS; CDS; CDS; CDS; CDS; CDS; CDS; CDS; CDS; CDS; CDS; CDS; CDS; CDS; CDS; CDS; CDS; CDS; CDS; CDS; CDS; CDS; CDS; CDS; CDS; 3'UTR; 3'UTR	3027	1...171TGATAGAGAAGTACAACCAGCCCTTCGAGGACACCCCGGTGGTGCAAATGGCCACGCTGAC233...3027; 1...241GCCACAGGGATTGAGAATTTGGGGTGGAAGACTAATAAAGGAAAGAAACGAAGGAGAGATC303...3027; 1...493CTCCAGAAAGAGTCCTGGTGACCCAGCGAAACCAGCTTCATCTCCCAGAGAATGGGATCCT555...3027; 1...543AATGGGATCCTTTGCATCCTTCCTCCACAGACATGGCCTTAGTACCTAGAAATGACAGCCT605...3027; 1...587CCTAGAAATGACAGCCTCTCCCTACAAGAGACCAGTAGCAGCAGCTTCTTAAGCAGCCAGC649...3027;…	chr2:234762536-234762537_-; chr2:234761243-234761244_-; chr2:234750804-234750805_-; chr2:234750754-234750755_-; chr2:234750710-234750711_-; chr2:234750550-234750551_-; chr2:234750544-234750545_-; chr2:234750508-234750509_-; chr2:234750508-234750509_-; chr2:234750503-234750504_-; chr2:234750503-234750504_-; chr2:234750457-234750458_-; chr2:234750425-234750426_-; chr2:234750374-234750375_-; chr2:23…	234762536.0; 234761243.0; 234750804.0; 234750754.0; 234750710.0; 234750550.0; 234750544.0; 234750508.0; 234750508.0; 234750503.0; 234750503.0; 234750457.0; 234750425.0; 234750374.0; 234750374.0; 234750374.0; 234750333.0; 234750209.0; 234750168.0; 234750139.0; 234750073.0; 234750046.0; 234750031.0; 234749981.0; 234749917.0; 234749846.0; 234749810.0; 234749744.0; 234749627.0; 234749567.0; 234749536…	234762537.0; 234761244.0; 234750805.0; 234750755.0; 234750711.0; 234750551.0; 234750545.0; 234750509.0; 234750509.0; 234750504.0; 234750504.0; 234750458.0; 234750426.0; 234750375.0; 234750375.0; 234750375.0; 234750334.0; 234750210.0; 234750169.0; 234750140.0; 234750074.0; 234750047.0; 234750032.0; 234749982.0; 234749918.0; 234749847.0; 234749811.0; 234749745.0; 234749628.0; 234749568.0; 234749537…	-; -; -; -; -; -; -; -; -; -; -; -; -; -; -; -; -; -; -; -; -; -; -; -; -; -; -; -; -; -; -; -; -; -; -; -; -; -; -; -; -	GGACA; AGACT; AAACC; AGACA; AGACC; AAACT; GAACT; GAACA; GAACA; AAACA; AAACA; GAACT; GGACA; AGACA; AGACA; AGACA; AGACC; GGACA; AGACC; GAACC; GAACC; GGACT; GAACA; AAACC; AAACC; AGACC; AGACA; AAACT; TGACA; AAACA; AGACC; GGACC; AGACC; GAACC; GGACA; AGACC; AGACC; GAACA; AAACT; AGACT; GGACT	No; No; No; No; No; No; No; Yes; Yes; Yes; Yes; No; No; Yes; Yes; Yes; No; No; No; No; No; No; No; No; No; No; No; No; No; No; No; No; No; No; No; No; No; No; No; No; No	Ensembl	3027	chr2:234745347-234763212:-	chr2	-	234745347	234763212	Holliday junction recognition protein [Source:HGNC Symbol;Acc:HGNC:25444]	ASHG19AP1B11097222511	protein_coding	GAGAGATCCAGCCTGCAGTGCCTCAAAGCCCTTTGAAAAATGAATTAAGAAGGAAATACT					Nucleus;Cytoplasm;Cytosol;Chromatin;Insoluble Fraction			55355	CCDS63167			NM_001282962	uc010znd.3	chr2:234749329-234749352	ACCCAGGGAATTGCCCTGGCGTCC				chr2:234749316-234749416;chr2:234749315-234749415;chr2:234749326-234749426
ENCT00000020405	CATG00000042982.1	-1.98703	-2.71899	1.6609	0.0373168	0.236323	0.443136	0.390703	0.0524325											FANTOM5CAT	6636	chr1:984575-991491:-	chr1	-	984575	991491	At least 1 of the 10 top ranked transcript is CPAT coding and max ORF size >=300, NOT annotated as nonCoding in GENCODE	ASHG19AP1B10017138711	protein_coding	AGACTGAGCCGCATCCTAACTGCAATGCTACCTGGAACCTGTACCCGCCCAAACGTTCAA								-1						chr1:989198-989230	TGCTCTGGAGTGGCAAGGCCACGGAGCGGGCAG				chr1:989146-989246;chr1:989134-989234
ENST00000592741	PRKCSH	5.93386	5.15716	1.71321	0.011441	0.163195	0.49763	0.52046	-0.0228305	29; 83; 122; 459; 493; 592; 664; 684; 858; 874; 931; 939; 985; 1039; 1234; 1330; 1351; 1375; 1638; 1778; 1872; 2043; 2054; 2059; 2066	5'UTR; 5'UTR; 5'UTR; CDS; CDS; CDS; CDS; CDS; CDS; CDS; CDS; CDS; CDS; CDS; CDS; CDS; CDS; CDS; CDS; 3'UTR; 3'UTR; 3'UTR; 3'UTR; 3'UTR; 3'UTR	2100	1...1CTTTCTGCAGCAGGAACCGCGGCTGCTGGACAAGAGGGGTGCGGTGGATACTGACCTTTG60...2100; 1...52ACCTTTGCTCCGGCCTCGTGTAGCGTGAAGACACAGCGCATCTCCCCGCTGTAGGCTTCCT114...2100; 1...91ATCTCCCCGCTGTAGGCTTCCTCCCACAGAACCCGTTTCGGGCCTCAGAGCGTCTGGTGAG153...2100; 1...428AACGATGGTGTTTGTGACTGCTGCGATGGAACAGACGAGTACAACAGCGGCGTCATCTGTG490...2100; 1...462ACGAGTACAACAGCGGCGTCATCTGTGAGAACACCTGCAAAGAGAAGGGCCGTAAGGAGAG524...2100; 1...5…	chr19:11546484-11546485_+; chr19:11546868-11546869_+; chr19:11546907-11546908_+; chr19:11548901-11548902_+; chr19:11548935-11548936_+; chr19:11552143-11552144_+; chr19:11553243-11553244_+; chr19:11553263-11553264_+; chr19:11557108-11557109_+; chr19:11557124-11557125_+; chr19:11557904-11557905_+; chr19:11557912-11557913_+; chr19:11557958-11557959_+; chr19:11558290-11558291_+; chr19:11558559-115585…	11546484.0; 11546868.0; 11546907.0; 11548901.0; 11548935.0; 11552143.0; 11553243.0; 11553263.0; 11557108.0; 11557124.0; 11557904.0; 11557912.0; 11557958.0; 11558290.0; 11558559.0; 11559087.0; 11559356.0; 11559380.0; 11560104.0; 11561461.0; 11561555.0; 11561726.0; 11561737.0; 11561742.0; 11561749.0	11546485.0; 11546869.0; 11546908.0; 11548902.0; 11548936.0; 11552144.0; 11553244.0; 11553264.0; 11557109.0; 11557125.0; 11557905.0; 11557913.0; 11557959.0; 11558291.0; 11558560.0; 11559088.0; 11559357.0; 11559381.0; 11560105.0; 11561462.0; 11561556.0; 11561727.0; 11561738.0; 11561743.0; 11561750.0	+; +; +; +; +; +; +; +; +; +; +; +; +; +; +; +; +; +; +; +; +; +; +; +; +	GGACA; AGACA; GAACC; GAACA; GAACA; GGACT; AGACC; GGACA; AGACT; GGACA; GGACA; AGACA; GGACA; TGACT; AGACA; GGACA; GAACC; TGACT; AGACC; GAACC; GGACC; GGACT; TGACT; TGACC; TGACC	No; No; No; No; Yes; No; No; No; No; Yes; Yes; No; Yes; No; No; No; No; No; No; No; No; No; No; No; No	Ensembl	2100	chr19:11546456-11561783:+	chr19	+	11546456	11561783	protein kinase C substrate 80K-H [Source:HGNC Symbol;Acc:HGNC:9411]	ASHG19AP1B11898791311	protein_coding	CAAGAGGGGTGCGGTGGATACTGACCTTTGCTCCGGCCTCGTGTAGCGTGAAGACACAGC				Abdomen distended;Ascites;Back Pain;Cardiovascular Diseases;Hepatomegaly;Cystic kidney;Polycystic Kidney Diseases;Polycystic liver disease;Cardiovascular Abnormalities;Multiple renal cysts;Congenital neurologic anomalies;Elevated total bilirubin;Renal cyst	Nucleus;Endoplasmic reticulum			5589	CCDS74286			NM_001289104	uc002mrv.3	chr19:11557103-11557121	CTGCAGACTCACCCGGAGC	chr19:11557109_11557110+(AGACT)	exon:8
ENST00000592741	PRKCSH	5.93386	5.15716	1.71321	0.011441	0.163195	0.49763	0.52046	-0.0228305	29; 83; 122; 459; 493; 592; 664; 684; 858; 874; 931; 939; 985; 1039; 1234; 1330; 1351; 1375; 1638; 1778; 1872; 2043; 2054; 2059; 2066	5'UTR; 5'UTR; 5'UTR; CDS; CDS; CDS; CDS; CDS; CDS; CDS; CDS; CDS; CDS; CDS; CDS; CDS; CDS; CDS; CDS; 3'UTR; 3'UTR; 3'UTR; 3'UTR; 3'UTR; 3'UTR	2100	1...1CTTTCTGCAGCAGGAACCGCGGCTGCTGGACAAGAGGGGTGCGGTGGATACTGACCTTTG60...2100; 1...52ACCTTTGCTCCGGCCTCGTGTAGCGTGAAGACACAGCGCATCTCCCCGCTGTAGGCTTCCT114...2100; 1...91ATCTCCCCGCTGTAGGCTTCCTCCCACAGAACCCGTTTCGGGCCTCAGAGCGTCTGGTGAG153...2100; 1...428AACGATGGTGTTTGTGACTGCTGCGATGGAACAGACGAGTACAACAGCGGCGTCATCTGTG490...2100; 1...462ACGAGTACAACAGCGGCGTCATCTGTGAGAACACCTGCAAAGAGAAGGGCCGTAAGGAGAG524...2100; 1...5…	chr19:11546484-11546485_+; chr19:11546868-11546869_+; chr19:11546907-11546908_+; chr19:11548901-11548902_+; chr19:11548935-11548936_+; chr19:11552143-11552144_+; chr19:11553243-11553244_+; chr19:11553263-11553264_+; chr19:11557108-11557109_+; chr19:11557124-11557125_+; chr19:11557904-11557905_+; chr19:11557912-11557913_+; chr19:11557958-11557959_+; chr19:11558290-11558291_+; chr19:11558559-115585…	11546484.0; 11546868.0; 11546907.0; 11548901.0; 11548935.0; 11552143.0; 11553243.0; 11553263.0; 11557108.0; 11557124.0; 11557904.0; 11557912.0; 11557958.0; 11558290.0; 11558559.0; 11559087.0; 11559356.0; 11559380.0; 11560104.0; 11561461.0; 11561555.0; 11561726.0; 11561737.0; 11561742.0; 11561749.0	11546485.0; 11546869.0; 11546908.0; 11548902.0; 11548936.0; 11552144.0; 11553244.0; 11553264.0; 11557109.0; 11557125.0; 11557905.0; 11557913.0; 11557959.0; 11558291.0; 11558560.0; 11559088.0; 11559357.0; 11559381.0; 11560105.0; 11561462.0; 11561556.0; 11561727.0; 11561738.0; 11561743.0; 11561750.0	+; +; +; +; +; +; +; +; +; +; +; +; +; +; +; +; +; +; +; +; +; +; +; +; +	GGACA; AGACA; GAACC; GAACA; GAACA; GGACT; AGACC; GGACA; AGACT; GGACA; GGACA; AGACA; GGACA; TGACT; AGACA; GGACA; GAACC; TGACT; AGACC; GAACC; GGACC; GGACT; TGACT; TGACC; TGACC	No; No; No; No; Yes; No; No; No; No; Yes; Yes; No; Yes; No; No; No; No; No; No; No; No; No; No; No; No	Ensembl	2100	chr19:11546456-11561783:+	chr19	+	11546456	11561783	protein kinase C substrate 80K-H [Source:HGNC Symbol;Acc:HGNC:9411]	ASHG19AP1B11898791311	protein_coding	CAAGAGGGGTGCGGTGGATACTGACCTTTGCTCCGGCCTCGTGTAGCGTGAAGACACAGC				Abdomen distended;Ascites;Back Pain;Cardiovascular Diseases;Hepatomegaly;Cystic kidney;Polycystic Kidney Diseases;Polycystic liver disease;Cardiovascular Abnormalities;Multiple renal cysts;Congenital neurologic anomalies;Elevated total bilirubin;Renal cyst	Nucleus;Endoplasmic reticulum			5589	CCDS74286			NM_001289104	uc002mrv.3	chr19:11560299-11560325	CCTGAGGAAGATGGACCCACATGGCCA	chr19:11560313_11560314+(GGACC)	intron
ENST00000358933	EDC4	2.64319	0.732418	3.76011	0.0188131	0.189484	0.422073	0.368843	0.0532309	113; 124; 2747; 2987; 3084; 3224; 3386; 3671; 3727	5'UTR; 5'UTR; CDS; CDS; CDS; CDS; CDS; CDS; CDS	4800	1...82CAGCGACGCTGCGCGGGTGGCGGTTTGCGAACTGCGGGTGGACTGTGTAGTGACCGGCGTC144...4800; 1...93CGCGGGTGGCGGTTTGCGAACTGCGGGTGGACTGTGTAGTGACCGGCGTCCCGCTGTCTCG155...4800; 1...2716TGGCCCACAGCACCTGACATTACTCGTGAGACCTGCAGCACCCTGGCAGAAAGCCCCAGGA2778...4800; 1...2956AAGGACTGGAAGACCAAGGGATCCCCTCGAACCTCACCCAAGCTCAAGAGGAAAAGCAAGA3018...4800; 1...3053CAGAGCACCAGGTGGCAGAGCCCCCTGAGGACTGGCCAGCACTAATTTGGCAACAGCAGAG3115...4…	chr16:67907038-67907039_+; chr16:67907049-67907050_+; chr16:67914870-67914871_+; chr16:67915279-67915280_+; chr16:67915589-67915590_+; chr16:67915729-67915730_+; chr16:67915999-67916000_+; chr16:67916487-67916488_+; chr16:67916627-67916628_+	67907038.0; 67907049.0; 67914870.0; 67915279.0; 67915589.0; 67915729.0; 67915999.0; 67916487.0; 67916627.0	67907039.0; 67907050.0; 67914871.0; 67915280.0; 67915590.0; 67915730.0; 67916000.0; 67916488.0; 67916628.0	+; +; +; +; +; +; +; +; +	GAACT; GGACT; AGACC; GAACC; GGACT; AGACT; AGACA; GGACA; GAACA	No; No; No; No; No; No; No; No; No	Ensembl	4800	chr16:67906926-67918406:+	chr16	+	67906926	67918406	enhancer of mRNA decapping 4 [Source:HGNC Symbol;Acc:HGNC:17157]	ASHG19AP1B14232406511	protein_coding	TTTCTTCTCCGGCCCTGGCAGGTTCCGGGAGCCTCGGCTCGTGGGTGCCGGAAGTGGAGG					Cytosol;Ribosome;Nucleus;Insoluble Fraction;Cell Membrane;Nucleous			23644	CCDS10849			NM_014329	uc002eur.4	chr16:67911457-67911476	GAACCACTTTCGCAGGATCA	chr16:67911459_67911460+(GAACC)	exon:6
ENST00000559271	RPUSD2	-1.75332	-2.85623	2.14787	0.0138452	0.173061	0.694442	0.615043	0.0793983	44; 84; 117; 138; 360; 396; 448; 529; 678; 718; 791; 858; 1041; 1063; 1088; 1136; 1144; 1249; 1284; 1305; 1360; 1444; 1456	CDS; CDS; CDS; CDS; CDS; CDS; CDS; CDS; CDS; CDS; CDS; CDS; CDS; CDS; CDS; CDS; CDS; CDS; CDS; CDS; CDS; CDS; CDS	1558	1...13GGACCGCCGCGGATGGCTCAGGGTTCTTGGACATTGGCGCTACGACCTTAGGCGCCCTAGC75...1558; 1...53TACGACCTTAGGCGCCCTAGCTTTACCAGGACTTGGAGTGGCGATAAGGGCCCAATGGCAG115...1558; 1...86TGGAGTGGCGATAAGGGCCCAATGGCAGAAACAGTGTCTACCCAGGTTGGGACAGAGGGCG148...1558; 1...107ATGGCAGAAACAGTGTCTACCCAGGTTGGGACAGAGGGCGGGCTGAGGGCTTCGCATCAGC169...1558; 1...329CGTGTCGTGCCGCCCCCGAAGAAGCGGCGGACCGGGGTGAGCTTCGGAGATGAGCACTTTG391...1558; 1..…	chr15:40861574-40861575_+; chr15:40861614-40861615_+; chr15:40861647-40861648_+; chr15:40861668-40861669_+; chr15:40861890-40861891_+; chr15:40861926-40861927_+; chr15:40863821-40863822_+; chr15:40863902-40863903_+; chr15:40864051-40864052_+; chr15:40864091-40864092_+; chr15:40865790-40865791_+; chr15:40865857-40865858_+; chr15:40866040-40866041_+; chr15:40866062-40866063_+; chr15:40866087-408660…	40861574.0; 40861614.0; 40861647.0; 40861668.0; 40861890.0; 40861926.0; 40863821.0; 40863902.0; 40864051.0; 40864091.0; 40865790.0; 40865857.0; 40866040.0; 40866062.0; 40866087.0; 40866135.0; 40866143.0; 40866248.0; 40866283.0; 40866304.0; 40866359.0; 40866443.0; 40866455.0	40861575.0; 40861615.0; 40861648.0; 40861669.0; 40861891.0; 40861927.0; 40863822.0; 40863903.0; 40864052.0; 40864092.0; 40865791.0; 40865858.0; 40866041.0; 40866063.0; 40866088.0; 40866136.0; 40866144.0; 40866249.0; 40866284.0; 40866305.0; 40866360.0; 40866444.0; 40866456.0	+; +; +; +; +; +; +; +; +; +; +; +; +; +; +; +; +; +; +; +; +; +; +	GGACA; GGACT; AAACA; GGACA; GGACC; AAACC; GAACA; AGACA; AGACA; GGACC; GAACC; AGACA; AGACA; GGACC; AAACA; GGACT; AGACT; GGACA; AAACA; AGACA; AGACC; TGACT; GGACT	No; No; No; No; No; No; Yes; Yes; Yes; No; No; No; Yes; No; No; No; No; Yes; No; Yes; No; No; No	Ensembl	1558	chr15:40861531-40866557:+	chr15	+	40861531	40866557	RNA pseudouridylate synthase domain containing 2 [Source:HGNC Symbol;Acc:HGNC:24180]	ASHG19AP1B10682162211	protein_coding	TCGAGGGCGGCCTGCGTAAGGACAATGATTTCTTGCGGAACACAGTGCACAGGCATGAGC					Cytosol;Insoluble Fraction			27079	CCDS66737			NM_001286407	uc021sjh.3	chr15:40866430-40866457	CTGGGCACAGGATGACTGGCAAAAGGAC				chr15:40866421-40866521;chr15:40866417-40866517
ENST00000454255	PHF23	-3.57834	-4.45228	1.83266	0.00231445	0.108645	0.371634	0.35479	0.0168435	171; 198; 343; 366; 375; 440; 514; 628; 655; 664; 803; 847; 1032; 1090; 1227; 1268; 1344; 1355; 1371; 1449; 1507; 1580; 1630; 1645	CDS; CDS; CDS; CDS; CDS; CDS; CDS; CDS; CDS; CDS; CDS; CDS; CDS; CDS; CDS; CDS; 3'UTR; 3'UTR; 3'UTR; 3'UTR; 3'UTR; 3'UTR; 3'UTR; 3'UTR	1662	1...140AGAGATCCACCTCCGACCCTTAAGCCAGAGACTCAGCCACCAGAGAAACGGCGGAGAACAA202...1662; 1...167GAGACTCAGCCACCAGAGAAACGGCGGAGAACAATTGAGGATTTCAACAAATTCTGCAGTT229...1662; 1...312GAGAGAGTGCGGCCGACAGTGATGGCTGGGACTCGGCCCCCTCAGATCTTCGAACCATCCA374...1662; 1...335GGCTGGGACTCGGCCCCCTCAGATCTTCGAACCATCCAGACTTTTGTTAAGAAAGCAAAGT397...1662; 1...344TCGGCCCCCTCAGATCTTCGAACCATCCAGACTTTTGTTAAGAAAGCAAAGTCATCCAAGA406...1662;…	chr17:7140952-7140953_-; chr17:7140774-7140775_-; chr17:7140012-7140013_-; chr17:7139989-7139990_-; chr17:7139980-7139981_-; chr17:7139915-7139916_-; chr17:7139841-7139842_-; chr17:7139727-7139728_-; chr17:7139700-7139701_-; chr17:7139691-7139692_-; chr17:7139552-7139553_-; chr17:7139508-7139509_-; chr17:7139323-7139324_-; chr17:7139265-7139266_-; chr17:7139039-7139040_-; chr17:7138998-7138999_-;…	7140952.0; 7140774.0; 7140012.0; 7139989.0; 7139980.0; 7139915.0; 7139841.0; 7139727.0; 7139700.0; 7139691.0; 7139552.0; 7139508.0; 7139323.0; 7139265.0; 7139039.0; 7138998.0; 7138922.0; 7138911.0; 7138895.0; 7138817.0; 7138759.0; 7138686.0; 7138636.0; 7138621.0	7140953.0; 7140775.0; 7140013.0; 7139990.0; 7139981.0; 7139916.0; 7139842.0; 7139728.0; 7139701.0; 7139692.0; 7139553.0; 7139509.0; 7139324.0; 7139266.0; 7139040.0; 7138999.0; 7138923.0; 7138912.0; 7138896.0; 7138818.0; 7138760.0; 7138687.0; 7138637.0; 7138622.0	-; -; -; -; -; -; -; -; -; -; -; -; -; -; -; -; -; -; -; -; -; -; -; -	AGACT; GAACA; GGACT; GAACC; AGACT; GGACC; GGACT; GGACC; GGACC; GAACC; AGACT; AGACT; AAACA; GGACA; AGACC; GAACT; GAACT; TGACA; GAACT; AGACT; GGACT; GGACC; GGACA; AAACT	No; No; No; No; No; No; No; No; No; No; No; No; Yes; Yes; No; No; No; No; No; No; No; No; No; No	Ensembl	1662	chr17:7138606-7142249:-	chr17	-	7138606	7142249	PHD finger protein 23 [Source:HGNC Symbol;Acc:HGNC:28428]	ASHG19AP1B13211045411	protein_coding	TGGCCGGAGAGTTGCTCAGGAGGGAGGACGTAGAAGAGGCTGAGTGAGGGGCCCGGTAGT					Cytosol;Insoluble Fraction;Cell Membrane		Yes	79142	CCDS67143			NM_001284518	uc032esm.2	chr17:7138675-7138716	GATGGTGGCAGGTCCAAGAGACAGAGATTATGTGTCGGGACA	chr17:7138686_7138687-(GGACC)	utr3
ENST00000454255	PHF23	-3.57834	-4.45228	1.83266	0.00231445	0.108645	0.371634	0.35479	0.0168435	171; 198; 343; 366; 375; 440; 514; 628; 655; 664; 803; 847; 1032; 1090; 1227; 1268; 1344; 1355; 1371; 1449; 1507; 1580; 1630; 1645	CDS; CDS; CDS; CDS; CDS; CDS; CDS; CDS; CDS; CDS; CDS; CDS; CDS; CDS; CDS; CDS; 3'UTR; 3'UTR; 3'UTR; 3'UTR; 3'UTR; 3'UTR; 3'UTR; 3'UTR	1662	1...140AGAGATCCACCTCCGACCCTTAAGCCAGAGACTCAGCCACCAGAGAAACGGCGGAGAACAA202...1662; 1...167GAGACTCAGCCACCAGAGAAACGGCGGAGAACAATTGAGGATTTCAACAAATTCTGCAGTT229...1662; 1...312GAGAGAGTGCGGCCGACAGTGATGGCTGGGACTCGGCCCCCTCAGATCTTCGAACCATCCA374...1662; 1...335GGCTGGGACTCGGCCCCCTCAGATCTTCGAACCATCCAGACTTTTGTTAAGAAAGCAAAGT397...1662; 1...344TCGGCCCCCTCAGATCTTCGAACCATCCAGACTTTTGTTAAGAAAGCAAAGTCATCCAAGA406...1662;…	chr17:7140952-7140953_-; chr17:7140774-7140775_-; chr17:7140012-7140013_-; chr17:7139989-7139990_-; chr17:7139980-7139981_-; chr17:7139915-7139916_-; chr17:7139841-7139842_-; chr17:7139727-7139728_-; chr17:7139700-7139701_-; chr17:7139691-7139692_-; chr17:7139552-7139553_-; chr17:7139508-7139509_-; chr17:7139323-7139324_-; chr17:7139265-7139266_-; chr17:7139039-7139040_-; chr17:7138998-7138999_-;…	7140952.0; 7140774.0; 7140012.0; 7139989.0; 7139980.0; 7139915.0; 7139841.0; 7139727.0; 7139700.0; 7139691.0; 7139552.0; 7139508.0; 7139323.0; 7139265.0; 7139039.0; 7138998.0; 7138922.0; 7138911.0; 7138895.0; 7138817.0; 7138759.0; 7138686.0; 7138636.0; 7138621.0	7140953.0; 7140775.0; 7140013.0; 7139990.0; 7139981.0; 7139916.0; 7139842.0; 7139728.0; 7139701.0; 7139692.0; 7139553.0; 7139509.0; 7139324.0; 7139266.0; 7139040.0; 7138999.0; 7138923.0; 7138912.0; 7138896.0; 7138818.0; 7138760.0; 7138687.0; 7138637.0; 7138622.0	-; -; -; -; -; -; -; -; -; -; -; -; -; -; -; -; -; -; -; -; -; -; -; -	AGACT; GAACA; GGACT; GAACC; AGACT; GGACC; GGACT; GGACC; GGACC; GAACC; AGACT; AGACT; AAACA; GGACA; AGACC; GAACT; GAACT; TGACA; GAACT; AGACT; GGACT; GGACC; GGACA; AAACT	No; No; No; No; No; No; No; No; No; No; No; No; Yes; Yes; No; No; No; No; No; No; No; No; No; No	Ensembl	1662	chr17:7138606-7142249:-	chr17	-	7138606	7142249	PHD finger protein 23 [Source:HGNC Symbol;Acc:HGNC:28428]	ASHG19AP1B13211045411	protein_coding	TGGCCGGAGAGTTGCTCAGGAGGGAGGACGTAGAAGAGGCTGAGTGAGGGGCCCGGTAGT					Cytosol;Insoluble Fraction;Cell Membrane		Yes	79142	CCDS67143			NM_001284518	uc032esm.2	chr17:7138930-7138956	CTAAAGTTGGTGCCATCAGGGCTCTCC				chr17:7138860-7138960
ENST00000454255	PHF23	-3.57834	-4.45228	1.83266	0.00231445	0.108645	0.371634	0.35479	0.0168435	171; 198; 343; 366; 375; 440; 514; 628; 655; 664; 803; 847; 1032; 1090; 1227; 1268; 1344; 1355; 1371; 1449; 1507; 1580; 1630; 1645	CDS; CDS; CDS; CDS; CDS; CDS; CDS; CDS; CDS; CDS; CDS; CDS; CDS; CDS; CDS; CDS; 3'UTR; 3'UTR; 3'UTR; 3'UTR; 3'UTR; 3'UTR; 3'UTR; 3'UTR	1662	1...140AGAGATCCACCTCCGACCCTTAAGCCAGAGACTCAGCCACCAGAGAAACGGCGGAGAACAA202...1662; 1...167GAGACTCAGCCACCAGAGAAACGGCGGAGAACAATTGAGGATTTCAACAAATTCTGCAGTT229...1662; 1...312GAGAGAGTGCGGCCGACAGTGATGGCTGGGACTCGGCCCCCTCAGATCTTCGAACCATCCA374...1662; 1...335GGCTGGGACTCGGCCCCCTCAGATCTTCGAACCATCCAGACTTTTGTTAAGAAAGCAAAGT397...1662; 1...344TCGGCCCCCTCAGATCTTCGAACCATCCAGACTTTTGTTAAGAAAGCAAAGTCATCCAAGA406...1662;…	chr17:7140952-7140953_-; chr17:7140774-7140775_-; chr17:7140012-7140013_-; chr17:7139989-7139990_-; chr17:7139980-7139981_-; chr17:7139915-7139916_-; chr17:7139841-7139842_-; chr17:7139727-7139728_-; chr17:7139700-7139701_-; chr17:7139691-7139692_-; chr17:7139552-7139553_-; chr17:7139508-7139509_-; chr17:7139323-7139324_-; chr17:7139265-7139266_-; chr17:7139039-7139040_-; chr17:7138998-7138999_-;…	7140952.0; 7140774.0; 7140012.0; 7139989.0; 7139980.0; 7139915.0; 7139841.0; 7139727.0; 7139700.0; 7139691.0; 7139552.0; 7139508.0; 7139323.0; 7139265.0; 7139039.0; 7138998.0; 7138922.0; 7138911.0; 7138895.0; 7138817.0; 7138759.0; 7138686.0; 7138636.0; 7138621.0	7140953.0; 7140775.0; 7140013.0; 7139990.0; 7139981.0; 7139916.0; 7139842.0; 7139728.0; 7139701.0; 7139692.0; 7139553.0; 7139509.0; 7139324.0; 7139266.0; 7139040.0; 7138999.0; 7138923.0; 7138912.0; 7138896.0; 7138818.0; 7138760.0; 7138687.0; 7138637.0; 7138622.0	-; -; -; -; -; -; -; -; -; -; -; -; -; -; -; -; -; -; -; -; -; -; -; -	AGACT; GAACA; GGACT; GAACC; AGACT; GGACC; GGACT; GGACC; GGACC; GAACC; AGACT; AGACT; AAACA; GGACA; AGACC; GAACT; GAACT; TGACA; GAACT; AGACT; GGACT; GGACC; GGACA; AAACT	No; No; No; No; No; No; No; No; No; No; No; No; Yes; Yes; No; No; No; No; No; No; No; No; No; No	Ensembl	1662	chr17:7138606-7142249:-	chr17	-	7138606	7142249	PHD finger protein 23 [Source:HGNC Symbol;Acc:HGNC:28428]	ASHG19AP1B13211045411	protein_coding	TGGCCGGAGAGTTGCTCAGGAGGGAGGACGTAGAAGAGGCTGAGTGAGGGGCCCGGTAGT					Cytosol;Insoluble Fraction;Cell Membrane		Yes	79142	CCDS67143			NM_001284518	uc032esm.2	chr17:7139513-7139546	TATCACTGGGGGGTGCCTGGGGAGGCCCAGGAGG				chr17:7139470-7139570;chr17:7139483-7139583
ENST00000454255	PHF23	-3.57834	-4.45228	1.83266	0.00231445	0.108645	0.371634	0.35479	0.0168435	171; 198; 343; 366; 375; 440; 514; 628; 655; 664; 803; 847; 1032; 1090; 1227; 1268; 1344; 1355; 1371; 1449; 1507; 1580; 1630; 1645	CDS; CDS; CDS; CDS; CDS; CDS; CDS; CDS; CDS; CDS; CDS; CDS; CDS; CDS; CDS; CDS; 3'UTR; 3'UTR; 3'UTR; 3'UTR; 3'UTR; 3'UTR; 3'UTR; 3'UTR	1662	1...140AGAGATCCACCTCCGACCCTTAAGCCAGAGACTCAGCCACCAGAGAAACGGCGGAGAACAA202...1662; 1...167GAGACTCAGCCACCAGAGAAACGGCGGAGAACAATTGAGGATTTCAACAAATTCTGCAGTT229...1662; 1...312GAGAGAGTGCGGCCGACAGTGATGGCTGGGACTCGGCCCCCTCAGATCTTCGAACCATCCA374...1662; 1...335GGCTGGGACTCGGCCCCCTCAGATCTTCGAACCATCCAGACTTTTGTTAAGAAAGCAAAGT397...1662; 1...344TCGGCCCCCTCAGATCTTCGAACCATCCAGACTTTTGTTAAGAAAGCAAAGTCATCCAAGA406...1662;…	chr17:7140952-7140953_-; chr17:7140774-7140775_-; chr17:7140012-7140013_-; chr17:7139989-7139990_-; chr17:7139980-7139981_-; chr17:7139915-7139916_-; chr17:7139841-7139842_-; chr17:7139727-7139728_-; chr17:7139700-7139701_-; chr17:7139691-7139692_-; chr17:7139552-7139553_-; chr17:7139508-7139509_-; chr17:7139323-7139324_-; chr17:7139265-7139266_-; chr17:7139039-7139040_-; chr17:7138998-7138999_-;…	7140952.0; 7140774.0; 7140012.0; 7139989.0; 7139980.0; 7139915.0; 7139841.0; 7139727.0; 7139700.0; 7139691.0; 7139552.0; 7139508.0; 7139323.0; 7139265.0; 7139039.0; 7138998.0; 7138922.0; 7138911.0; 7138895.0; 7138817.0; 7138759.0; 7138686.0; 7138636.0; 7138621.0	7140953.0; 7140775.0; 7140013.0; 7139990.0; 7139981.0; 7139916.0; 7139842.0; 7139728.0; 7139701.0; 7139692.0; 7139553.0; 7139509.0; 7139324.0; 7139266.0; 7139040.0; 7138999.0; 7138923.0; 7138912.0; 7138896.0; 7138818.0; 7138760.0; 7138687.0; 7138637.0; 7138622.0	-; -; -; -; -; -; -; -; -; -; -; -; -; -; -; -; -; -; -; -; -; -; -; -	AGACT; GAACA; GGACT; GAACC; AGACT; GGACC; GGACT; GGACC; GGACC; GAACC; AGACT; AGACT; AAACA; GGACA; AGACC; GAACT; GAACT; TGACA; GAACT; AGACT; GGACT; GGACC; GGACA; AAACT	No; No; No; No; No; No; No; No; No; No; No; No; Yes; Yes; No; No; No; No; No; No; No; No; No; No	Ensembl	1662	chr17:7138606-7142249:-	chr17	-	7138606	7142249	PHD finger protein 23 [Source:HGNC Symbol;Acc:HGNC:28428]	ASHG19AP1B13211045411	protein_coding	TGGCCGGAGAGTTGCTCAGGAGGGAGGACGTAGAAGAGGCTGAGTGAGGGGCCCGGTAGT					Cytosol;Insoluble Fraction;Cell Membrane		Yes	79142	CCDS67143			NM_001284518	uc032esm.2	chr17:7139977-7139995	AAAGTCTGGATGGTTCGAA	chr17:7139989_7139990-(GAACC),chr17:7139980_7139981-(AGACT)	exon:4,exon:4
ENST00000366672	GALNT2	-2.59016	-3.20815	1.53473	0.012577	0.167576	0.252006	0.200378	0.051628	202; 235; 279; 310; 361; 415; 807; 847; 901; 958; 1031; 1075; 1145; 1393; 1431; 1454; 1507; 1573; 1628; 1640; 1693; 1870; 1882; 1922; 1951; 1975; 2081; 2144; 2190; 2324; 2379; 3112; 3117; 3157; 3181; 3188; 3198; 3419; 3552; 3724; 3809; 4359	CDS; CDS; CDS; CDS; CDS; CDS; CDS; CDS; CDS; CDS; CDS; CDS; CDS; CDS; CDS; CDS; CDS; CDS; CDS; CDS; CDS; 3'UTR; 3'UTR; 3'UTR; 3'UTR; 3'UTR; 3'UTR; 3'UTR; 3'UTR; 3'UTR; 3'UTR; 3'UTR; 3'UTR; 3'UTR; 3'UTR; 3'UTR; 3'UTR; 3'UTR; 3'UTR; 3'UTR; 3'UTR; 3'UTR	4454	1...171GCGCGGGCGGCGGCGCCGGCAGGAAGGAGGACTGGAATGAAATTGACCCCATTAAAAAGAA233...4454; 1...204GGAATGAAATTGACCCCATTAAAAAGAAAGACCTTCATCACAGCAATGGAGAAGAGAAAGC266...4454; 1...248AATGGAGAAGAGAAAGCACAAAGCATGGAGACCCTCCCTCCAGGGAAAGTACGGTGGCCAG310...4454; 1...279CCCTCCCTCCAGGGAAAGTACGGTGGCCAGACTTTAACCAGGAAGCTTATGTTGGAGGGAC341...4454; 1...330TTGGAGGGACGATGGTCCGCTCCGGGCAGGACCCTTACGCCCGCAACAAGTTCAACCAGGT392...4454;…	chr1:230313967-230313968_+; chr1:230314000-230314001_+; chr1:230314044-230314045_+; chr1:230338900-230338901_+; chr1:230338951-230338952_+; chr1:230339005-230339006_+; chr1:230381814-230381815_+; chr1:230381854-230381855_+; chr1:230384941-230384942_+; chr1:230384998-230384999_+; chr1:230386256-230386257_+; chr1:230386300-230386301_+; chr1:230391027-230391028_+; chr1:230400994-230400995_+; chr1:23…	230313967.0; 230314000.0; 230314044.0; 230338900.0; 230338951.0; 230339005.0; 230381814.0; 230381854.0; 230384941.0; 230384998.0; 230386256.0; 230386300.0; 230391027.0; 230400994.0; 230401032.0; 230401055.0; 230401108.0; 230410251.0; 230410306.0; 230415056.0; 230415109.0; 230415286.0; 230415298.0; 230415338.0; 230415367.0; 230415391.0; 230415497.0; 230415560.0; 230415606.0; 230415740.0; 230415795…	230313968.0; 230314001.0; 230314045.0; 230338901.0; 230338952.0; 230339006.0; 230381815.0; 230381855.0; 230384942.0; 230384999.0; 230386257.0; 230386301.0; 230391028.0; 230400995.0; 230401033.0; 230401056.0; 230401109.0; 230410252.0; 230410307.0; 230415057.0; 230415110.0; 230415287.0; 230415299.0; 230415339.0; 230415368.0; 230415392.0; 230415498.0; 230415561.0; 230415607.0; 230415741.0; 230415796…	+; +; +; +; +; +; +; +; +; +; +; +; +; +; +; +; +; +; +; +; +; +; +; +; +; +; +; +; +; +; +; +; +; +; +; +; +; +; +; +; +; +	GGACT; AGACC; AGACC; AGACT; GGACC; GGACA; GGACT; GGACA; GAACT; GAACC; GAACT; GAACC; GGACA; AGACC; GAACT; GGACA; AAACC; GGACC; AGACA; GAACA; GGACA; AAACT; AAACT; AAACT; AGACA; GAACT; TGACA; GGACA; GAACT; AGACT; GGACA; GAACC; AAACA; AGACA; AAACC; AGACA; GAACT; GGACA; GGACA; AAACC; AGACC; GAACT	No; No; No; No; No; Yes; No; No; No; No; No; No; No; No; No; Yes; No; No; Yes; No; No; No; No; No; Yes; No; No; Yes; No; No; Yes; No; No; No; No; No; No; No; No; No; No; No	Ensembl	4454	chr1:230202956-230417870:+	chr1	+	230202956	230417870	polypeptide N-acetylgalactosaminyltransferase 2 [Source:HGNC Symbol;Acc:HGNC:4124]	ASHG19AP1B12481216911	protein_coding	GGCGGCGCCGGCAGGAAGGAGGACTGGAATGAAATTGACCCCATTAAAAAGAAAGACCTT					Endoplasmic reticulum;Ribosome			2590	CCDS1582			NM_001291866	uc010pwa.2	chr1:230410249-230410270	TGGACCGGGCACCGGGCTCTCT	chr1:230410252_230410253+(GGACC)	exon:15
ENST00000366672	GALNT2	-2.59016	-3.20815	1.53473	0.012577	0.167576	0.252006	0.200378	0.051628	202; 235; 279; 310; 361; 415; 807; 847; 901; 958; 1031; 1075; 1145; 1393; 1431; 1454; 1507; 1573; 1628; 1640; 1693; 1870; 1882; 1922; 1951; 1975; 2081; 2144; 2190; 2324; 2379; 3112; 3117; 3157; 3181; 3188; 3198; 3419; 3552; 3724; 3809; 4359	CDS; CDS; CDS; CDS; CDS; CDS; CDS; CDS; CDS; CDS; CDS; CDS; CDS; CDS; CDS; CDS; CDS; CDS; CDS; CDS; CDS; 3'UTR; 3'UTR; 3'UTR; 3'UTR; 3'UTR; 3'UTR; 3'UTR; 3'UTR; 3'UTR; 3'UTR; 3'UTR; 3'UTR; 3'UTR; 3'UTR; 3'UTR; 3'UTR; 3'UTR; 3'UTR; 3'UTR; 3'UTR; 3'UTR	4454	1...171GCGCGGGCGGCGGCGCCGGCAGGAAGGAGGACTGGAATGAAATTGACCCCATTAAAAAGAA233...4454; 1...204GGAATGAAATTGACCCCATTAAAAAGAAAGACCTTCATCACAGCAATGGAGAAGAGAAAGC266...4454; 1...248AATGGAGAAGAGAAAGCACAAAGCATGGAGACCCTCCCTCCAGGGAAAGTACGGTGGCCAG310...4454; 1...279CCCTCCCTCCAGGGAAAGTACGGTGGCCAGACTTTAACCAGGAAGCTTATGTTGGAGGGAC341...4454; 1...330TTGGAGGGACGATGGTCCGCTCCGGGCAGGACCCTTACGCCCGCAACAAGTTCAACCAGGT392...4454;…	chr1:230313967-230313968_+; chr1:230314000-230314001_+; chr1:230314044-230314045_+; chr1:230338900-230338901_+; chr1:230338951-230338952_+; chr1:230339005-230339006_+; chr1:230381814-230381815_+; chr1:230381854-230381855_+; chr1:230384941-230384942_+; chr1:230384998-230384999_+; chr1:230386256-230386257_+; chr1:230386300-230386301_+; chr1:230391027-230391028_+; chr1:230400994-230400995_+; chr1:23…	230313967.0; 230314000.0; 230314044.0; 230338900.0; 230338951.0; 230339005.0; 230381814.0; 230381854.0; 230384941.0; 230384998.0; 230386256.0; 230386300.0; 230391027.0; 230400994.0; 230401032.0; 230401055.0; 230401108.0; 230410251.0; 230410306.0; 230415056.0; 230415109.0; 230415286.0; 230415298.0; 230415338.0; 230415367.0; 230415391.0; 230415497.0; 230415560.0; 230415606.0; 230415740.0; 230415795…	230313968.0; 230314001.0; 230314045.0; 230338901.0; 230338952.0; 230339006.0; 230381815.0; 230381855.0; 230384942.0; 230384999.0; 230386257.0; 230386301.0; 230391028.0; 230400995.0; 230401033.0; 230401056.0; 230401109.0; 230410252.0; 230410307.0; 230415057.0; 230415110.0; 230415287.0; 230415299.0; 230415339.0; 230415368.0; 230415392.0; 230415498.0; 230415561.0; 230415607.0; 230415741.0; 230415796…	+; +; +; +; +; +; +; +; +; +; +; +; +; +; +; +; +; +; +; +; +; +; +; +; +; +; +; +; +; +; +; +; +; +; +; +; +; +; +; +; +; +	GGACT; AGACC; AGACC; AGACT; GGACC; GGACA; GGACT; GGACA; GAACT; GAACC; GAACT; GAACC; GGACA; AGACC; GAACT; GGACA; AAACC; GGACC; AGACA; GAACA; GGACA; AAACT; AAACT; AAACT; AGACA; GAACT; TGACA; GGACA; GAACT; AGACT; GGACA; GAACC; AAACA; AGACA; AAACC; AGACA; GAACT; GGACA; GGACA; AAACC; AGACC; GAACT	No; No; No; No; No; Yes; No; No; No; No; No; No; No; No; No; Yes; No; No; Yes; No; No; No; No; No; Yes; No; No; Yes; No; No; Yes; No; No; No; No; No; No; No; No; No; No; No	Ensembl	4454	chr1:230202956-230417870:+	chr1	+	230202956	230417870	polypeptide N-acetylgalactosaminyltransferase 2 [Source:HGNC Symbol;Acc:HGNC:4124]	ASHG19AP1B12481216911	protein_coding	GGCGGCGCCGGCAGGAAGGAGGACTGGAATGAAATTGACCCCATTAAAAAGAAAGACCTT					Endoplasmic reticulum;Ribosome			2590	CCDS1582			NM_001291866	uc010pwa.2	chr1:230415717-230415740	TTCGCAAGTGTCTTCCTGGGCCAG				chr1:230415641-230415741
ENST00000392133	XRCC5	-3.26945	-4.15912	1.85275	0.0247969	0.206088	0.441987	0.39519	0.0467963	452; 703; 738; 824; 990; 1057; 1159; 1283; 1289; 1307; 1337; 1367; 1447; 1868; 1884; 2250; 2269; 2323; 2345; 2370; 2467; 2586; 2601; 2649; 2723; 2850; 3481; 3642	5'UTR; CDS; CDS; CDS; CDS; CDS; CDS; CDS; CDS; CDS; CDS; CDS; CDS; CDS; CDS; CDS; CDS; CDS; CDS; CDS; CDS; CDS; CDS; CDS; 3'UTR; 3'UTR; 3'UTR; 3'UTR	3761	1...421GCCCGGAAGAAGCGACCAAAGCGCCTGAGGACCGGCAACATGGTGCGGTCGGGGAATAAGG483...3761; 1...672GGATCAGTATCAGAACATCACAGTGCACAGACATCTGATGCTACCAGATTTTGATTTGCTG734...3761; 1...707TGATGCTACCAGATTTTGATTTGCTGGAGGACATTGAAAGCAAAATCCAACCAGGTTCTCA769...3761; 1...793ATCGTGAGCATGGATGTGATTCAACATGAAACAATAGGAAAGAAGTTTGAGAAGAGGCATA855...3761; 1...959TCTCACTTGGCAAGGAAGATGGAAGTGGGGACAGAGGAGATGGCCCCTTTCGCTTAGGTGG1021...3761…	chr2:216974150-216974151_+; chr2:216981488-216981489_+; chr2:216981523-216981524_+; chr2:216982512-216982513_+; chr2:216986822-216986823_+; chr2:216986889-216986890_+; chr2:216990654-216990655_+; chr2:216992282-216992283_+; chr2:216992288-216992289_+; chr2:216992306-216992307_+; chr2:216992336-216992337_+; chr2:216992366-216992367_+; chr2:216995646-216995647_+; chr2:217005973-217005974_+; chr2:21…	216974150.0; 216981488.0; 216981523.0; 216982512.0; 216986822.0; 216986889.0; 216990654.0; 216992282.0; 216992288.0; 216992306.0; 216992336.0; 216992366.0; 216995646.0; 217005973.0; 217005989.0; 217026726.0; 217026745.0; 217054975.0; 217054997.0; 217055022.0; 217057423.0; 217069060.0; 217069075.0; 217069914.0; 217069988.0; 217070115.0; 217070746.0; 217070907.0	216974151.0; 216981489.0; 216981524.0; 216982513.0; 216986823.0; 216986890.0; 216990655.0; 216992283.0; 216992289.0; 216992307.0; 216992337.0; 216992367.0; 216995647.0; 217005974.0; 217005990.0; 217026727.0; 217026746.0; 217054976.0; 217054998.0; 217055023.0; 217057424.0; 217069061.0; 217069076.0; 217069915.0; 217069989.0; 217070116.0; 217070747.0; 217070908.0	+; +; +; +; +; +; +; +; +; +; +; +; +; +; +; +; +; +; +; +; +; +; +; +; +; +; +; +	GGACC; AGACA; GGACA; AAACA; GGACA; GAACA; AAACT; AGACT; GGACA; AAACC; AAACA; AAACT; GAACA; AGACA; AGACT; AAACT; AAACA; GAACA; AAACA; AGACT; AAACA; AGACA; AGACA; GGACA; AAACA; AGACC; AAACA; AGACT	No; Yes; Yes; No; No; No; No; No; No; No; No; No; No; No; No; No; Yes; Yes; Yes; No; No; Yes; No; Yes; No; No; No; No	Ensembl	3761	chr2:216972187-217071026:+	chr2	+	216972187	217071026	X-ray repair cross complementing 5 [Source:HGNC Symbol;Acc:HGNC:12833]	ASHG19AP1B11637371211	protein_coding	GGGAGACAAGGACCACTGACAAGATATGCGTTTCAGGCGGCTCAAACACCACACGCTCCC				Alcoholic Intoxication, Chronic;alcohol sensitivity	Nucleus;Cytosol;Insoluble Fraction		Yes	7520	CCDS2402				uc002vfy.4	chr2:217070929-217070954	TCTGTCTTCAGCACCCTCATAAGTCG
ENST00000392133	XRCC5	-3.26945	-4.15912	1.85275	0.0247969	0.206088	0.441987	0.39519	0.0467963	452; 703; 738; 824; 990; 1057; 1159; 1283; 1289; 1307; 1337; 1367; 1447; 1868; 1884; 2250; 2269; 2323; 2345; 2370; 2467; 2586; 2601; 2649; 2723; 2850; 3481; 3642	5'UTR; CDS; CDS; CDS; CDS; CDS; CDS; CDS; CDS; CDS; CDS; CDS; CDS; CDS; CDS; CDS; CDS; CDS; CDS; CDS; CDS; CDS; CDS; CDS; 3'UTR; 3'UTR; 3'UTR; 3'UTR	3761	1...421GCCCGGAAGAAGCGACCAAAGCGCCTGAGGACCGGCAACATGGTGCGGTCGGGGAATAAGG483...3761; 1...672GGATCAGTATCAGAACATCACAGTGCACAGACATCTGATGCTACCAGATTTTGATTTGCTG734...3761; 1...707TGATGCTACCAGATTTTGATTTGCTGGAGGACATTGAAAGCAAAATCCAACCAGGTTCTCA769...3761; 1...793ATCGTGAGCATGGATGTGATTCAACATGAAACAATAGGAAAGAAGTTTGAGAAGAGGCATA855...3761; 1...959TCTCACTTGGCAAGGAAGATGGAAGTGGGGACAGAGGAGATGGCCCCTTTCGCTTAGGTGG1021...3761…	chr2:216974150-216974151_+; chr2:216981488-216981489_+; chr2:216981523-216981524_+; chr2:216982512-216982513_+; chr2:216986822-216986823_+; chr2:216986889-216986890_+; chr2:216990654-216990655_+; chr2:216992282-216992283_+; chr2:216992288-216992289_+; chr2:216992306-216992307_+; chr2:216992336-216992337_+; chr2:216992366-216992367_+; chr2:216995646-216995647_+; chr2:217005973-217005974_+; chr2:21…	216974150.0; 216981488.0; 216981523.0; 216982512.0; 216986822.0; 216986889.0; 216990654.0; 216992282.0; 216992288.0; 216992306.0; 216992336.0; 216992366.0; 216995646.0; 217005973.0; 217005989.0; 217026726.0; 217026745.0; 217054975.0; 217054997.0; 217055022.0; 217057423.0; 217069060.0; 217069075.0; 217069914.0; 217069988.0; 217070115.0; 217070746.0; 217070907.0	216974151.0; 216981489.0; 216981524.0; 216982513.0; 216986823.0; 216986890.0; 216990655.0; 216992283.0; 216992289.0; 216992307.0; 216992337.0; 216992367.0; 216995647.0; 217005974.0; 217005990.0; 217026727.0; 217026746.0; 217054976.0; 217054998.0; 217055023.0; 217057424.0; 217069061.0; 217069076.0; 217069915.0; 217069989.0; 217070116.0; 217070747.0; 217070908.0	+; +; +; +; +; +; +; +; +; +; +; +; +; +; +; +; +; +; +; +; +; +; +; +; +; +; +; +	GGACC; AGACA; GGACA; AAACA; GGACA; GAACA; AAACT; AGACT; GGACA; AAACC; AAACA; AAACT; GAACA; AGACA; AGACT; AAACT; AAACA; GAACA; AAACA; AGACT; AAACA; AGACA; AGACA; GGACA; AAACA; AGACC; AAACA; AGACT	No; Yes; Yes; No; No; No; No; No; No; No; No; No; No; No; No; No; Yes; Yes; Yes; No; No; Yes; No; Yes; No; No; No; No	Ensembl	3761	chr2:216972187-217071026:+	chr2	+	216972187	217071026	X-ray repair cross complementing 5 [Source:HGNC Symbol;Acc:HGNC:12833]	ASHG19AP1B11637371211	protein_coding	GGGAGACAAGGACCACTGACAAGATATGCGTTTCAGGCGGCTCAAACACCACACGCTCCC				Alcoholic Intoxication, Chronic;alcohol sensitivity	Nucleus;Cytosol;Insoluble Fraction		Yes	7520	CCDS2402				uc002vfy.4	chr2:217070956-217070968	CACTAATACACAG
ENST00000467467	WWTR1	4.45761	3.33459	2.17802	0.00665762	0.139985	0.513956	0.517142	-0.00318649	107; 174; 272; 278; 284; 565; 665; 704; 827; 842; 906; 1015; 1064; 1236; 1240; 1250; 1267; 1303; 1321; 1337; 1376; 1589	5'UTR; 5'UTR; CDS; CDS; CDS; CDS; CDS; CDS; CDS; CDS; CDS; CDS; CDS; CDS; CDS; CDS; CDS; CDS; CDS; CDS; CDS; 3'UTR	1603	1...76CTCGGGGGATGTGAGAGCCGAAGCCCTTAGACTGCCAGGCACAGAGTCGGGTCGGGATTTG138...1603; 1...143AAGCCTCGGCTCCAGCTCCGCAATCTCGGGACTCACCCGAGCGACCCAGGCCCGACGGCAA205...1603; 1...241CTGGGCAGCAAGTGATCCACGTCACGCAGGACCTAGACACAGACCTCGAAGCCCTCTTCAA303...1603; 1...247AGCAAGTGATCCACGTCACGCAGGACCTAGACACAGACCTCGAAGCCCTCTTCAACTCTGT309...1603; 1...253TGATCCACGTCACGCAGGACCTAGACACAGACCTCGAAGCCCTCTTCAACTCTGTCATGAA315...1603; …	chr3:149375704-149375705_-; chr3:149375637-149375638_-; chr3:149375025-149375026_-; chr3:149375019-149375020_-; chr3:149375013-149375014_-; chr3:149374732-149374733_-; chr3:149290757-149290758_-; chr3:149290718-149290719_-; chr3:149260269-149260270_-; chr3:149260254-149260255_-; chr3:149260190-149260191_-; chr3:149245716-149245717_-; chr3:149245667-149245668_-; chr3:149238762-149238763_-; chr3:14…	149375704.0; 149375637.0; 149375025.0; 149375019.0; 149375013.0; 149374732.0; 149290757.0; 149290718.0; 149260269.0; 149260254.0; 149260190.0; 149245716.0; 149245667.0; 149238762.0; 149238758.0; 149238748.0; 149238731.0; 149238695.0; 149238677.0; 149238661.0; 149238622.0; 149238409.0	149375705.0; 149375638.0; 149375026.0; 149375020.0; 149375014.0; 149374733.0; 149290758.0; 149290719.0; 149260270.0; 149260255.0; 149260191.0; 149245717.0; 149245668.0; 149238763.0; 149238759.0; 149238749.0; 149238732.0; 149238696.0; 149238678.0; 149238662.0; 149238623.0; 149238410.0	-; -; -; -; -; -; -; -; -; -; -; -; -; -; -; -; -; -; -; -; -; -	AGACT; GGACT; GGACC; AGACA; AGACC; TGACC; AGACC; GAACC; GAACC; GAACC; AAACT; AGACT; AGACA; GGACA; AAACA; GAACA; AGACC; GAACA; GAACT; AGACC; GAACA; AAACA	No; No; No; Yes; No; No; No; No; No; No; No; No; No; No; Yes; No; No; Yes; No; No; Yes; No	Ensembl	1603	chr3:149238397-149375812:-	chr3	-	149238397	149375812	WW domain containing transcription regulator 1 [Source:HGNC Symbol;Acc:HGNC:24042]	ASHG19AP1B13587471011	protein_coding	AATCTCGGGACTCACCCGAGCGACCCAGGCCCGACGGCAAATGAATCCGGCCTCGGCGCC				Muscular Atrophy;Epithelioid hemangioendothelioma	Endoplasmic reticulum;Ribosome		Yes	25937				NM_001168280	uc062oxd.1	chr3:149374724-149374765	GCTCGTCGGTCACGTCGTAGGACTGCTGGCGGAGGTGCGCGT
ENST00000331821	RANBP1	-4.43791	-5.21967	1.71923	0.017077	0.18358	0.254677	0.259812	-0.00513592	130; 219; 242; 263; 379; 384; 469; 558; 678; 828; 833	CDS; CDS; CDS; CDS; CDS; CDS; CDS; CDS; CDS; 3'UTR; 3'UTR	837	1...99CCATGGCGGCCGCCAAGGACACTCATGAGGACCATGATACTTCCACTGAGAATACAGACGA161...837; 1...188ATAGTTTCTCTTCCTGAGCAAGAAATTAAAACACTGGAAGAAGATGAAGAGGAACTTTTTA250...837; 1...211AATTAAAACACTGGAAGAAGATGAAGAGGAACTTTTTAAAATGCGGGCAAAACTGTTCCGA273...837; 1...232TGAAGAGGAACTTTTTAAAATGCGGGCAAAACTGTTCCGATTTGCCTCTGAGAACGATCTC294...837; 1...348AAGGGGCCATCCGCCTCCTCATGCGGAGGGACAAGACCCTGAAGATCTGTGCCAACCACTA410...837; 1...3…	chr22:20106548-20106549_+; chr22:20106637-20106638_+; chr22:20106660-20106661_+; chr22:20109795-20109796_+; chr22:20109911-20109912_+; chr22:20109916-20109917_+; chr22:20112887-20112888_+; chr22:20113842-20113843_+; chr22:20114545-20114546_+; chr22:20114695-20114696_+; chr22:20114700-20114701_+	20106548.0; 20106637.0; 20106660.0; 20109795.0; 20109911.0; 20109916.0; 20112887.0; 20113842.0; 20114545.0; 20114695.0; 20114700.0	20106549.0; 20106638.0; 20106661.0; 20109796.0; 20109912.0; 20109917.0; 20112888.0; 20113843.0; 20114546.0; 20114696.0; 20114701.0	+; +; +; +; +; +; +; +; +; +; +	GGACC; AAACA; GAACT; AAACT; GGACA; AGACC; GAACA; AAACA; AGACC; GAACT; GAACT	No; No; No; No; Yes; No; No; Yes; No; No; No	Ensembl	837	chr22:20105071-20114704:+	chr22	+	20105071	20114704	RAN binding protein 1 [Source:HGNC Symbol;Acc:HGNC:9847]	ASHG19AP1B10027942311	protein_coding	GAAGGAGCTACGAGTAGCCGCCGAGAGGCCGCGGAGCCAGCGACGACCGACCCAGCCGAG				HIV Infections;Schizophrenia	Ribosome;Cytosol;Cytoplasm			5902	CCDS13775			NM_002882	uc002zro.3	chr22:20112905-20112949	GCCGACGAGTGCCCCAAGCCAGAGCTGCTGGCCATCCGCTTCCTG
NM_001320970	LIG1	-1.12132	-2.04807	1.90099	0.021856	0.1989	0.559598	0.558396	0.0012014	289; 296; 352; 393; 676; 721; 754; 813; 853; 891; 952; 984; 999; 1046; 1068; 1228; 1262; 1393; 1570; 1690; 1878; 2039; 2194; 2215; 2243; 2272; 2293; 2470; 2481; 2515; 2524; 2689	5'UTR; 5'UTR; 5'UTR; 5'UTR; CDS; CDS; CDS; CDS; CDS; CDS; CDS; CDS; CDS; CDS; CDS; CDS; CDS; CDS; CDS; CDS; CDS; CDS; CDS; CDS; CDS; CDS; CDS; CDS; CDS; CDS; CDS; CDS	3407	1...258AGACGTCTGCGCGCGAATGCCGTGGCGCGAACTTGGGACTGCAGAGGCGCGCCTGGCGGAT320...3407; 1...265TGCGCGCGAATGCCGTGGCGCGAACTTGGGACTGCAGAGGCGCGCCTGGCGGATCTGAGTG327...3407; 1...321GAGTGTGTTGCCCGGGCAGCGGCGCGCGGGACCAACGCAAGGAGCAGCTGACAGACGAAGA383...3407; 1...362GAGCAGCTGACAGACGAAGAAAAGTGCTGGACAGGAAGGGAGAATTCTGACGCCAACATGC424...3407; 1...645GCCCTGCTAAAGGCCAGAAGCCTGCCCTGGACTGCTCACAGGTCTCCCCGCCCCGTCCTGC707...3407;…	chr19:48673570-48673571_-; chr19:48673563-48673564_-; chr19:48673507-48673508_-; chr19:48668849-48668850_-; chr19:48660383-48660384_-; chr19:48660338-48660339_-; chr19:48660305-48660306_-; chr19:48657200-48657201_-; chr19:48657160-48657161_-; chr19:48654587-48654588_-; chr19:48654526-48654527_-; chr19:48654494-48654495_-; chr19:48653458-48653459_-; chr19:48653411-48653412_-; chr19:48653389-486533…	48673570.0; 48673563.0; 48673507.0; 48668849.0; 48660383.0; 48660338.0; 48660305.0; 48657200.0; 48657160.0; 48654587.0; 48654526.0; 48654494.0; 48653458.0; 48653411.0; 48653389.0; 48647184.0; 48647150.0; 48643337.0; 48640878.0; 48640321.0; 48638997.0; 48636340.0; 48634375.0; 48634354.0; 48631271.0; 48631242.0; 48631221.0; 48626525.0; 48626514.0; 48626480.0; 48626471.0; 48624538.0	48673571.0; 48673564.0; 48673508.0; 48668850.0; 48660384.0; 48660339.0; 48660306.0; 48657201.0; 48657161.0; 48654588.0; 48654527.0; 48654495.0; 48653459.0; 48653412.0; 48653390.0; 48647185.0; 48647151.0; 48643338.0; 48640879.0; 48640322.0; 48638998.0; 48636341.0; 48634376.0; 48634355.0; 48631272.0; 48631243.0; 48631222.0; 48626526.0; 48626515.0; 48626481.0; 48626472.0; 48624539.0	-; -; -; -; -; -; -; -; -; -; -; -; -; -; -; -; -; -; -; -; -; -; -; -; -; -; -; -; -; -; -; -	GAACT; GGACT; GGACC; GGACA; GGACT; GAACA; GGACA; GGACC; GGACA; AGACC; GGACC; AGACC; AGACC; GAACT; AGACC; GAACA; AAACC; AGACC; GAACA; AGACA; AGACA; AAACC; AGACA; GGACA; AAACT; GGACA; GGACC; GAACT; AGACA; GGACA; GGACA; GGACC	No; No; No; No; No; Yes; Yes; No; No; No; No; No; No; No; No; No; No; No; Yes; No; Yes; No; No; No; No; No; No; No; No; No; No; No	Refseq	3407	chr19:48618702-48673860:-	chr19	-	48618702	48673860		ASHG19AP1B14170522911	protein_coding	GAGGAGGAAGAGGAGACCCCGAAAGAAAGCCTCACAGAGGCTGAAGTGGCCACAGAGAAG				Bladder Neoplasm	Cytosol;Nucleus;Insoluble Fraction	1:reticulocyte[6.63]		3978	CCDS12711	CHEMBL5694		NM_001320970	uc002pia.2	chr19:48624515-48624526	AGGTAGGCGCCG
ENST00000391834	AKT1S1	0.129243	-0.495769	1.54222	0.0222517	0.199463	0.375868	0.270444	0.105424	29; 34; 62; 263; 498; 530; 536; 609; 633; 671; 785; 888; 1060; 1328; 1509; 1573	5'UTR; 5'UTR; 5'UTR; CDS; CDS; CDS; CDS; CDS; CDS; CDS; CDS; CDS; 3'UTR; 3'UTR; 3'UTR; 3'UTR	1849	1...1CTTCTTCAGGTCCCACTGCTGACCGCCAGACCAAACTCCTACAGCTGCCGCCTGCATCCC60...1849; 1...3TTCAGGTCCCACTGCTGACCGCCAGACCAAACTCCTACAGCTGCCGCCTGCATCCCAGACC65...1849; 1...31AAACTCCTACAGCTGCCGCCTGCATCCCAGACCGCCTGCATCCCGCTCGGAGCGGGTCCGA93...1849; 1...232GTGGGGGCCGCTGAGCGCTTCCGGGCCCGGACTGGCACGGAGCTGGTGCTGCTGACCGCGG294...1849; 1...467GCCCACCCCGGCCTACCCTGGCCAGAGAGGACAACGAGGAGGACGAGGATGAGCCCACAGA529...1849; 1...499A…	chr19:50381583-50381584_-; chr19:50381578-50381579_-; chr19:50381550-50381551_-; chr19:50376482-50376483_-; chr19:50376247-50376248_-; chr19:50376215-50376216_-; chr19:50376209-50376210_-; chr19:50375109-50375110_-; chr19:50375085-50375086_-; chr19:50374952-50374953_-; chr19:50374838-50374839_-; chr19:50373249-50373250_-; chr19:50373077-50373078_-; chr19:50372809-50372810_-; chr19:50372628-503726…	50381583.0; 50381578.0; 50381550.0; 50376482.0; 50376247.0; 50376215.0; 50376209.0; 50375109.0; 50375085.0; 50374952.0; 50374838.0; 50373249.0; 50373077.0; 50372809.0; 50372628.0; 50372564.0	50381584.0; 50381579.0; 50381551.0; 50376483.0; 50376248.0; 50376216.0; 50376210.0; 50375110.0; 50375086.0; 50374953.0; 50374839.0; 50373250.0; 50373078.0; 50372810.0; 50372629.0; 50372565.0	-; -; -; -; -; -; -; -; -; -; -; -; -; -; -; -	AGACC; AAACT; AGACC; GGACT; GGACA; AGACA; AGACC; GGACC; AGACC; AGACC; GGACA; GGACA; GGACC; GGACA; GGACT; AAACT	No; No; No; No; No; Yes; No; No; No; No; Yes; Yes; No; No; No; No	Ensembl	1849	chr19:50372290-50381613:-	chr19	-	50372290	50381613	AKT1 substrate 1 [Source:HGNC Symbol;Acc:HGNC:28426]	ASHG19AP1B10252202511	protein_coding	GGGATCGGCAGTTGGGAGGGGCGCTCTGAGATTAAAGAGTTTTACCTCTGAGATAAATGT				Reperfusion Injury	Ribosome;Cytosol			84335				NM_001278160	uc031rmg.1	chr19:50372523-50372551	ATGGATGGAACCAATGAAAGGGGGTGCCA
ENST00000391834	AKT1S1	0.129243	-0.495769	1.54222	0.0222517	0.199463	0.375868	0.270444	0.105424	29; 34; 62; 263; 498; 530; 536; 609; 633; 671; 785; 888; 1060; 1328; 1509; 1573	5'UTR; 5'UTR; 5'UTR; CDS; CDS; CDS; CDS; CDS; CDS; CDS; CDS; CDS; 3'UTR; 3'UTR; 3'UTR; 3'UTR	1849	1...1CTTCTTCAGGTCCCACTGCTGACCGCCAGACCAAACTCCTACAGCTGCCGCCTGCATCCC60...1849; 1...3TTCAGGTCCCACTGCTGACCGCCAGACCAAACTCCTACAGCTGCCGCCTGCATCCCAGACC65...1849; 1...31AAACTCCTACAGCTGCCGCCTGCATCCCAGACCGCCTGCATCCCGCTCGGAGCGGGTCCGA93...1849; 1...232GTGGGGGCCGCTGAGCGCTTCCGGGCCCGGACTGGCACGGAGCTGGTGCTGCTGACCGCGG294...1849; 1...467GCCCACCCCGGCCTACCCTGGCCAGAGAGGACAACGAGGAGGACGAGGATGAGCCCACAGA529...1849; 1...499A…	chr19:50381583-50381584_-; chr19:50381578-50381579_-; chr19:50381550-50381551_-; chr19:50376482-50376483_-; chr19:50376247-50376248_-; chr19:50376215-50376216_-; chr19:50376209-50376210_-; chr19:50375109-50375110_-; chr19:50375085-50375086_-; chr19:50374952-50374953_-; chr19:50374838-50374839_-; chr19:50373249-50373250_-; chr19:50373077-50373078_-; chr19:50372809-50372810_-; chr19:50372628-503726…	50381583.0; 50381578.0; 50381550.0; 50376482.0; 50376247.0; 50376215.0; 50376209.0; 50375109.0; 50375085.0; 50374952.0; 50374838.0; 50373249.0; 50373077.0; 50372809.0; 50372628.0; 50372564.0	50381584.0; 50381579.0; 50381551.0; 50376483.0; 50376248.0; 50376216.0; 50376210.0; 50375110.0; 50375086.0; 50374953.0; 50374839.0; 50373250.0; 50373078.0; 50372810.0; 50372629.0; 50372565.0	-; -; -; -; -; -; -; -; -; -; -; -; -; -; -; -	AGACC; AAACT; AGACC; GGACT; GGACA; AGACA; AGACC; GGACC; AGACC; AGACC; GGACA; GGACA; GGACC; GGACA; GGACT; AAACT	No; No; No; No; No; Yes; No; No; No; No; Yes; Yes; No; No; No; No	Ensembl	1849	chr19:50372290-50381613:-	chr19	-	50372290	50381613	AKT1 substrate 1 [Source:HGNC Symbol;Acc:HGNC:28426]	ASHG19AP1B10252202511	protein_coding	GGGATCGGCAGTTGGGAGGGGCGCTCTGAGATTAAAGAGTTTTACCTCTGAGATAAATGT				Reperfusion Injury	Ribosome;Cytosol			84335				NM_001278160	uc031rmg.1	chr19:50380369-50380419	GCCCGCTTTCTCGCGACGGTGACTCAGAAATTCGTCCGGGGCCGCTTCGTT
ENST00000539661	RAB40C	-3.29393	-4.17161	1.83742	0.0228038	0.200846	0.347296	0.344172	0.00312455	46; 58; 270; 319; 490; 556; 694; 928; 1009; 1051; 1126; 1195; 1269; 1381; 1396; 1475; 1651; 1670; 1682; 1698; 1744; 1775; 1877; 1909; 2201; 2208; 2222; 2281; 2330; 2350; 2385; 2467; 2480; 2489; 2540; 2568	5'UTR; 5'UTR; CDS; CDS; CDS; CDS; CDS; CDS; 3'UTR; 3'UTR; 3'UTR; 3'UTR; 3'UTR; 3'UTR; 3'UTR; 3'UTR; 3'UTR; 3'UTR; 3'UTR; 3'UTR; 3'UTR; 3'UTR; 3'UTR; 3'UTR; 3'UTR; 3'UTR; 3'UTR; 3'UTR; 3'UTR; 3'UTR; 3'UTR; 3'UTR; 3'UTR; 3'UTR; 3'UTR; 3'UTR	2609	1...15CAGCCGCAGGGAAGGGAATGATCTTGGTGAACTTATAATCGAACCAATGGTTCCGGGAAAG77...2609; 1...27AGGGAATGATCTTGGTGAACTTATAATCGAACCAATGGTTCCGGGAAAGCAGGAGGCGGCC89...2609; 1...239TACGCCTACAGTAACGGGATCGACTACAAGACCACCACCATCCTGCTGGACGGCCGGCGCG301...2609; 1...288ACGGCCGGCGCGTGAAGCTGGAGCTCTGGGACACGTCGGGCCAGGGCCGGTTCTGCACCAT350...2609; 1...459CACCCGGAGTCCCCCGGATCTTGGTTGGAAACCGGCTGCACCTGGCCTTCAAGCGGCAGGT521...2609; 1..…	chr16:639714-639715_+; chr16:639726-639727_+; chr16:667221-667222_+; chr16:668201-668202_+; chr16:675932-675933_+; chr16:675998-675999_+; chr16:677356-677357_+; chr16:677590-677591_+; chr16:677671-677672_+; chr16:677713-677714_+; chr16:677788-677789_+; chr16:677857-677858_+; chr16:677931-677932_+; chr16:678043-678044_+; chr16:678058-678059_+; chr16:678137-678138_+; chr16:678313-678314_+; chr16:67…	639714.0; 639726.0; 667221.0; 668201.0; 675932.0; 675998.0; 677356.0; 677590.0; 677671.0; 677713.0; 677788.0; 677857.0; 677931.0; 678043.0; 678058.0; 678137.0; 678313.0; 678332.0; 678344.0; 678360.0; 678406.0; 678437.0; 678539.0; 678571.0; 678863.0; 678870.0; 678884.0; 678943.0; 678992.0; 679012.0; 679047.0; 679129.0; 679142.0; 679151.0; 679202.0; 679230.0	639715.0; 639727.0; 667222.0; 668202.0; 675933.0; 675999.0; 677357.0; 677591.0; 677672.0; 677714.0; 677789.0; 677858.0; 677932.0; 678044.0; 678059.0; 678138.0; 678314.0; 678333.0; 678345.0; 678361.0; 678407.0; 678438.0; 678540.0; 678572.0; 678864.0; 678871.0; 678885.0; 678944.0; 678993.0; 679013.0; 679048.0; 679130.0; 679143.0; 679152.0; 679203.0; 679231.0	+; +; +; +; +; +; +; +; +; +; +; +; +; +; +; +; +; +; +; +; +; +; +; +; +; +; +; +; +; +; +; +; +; +; +; +	GAACT; GAACC; AGACC; GGACA; AAACC; GAACT; GGACC; GAACT; GGACA; AGACT; GGACC; AAACA; GAACA; GGACT; GGACT; AGACA; GAACC; TGACA; GGACA; AAACT; AGACT; AGACC; GAACC; GAACC; GGACC; GGACC; GGACT; GGACT; GAACT; GAACC; AGACA; GAACA; AGACT; GGACC; AGACA; GAACC	No; No; No; No; No; No; No; No; No; No; No; No; Yes; No; No; No; No; No; No; No; No; No; No; No; No; No; No; No; No; No; No; No; No; No; No; No	Ensembl	2609	chr16:639669-679271:+	chr16	+	639669	679271	RAB40C, member RAS oncogene family [Source:HGNC Symbol;Acc:HGNC:18285]	ASHG19AP1B10013223711	protein_coding	AGGGAAGGGAATGATCTTGGTGAACTTATAATCGAACCAATGGTTCCGGGAAAGCAGGAG					Ribosome;Endoplasmic reticulum;Insoluble Fraction;Cell Membrane			57799				NM_001172664	uc021szu.2	chr16:679160-679187	GGTCCTGCATTCACGGCATCAACACTAC
ENST00000335046	UBE2C	-4.46177	-5.31005	1.80036	0.0180298	0.187103	0.487729	0.393004	0.0947256	74; 377; 452	CDS; CDS; CDS	737	1...43CTGCCAACGCCGCCCGGATGGCTTCCCAAAACCGCGACCCAGCCGCCACTAGCGTCGCCGC105...737; 1...346GCAAGCCCCTTGTGTGGGGCTTGGGTTGGGACATGAGGCTGCTGCTGGAGCTTACTCTGCA408...737; 1...421TGCCAGAACCCAACATTGATAGTCCCTTGAACACACATGCTGCCGAGCTCTGGAAAAACCC483...737;	chr20:44441347-44441348_+; chr20:44444128-44444129_+; chr20:44444516-44444517_+	44441347.0; 44444128.0; 44444516.0	44441348.0; 44444129.0; 44444517.0	+; +; +	AAACC; GGACA; GAACA	No; No; No	Ensembl	737	chr20:44441274-44445596:+	chr20	+	44441274	44445596	ubiquitin conjugating enzyme E2 C [Source:HGNC Symbol;Acc:HGNC:15937]	ASHG19AP1B14155572811	protein_coding	TGGGTAGGGACCATCCATGGAGCAGCTGGAACAGCAGTGGGGAGCATCAGAACCAGCTCA		Yes		Mammary Neoplasms	Cytoplasm			11065	CCDS13371			NM_181799	uc002xpl.5	chr20:44441292-44441312	GTCGTGTTCTCCGAGTTCCTG
ENST00000335046	UBE2C	-4.46177	-5.31005	1.80036	0.0180298	0.187103	0.487729	0.393004	0.0947256	74; 377; 452	CDS; CDS; CDS	737	1...43CTGCCAACGCCGCCCGGATGGCTTCCCAAAACCGCGACCCAGCCGCCACTAGCGTCGCCGC105...737; 1...346GCAAGCCCCTTGTGTGGGGCTTGGGTTGGGACATGAGGCTGCTGCTGGAGCTTACTCTGCA408...737; 1...421TGCCAGAACCCAACATTGATAGTCCCTTGAACACACATGCTGCCGAGCTCTGGAAAAACCC483...737;	chr20:44441347-44441348_+; chr20:44444128-44444129_+; chr20:44444516-44444517_+	44441347.0; 44444128.0; 44444516.0	44441348.0; 44444129.0; 44444517.0	+; +; +	AAACC; GGACA; GAACA	No; No; No	Ensembl	737	chr20:44441274-44445596:+	chr20	+	44441274	44445596	ubiquitin conjugating enzyme E2 C [Source:HGNC Symbol;Acc:HGNC:15937]	ASHG19AP1B14155572811	protein_coding	TGGGTAGGGACCATCCATGGAGCAGCTGGAACAGCAGTGGGGAGCATCAGAACCAGCTCA		Yes		Mammary Neoplasms	Cytoplasm			11065	CCDS13371			NM_181799	uc002xpl.5	chr20:44441373-44441427	CGCCGCCGCCCGTAAAGGAGCTGAGCCGAGCGGGGGCGCCGCCCGGGGTCCGGTG
ENST00000271877	UBAP2L	-2.45425	-3.07728	1.5401	0.032208	0.224223	0.372491	0.377873	-0.00538183	121; 204; 211; 222; 228; 233; 268; 277; 297; 331; 357; 435; 441; 540; 546; 552; 637; 707; 867; 886; 914; 935; 1422; 1978; 1994; 2037; 2090; 2853; 2864; 2885; 2895; 3485; 3551; 3578; 3607; 3697; 3764; 3803; 3835; 3904; 3922; 3955; 3960	5'UTR; CDS; CDS; CDS; CDS; CDS; CDS; CDS; CDS; CDS; CDS; CDS; CDS; CDS; CDS; CDS; CDS; CDS; CDS; CDS; CDS; CDS; CDS; CDS; CDS; CDS; CDS; CDS; CDS; CDS; CDS; 3'UTR; 3'UTR; 3'UTR; 3'UTR; 3'UTR; 3'UTR; 3'UTR; 3'UTR; 3'UTR; 3'UTR; 3'UTR; 3'UTR	3997	1...90GGCGCGGCCCGGGGTGTCAGTGTGGAGGAGACTGAGTATTCTACCTTGTAAATACTGTTAT152...3997; 1...173CATCGGTGGGCACTAACCGAGCCCGGGGAAACTGGGAACAACCTCAAAACCAAAACCAGAC235...3997; 1...180GGGCACTAACCGAGCCCGGGGAAACTGGGAACAACCTCAAAACCAAAACCAGACACAGCAC242...3997; 1...191GAGCCCGGGGAAACTGGGAACAACCTCAAAACCAAAACCAGACACAGCACAAGCAGCGGCC253...3997; 1...197GGGGAAACTGGGAACAACCTCAAAACCAAAACCAGACACAGCACAAGCAGCGGCCACAGGC259...3997; …	chr1:154193445-154193446_+; chr1:154197636-154197637_+; chr1:154197643-154197644_+; chr1:154197654-154197655_+; chr1:154197660-154197661_+; chr1:154197665-154197666_+; chr1:154199768-154199769_+; chr1:154199777-154199778_+; chr1:154199797-154199798_+; chr1:154199831-154199832_+; chr1:154201112-154201113_+; chr1:154201190-154201191_+; chr1:154201196-154201197_+; chr1:154207160-154207161_+; chr1:15…	154193445.0; 154197636.0; 154197643.0; 154197654.0; 154197660.0; 154197665.0; 154199768.0; 154199777.0; 154199797.0; 154199831.0; 154201112.0; 154201190.0; 154201196.0; 154207160.0; 154207166.0; 154207172.0; 154207257.0; 154207730.0; 154209576.0; 154209595.0; 154213999.0; 154214020.0; 154223525.0; 154226489.0; 154226505.0; 154226548.0; 154227347.0; 154233442.0; 154233453.0; 154233474.0; 154233484…	154193446.0; 154197637.0; 154197644.0; 154197655.0; 154197661.0; 154197666.0; 154199769.0; 154199778.0; 154199798.0; 154199832.0; 154201113.0; 154201191.0; 154201197.0; 154207161.0; 154207167.0; 154207173.0; 154207258.0; 154207731.0; 154209577.0; 154209596.0; 154214000.0; 154214021.0; 154223526.0; 154226490.0; 154226506.0; 154226549.0; 154227348.0; 154233443.0; 154233454.0; 154233475.0; 154233485…	+; +; +; +; +; +; +; +; +; +; +; +; +; +; +; +; +; +; +; +; +; +; +; +; +; +; +; +; +; +; +; +; +; +; +; +; +; +; +; +; +; +; +	AGACT; AAACT; GAACA; AAACC; AAACC; AGACA; GAACA; AGACT; GGACC; AAACA; GAACC; AAACC; AGACA; AGACC; GGACA; AGACT; AAACC; GAACA; GAACA; GAACC; GGACT; GGACT; GAACC; GAACA; AGACT; GGACC; AGACC; GAACC; AGACT; AGACA; GAACC; GAACT; AGACT; GAACC; AAACT; AGACC; AAACT; GAACT; AGACT; GAACT; AAACA; AAACA; AAACC	No; No; Yes; No; No; Yes; No; No; No; Yes; No; No; Yes; No; Yes; No; No; No; Yes; No; No; No; No; Yes; No; No; No; No; No; Yes; No; No; No; No; No; No; No; No; No; No; No; No; No	Ensembl	3997	chr1:154193325-154243985:+	chr1	+	154193325	154243985	ubiquitin associated protein 2 like [Source:HGNC Symbol;Acc:HGNC:29877]	ASHG19AP1B10320351911	protein_coding	AGCCGATTTCAGGCAGTAAAGGGAGAGGGATAGAGGAGATTGGGTGGAAAATGGAGAGGA					Nucleus;Endoplasmic reticulum;Chromatin			9898	CCDS81381			NM_001330730	uc057lgr.1	chr1:154218725-154218750	GAATGATTCATCTAATCTGGATCCGT
ENST00000271877	UBAP2L	-2.45425	-3.07728	1.5401	0.032208	0.224223	0.372491	0.377873	-0.00538183	121; 204; 211; 222; 228; 233; 268; 277; 297; 331; 357; 435; 441; 540; 546; 552; 637; 707; 867; 886; 914; 935; 1422; 1978; 1994; 2037; 2090; 2853; 2864; 2885; 2895; 3485; 3551; 3578; 3607; 3697; 3764; 3803; 3835; 3904; 3922; 3955; 3960	5'UTR; CDS; CDS; CDS; CDS; CDS; CDS; CDS; CDS; CDS; CDS; CDS; CDS; CDS; CDS; CDS; CDS; CDS; CDS; CDS; CDS; CDS; CDS; CDS; CDS; CDS; CDS; CDS; CDS; CDS; CDS; 3'UTR; 3'UTR; 3'UTR; 3'UTR; 3'UTR; 3'UTR; 3'UTR; 3'UTR; 3'UTR; 3'UTR; 3'UTR; 3'UTR	3997	1...90GGCGCGGCCCGGGGTGTCAGTGTGGAGGAGACTGAGTATTCTACCTTGTAAATACTGTTAT152...3997; 1...173CATCGGTGGGCACTAACCGAGCCCGGGGAAACTGGGAACAACCTCAAAACCAAAACCAGAC235...3997; 1...180GGGCACTAACCGAGCCCGGGGAAACTGGGAACAACCTCAAAACCAAAACCAGACACAGCAC242...3997; 1...191GAGCCCGGGGAAACTGGGAACAACCTCAAAACCAAAACCAGACACAGCACAAGCAGCGGCC253...3997; 1...197GGGGAAACTGGGAACAACCTCAAAACCAAAACCAGACACAGCACAAGCAGCGGCCACAGGC259...3997; …	chr1:154193445-154193446_+; chr1:154197636-154197637_+; chr1:154197643-154197644_+; chr1:154197654-154197655_+; chr1:154197660-154197661_+; chr1:154197665-154197666_+; chr1:154199768-154199769_+; chr1:154199777-154199778_+; chr1:154199797-154199798_+; chr1:154199831-154199832_+; chr1:154201112-154201113_+; chr1:154201190-154201191_+; chr1:154201196-154201197_+; chr1:154207160-154207161_+; chr1:15…	154193445.0; 154197636.0; 154197643.0; 154197654.0; 154197660.0; 154197665.0; 154199768.0; 154199777.0; 154199797.0; 154199831.0; 154201112.0; 154201190.0; 154201196.0; 154207160.0; 154207166.0; 154207172.0; 154207257.0; 154207730.0; 154209576.0; 154209595.0; 154213999.0; 154214020.0; 154223525.0; 154226489.0; 154226505.0; 154226548.0; 154227347.0; 154233442.0; 154233453.0; 154233474.0; 154233484…	154193446.0; 154197637.0; 154197644.0; 154197655.0; 154197661.0; 154197666.0; 154199769.0; 154199778.0; 154199798.0; 154199832.0; 154201113.0; 154201191.0; 154201197.0; 154207161.0; 154207167.0; 154207173.0; 154207258.0; 154207731.0; 154209577.0; 154209596.0; 154214000.0; 154214021.0; 154223526.0; 154226490.0; 154226506.0; 154226549.0; 154227348.0; 154233443.0; 154233454.0; 154233475.0; 154233485…	+; +; +; +; +; +; +; +; +; +; +; +; +; +; +; +; +; +; +; +; +; +; +; +; +; +; +; +; +; +; +; +; +; +; +; +; +; +; +; +; +; +; +	AGACT; AAACT; GAACA; AAACC; AAACC; AGACA; GAACA; AGACT; GGACC; AAACA; GAACC; AAACC; AGACA; AGACC; GGACA; AGACT; AAACC; GAACA; GAACA; GAACC; GGACT; GGACT; GAACC; GAACA; AGACT; GGACC; AGACC; GAACC; AGACT; AGACA; GAACC; GAACT; AGACT; GAACC; AAACT; AGACC; AAACT; GAACT; AGACT; GAACT; AAACA; AAACA; AAACC	No; No; Yes; No; No; Yes; No; No; No; Yes; No; No; Yes; No; Yes; No; No; No; Yes; No; No; No; No; Yes; No; No; No; No; No; Yes; No; No; No; No; No; No; No; No; No; No; No; No; No	Ensembl	3997	chr1:154193325-154243985:+	chr1	+	154193325	154243985	ubiquitin associated protein 2 like [Source:HGNC Symbol;Acc:HGNC:29877]	ASHG19AP1B10320351911	protein_coding	AGCCGATTTCAGGCAGTAAAGGGAGAGGGATAGAGGAGATTGGGTGGAAAATGGAGAGGA					Nucleus;Endoplasmic reticulum;Chromatin			9898	CCDS81381			NM_001330730	uc057lgr.1	chr1:154228176-154228199	AGAATACCCTTTCATCATCAACAT
ENST00000271877	UBAP2L	-2.45425	-3.07728	1.5401	0.032208	0.224223	0.372491	0.377873	-0.00538183	121; 204; 211; 222; 228; 233; 268; 277; 297; 331; 357; 435; 441; 540; 546; 552; 637; 707; 867; 886; 914; 935; 1422; 1978; 1994; 2037; 2090; 2853; 2864; 2885; 2895; 3485; 3551; 3578; 3607; 3697; 3764; 3803; 3835; 3904; 3922; 3955; 3960	5'UTR; CDS; CDS; CDS; CDS; CDS; CDS; CDS; CDS; CDS; CDS; CDS; CDS; CDS; CDS; CDS; CDS; CDS; CDS; CDS; CDS; CDS; CDS; CDS; CDS; CDS; CDS; CDS; CDS; CDS; CDS; 3'UTR; 3'UTR; 3'UTR; 3'UTR; 3'UTR; 3'UTR; 3'UTR; 3'UTR; 3'UTR; 3'UTR; 3'UTR; 3'UTR	3997	1...90GGCGCGGCCCGGGGTGTCAGTGTGGAGGAGACTGAGTATTCTACCTTGTAAATACTGTTAT152...3997; 1...173CATCGGTGGGCACTAACCGAGCCCGGGGAAACTGGGAACAACCTCAAAACCAAAACCAGAC235...3997; 1...180GGGCACTAACCGAGCCCGGGGAAACTGGGAACAACCTCAAAACCAAAACCAGACACAGCAC242...3997; 1...191GAGCCCGGGGAAACTGGGAACAACCTCAAAACCAAAACCAGACACAGCACAAGCAGCGGCC253...3997; 1...197GGGGAAACTGGGAACAACCTCAAAACCAAAACCAGACACAGCACAAGCAGCGGCCACAGGC259...3997; …	chr1:154193445-154193446_+; chr1:154197636-154197637_+; chr1:154197643-154197644_+; chr1:154197654-154197655_+; chr1:154197660-154197661_+; chr1:154197665-154197666_+; chr1:154199768-154199769_+; chr1:154199777-154199778_+; chr1:154199797-154199798_+; chr1:154199831-154199832_+; chr1:154201112-154201113_+; chr1:154201190-154201191_+; chr1:154201196-154201197_+; chr1:154207160-154207161_+; chr1:15…	154193445.0; 154197636.0; 154197643.0; 154197654.0; 154197660.0; 154197665.0; 154199768.0; 154199777.0; 154199797.0; 154199831.0; 154201112.0; 154201190.0; 154201196.0; 154207160.0; 154207166.0; 154207172.0; 154207257.0; 154207730.0; 154209576.0; 154209595.0; 154213999.0; 154214020.0; 154223525.0; 154226489.0; 154226505.0; 154226548.0; 154227347.0; 154233442.0; 154233453.0; 154233474.0; 154233484…	154193446.0; 154197637.0; 154197644.0; 154197655.0; 154197661.0; 154197666.0; 154199769.0; 154199778.0; 154199798.0; 154199832.0; 154201113.0; 154201191.0; 154201197.0; 154207161.0; 154207167.0; 154207173.0; 154207258.0; 154207731.0; 154209577.0; 154209596.0; 154214000.0; 154214021.0; 154223526.0; 154226490.0; 154226506.0; 154226549.0; 154227348.0; 154233443.0; 154233454.0; 154233475.0; 154233485…	+; +; +; +; +; +; +; +; +; +; +; +; +; +; +; +; +; +; +; +; +; +; +; +; +; +; +; +; +; +; +; +; +; +; +; +; +; +; +; +; +; +; +	AGACT; AAACT; GAACA; AAACC; AAACC; AGACA; GAACA; AGACT; GGACC; AAACA; GAACC; AAACC; AGACA; AGACC; GGACA; AGACT; AAACC; GAACA; GAACA; GAACC; GGACT; GGACT; GAACC; GAACA; AGACT; GGACC; AGACC; GAACC; AGACT; AGACA; GAACC; GAACT; AGACT; GAACC; AAACT; AGACC; AAACT; GAACT; AGACT; GAACT; AAACA; AAACA; AAACC	No; No; Yes; No; No; Yes; No; No; No; Yes; No; No; Yes; No; Yes; No; No; No; Yes; No; No; No; No; Yes; No; No; No; No; No; Yes; No; No; No; No; No; No; No; No; No; No; No; No; No	Ensembl	3997	chr1:154193325-154243985:+	chr1	+	154193325	154243985	ubiquitin associated protein 2 like [Source:HGNC Symbol;Acc:HGNC:29877]	ASHG19AP1B10320351911	protein_coding	AGCCGATTTCAGGCAGTAAAGGGAGAGGGATAGAGGAGATTGGGTGGAAAATGGAGAGGA					Nucleus;Endoplasmic reticulum;Chromatin			9898	CCDS81381			NM_001330730	uc057lgr.1	chr1:154228218-154228227	CATCCACTCT
ENST00000271877	UBAP2L	-2.45425	-3.07728	1.5401	0.032208	0.224223	0.372491	0.377873	-0.00538183	121; 204; 211; 222; 228; 233; 268; 277; 297; 331; 357; 435; 441; 540; 546; 552; 637; 707; 867; 886; 914; 935; 1422; 1978; 1994; 2037; 2090; 2853; 2864; 2885; 2895; 3485; 3551; 3578; 3607; 3697; 3764; 3803; 3835; 3904; 3922; 3955; 3960	5'UTR; CDS; CDS; CDS; CDS; CDS; CDS; CDS; CDS; CDS; CDS; CDS; CDS; CDS; CDS; CDS; CDS; CDS; CDS; CDS; CDS; CDS; CDS; CDS; CDS; CDS; CDS; CDS; CDS; CDS; CDS; 3'UTR; 3'UTR; 3'UTR; 3'UTR; 3'UTR; 3'UTR; 3'UTR; 3'UTR; 3'UTR; 3'UTR; 3'UTR; 3'UTR	3997	1...90GGCGCGGCCCGGGGTGTCAGTGTGGAGGAGACTGAGTATTCTACCTTGTAAATACTGTTAT152...3997; 1...173CATCGGTGGGCACTAACCGAGCCCGGGGAAACTGGGAACAACCTCAAAACCAAAACCAGAC235...3997; 1...180GGGCACTAACCGAGCCCGGGGAAACTGGGAACAACCTCAAAACCAAAACCAGACACAGCAC242...3997; 1...191GAGCCCGGGGAAACTGGGAACAACCTCAAAACCAAAACCAGACACAGCACAAGCAGCGGCC253...3997; 1...197GGGGAAACTGGGAACAACCTCAAAACCAAAACCAGACACAGCACAAGCAGCGGCCACAGGC259...3997; …	chr1:154193445-154193446_+; chr1:154197636-154197637_+; chr1:154197643-154197644_+; chr1:154197654-154197655_+; chr1:154197660-154197661_+; chr1:154197665-154197666_+; chr1:154199768-154199769_+; chr1:154199777-154199778_+; chr1:154199797-154199798_+; chr1:154199831-154199832_+; chr1:154201112-154201113_+; chr1:154201190-154201191_+; chr1:154201196-154201197_+; chr1:154207160-154207161_+; chr1:15…	154193445.0; 154197636.0; 154197643.0; 154197654.0; 154197660.0; 154197665.0; 154199768.0; 154199777.0; 154199797.0; 154199831.0; 154201112.0; 154201190.0; 154201196.0; 154207160.0; 154207166.0; 154207172.0; 154207257.0; 154207730.0; 154209576.0; 154209595.0; 154213999.0; 154214020.0; 154223525.0; 154226489.0; 154226505.0; 154226548.0; 154227347.0; 154233442.0; 154233453.0; 154233474.0; 154233484…	154193446.0; 154197637.0; 154197644.0; 154197655.0; 154197661.0; 154197666.0; 154199769.0; 154199778.0; 154199798.0; 154199832.0; 154201113.0; 154201191.0; 154201197.0; 154207161.0; 154207167.0; 154207173.0; 154207258.0; 154207731.0; 154209577.0; 154209596.0; 154214000.0; 154214021.0; 154223526.0; 154226490.0; 154226506.0; 154226549.0; 154227348.0; 154233443.0; 154233454.0; 154233475.0; 154233485…	+; +; +; +; +; +; +; +; +; +; +; +; +; +; +; +; +; +; +; +; +; +; +; +; +; +; +; +; +; +; +; +; +; +; +; +; +; +; +; +; +; +; +	AGACT; AAACT; GAACA; AAACC; AAACC; AGACA; GAACA; AGACT; GGACC; AAACA; GAACC; AAACC; AGACA; AGACC; GGACA; AGACT; AAACC; GAACA; GAACA; GAACC; GGACT; GGACT; GAACC; GAACA; AGACT; GGACC; AGACC; GAACC; AGACT; AGACA; GAACC; GAACT; AGACT; GAACC; AAACT; AGACC; AAACT; GAACT; AGACT; GAACT; AAACA; AAACA; AAACC	No; No; Yes; No; No; Yes; No; No; No; Yes; No; No; Yes; No; Yes; No; No; No; Yes; No; No; No; No; Yes; No; No; No; No; No; Yes; No; No; No; No; No; No; No; No; No; No; No; No; No	Ensembl	3997	chr1:154193325-154243985:+	chr1	+	154193325	154243985	ubiquitin associated protein 2 like [Source:HGNC Symbol;Acc:HGNC:29877]	ASHG19AP1B10320351911	protein_coding	AGCCGATTTCAGGCAGTAAAGGGAGAGGGATAGAGGAGATTGGGTGGAAAATGGAGAGGA					Nucleus;Endoplasmic reticulum;Chromatin			9898	CCDS81381			NM_001330730	uc057lgr.1	chr1:154232435-154232463	CATCCCATTTCCCACACCCACTACTCCGC
ENST00000396706	ZDHHC4	-1.7336	-2.57309	1.78942	0.0159416	0.178252	0.366145	0.274539	0.0916063	40; 1164; 1298; 1323; 1392; 1468; 1659; 1732; 1748; 1763	5'UTR; CDS; CDS; CDS; CDS; CDS; 3'UTR; 3'UTR; 3'UTR; 3'UTR	1942	1...9GGGGCTGTGGGAAGCTTGGGCTGTCCCAGGACCGTCAGTCTCCTCCTCTGACCCTCCCTTT71...1942; 1...1133TCGATGACCTTGGACACCTCCATGTTATGGACACGGTCTTTCTTATTCAGTACCTGTTCCT1195...1942; 1...1267TTTGTCCTGTATCTGGCGGCCACCAACCAGACTACTAACGAGTGGTACAGAGGTGACTGGG1329...1942; 1...1292ACCAGACTACTAACGAGTGGTACAGAGGTGACTGGGCCTGGTGCCAGCGTTGTCCCCTTGT1354...1942; 1...1361CTCCGTCAGCAGAGCCCCAAGTCCACCGGAACATTCACTCCCATGGGCTTCGGAGCAACCT1423...…	chr7:6617175-6617176_+; chr7:6624871-6624872_+; chr7:6628361-6628362_+; chr7:6628386-6628387_+; chr7:6628455-6628456_+; chr7:6628531-6628532_+; chr7:6628722-6628723_+; chr7:6628795-6628796_+; chr7:6628811-6628812_+; chr7:6628826-6628827_+	6617175.0; 6624871.0; 6628361.0; 6628386.0; 6628455.0; 6628531.0; 6628722.0; 6628795.0; 6628811.0; 6628826.0	6617176.0; 6624872.0; 6628362.0; 6628387.0; 6628456.0; 6628532.0; 6628723.0; 6628796.0; 6628812.0; 6628827.0	+; +; +; +; +; +; +; +; +; +	GGACC; GGACA; AGACT; TGACT; GAACA; AAACA; AAACC; AGACC; AAACT; GGACA	No; No; No; No; Yes; No; No; No; No; No	Ensembl	1942	chr7:6617136-6629005:+	chr7	+	6617136	6629005	zinc finger DHHC-type containing 4 [Source:HGNC Symbol;Acc:HGNC:18471]	ASHG19AP1B10083609111	protein_coding	TTACACATGTGGATCCTCGTTTTCCAAGCATGGCTTGTTTGTTTTGATTTCTGCTGTGCT					Cytosol;Endoplasmic reticulum			55146					uc064bil.1	chr7:6628553-6628566	CTGCCTTTGAGCTG
ENST00000396706	ZDHHC4	-1.7336	-2.57309	1.78942	0.0159416	0.178252	0.366145	0.274539	0.0916063	40; 1164; 1298; 1323; 1392; 1468; 1659; 1732; 1748; 1763	5'UTR; CDS; CDS; CDS; CDS; CDS; 3'UTR; 3'UTR; 3'UTR; 3'UTR	1942	1...9GGGGCTGTGGGAAGCTTGGGCTGTCCCAGGACCGTCAGTCTCCTCCTCTGACCCTCCCTTT71...1942; 1...1133TCGATGACCTTGGACACCTCCATGTTATGGACACGGTCTTTCTTATTCAGTACCTGTTCCT1195...1942; 1...1267TTTGTCCTGTATCTGGCGGCCACCAACCAGACTACTAACGAGTGGTACAGAGGTGACTGGG1329...1942; 1...1292ACCAGACTACTAACGAGTGGTACAGAGGTGACTGGGCCTGGTGCCAGCGTTGTCCCCTTGT1354...1942; 1...1361CTCCGTCAGCAGAGCCCCAAGTCCACCGGAACATTCACTCCCATGGGCTTCGGAGCAACCT1423...…	chr7:6617175-6617176_+; chr7:6624871-6624872_+; chr7:6628361-6628362_+; chr7:6628386-6628387_+; chr7:6628455-6628456_+; chr7:6628531-6628532_+; chr7:6628722-6628723_+; chr7:6628795-6628796_+; chr7:6628811-6628812_+; chr7:6628826-6628827_+	6617175.0; 6624871.0; 6628361.0; 6628386.0; 6628455.0; 6628531.0; 6628722.0; 6628795.0; 6628811.0; 6628826.0	6617176.0; 6624872.0; 6628362.0; 6628387.0; 6628456.0; 6628532.0; 6628723.0; 6628796.0; 6628812.0; 6628827.0	+; +; +; +; +; +; +; +; +; +	GGACC; GGACA; AGACT; TGACT; GAACA; AAACA; AAACC; AGACC; AAACT; GGACA	No; No; No; No; Yes; No; No; No; No; No	Ensembl	1942	chr7:6617136-6629005:+	chr7	+	6617136	6629005	zinc finger DHHC-type containing 4 [Source:HGNC Symbol;Acc:HGNC:18471]	ASHG19AP1B10083609111	protein_coding	TTACACATGTGGATCCTCGTTTTCCAAGCATGGCTTGTTTGTTTTGATTTCTGCTGTGCT					Cytosol;Endoplasmic reticulum			55146					uc064bil.1	chr7:6628571-6628589	TCCCGTTTATTTACACATG
ENST00000245960	CDC25B	4.44631	3.07953	2.57894	0.00617419	0.137433	0.514615	0.519493	-0.0048783	24; 72; 99; 226; 868; 901; 922; 1055; 1083; 1190; 1268; 1377; 1514; 1718; 1724; 1791; 1844; 1853; 2129; 2210; 2310; 2318; 2333; 2362; 2377; 2432; 3226; 3249; 3343; 3411; 3473; 3480; 3593	5'UTR; 5'UTR; 5'UTR; 5'UTR; CDS; CDS; CDS; CDS; CDS; CDS; CDS; CDS; CDS; CDS; CDS; CDS; CDS; CDS; CDS; CDS; CDS; CDS; CDS; CDS; CDS; CDS; 3'UTR; 3'UTR; 3'UTR; 3'UTR; 3'UTR; 3'UTR; 3'UTR	3597	1...1GCGTGACCTTGATTGAGTTAATGAACTTCACGCCTCAGCGTCCAGGTCTGTAAAA55...3597; 1...41CAGGTCTGTAAAATGGGGTGTCTAACGCAGACCGTACAGCCCAGCTGGGTTTAGCAAACTT103...3597; 1...68CAGACCGTACAGCCCAGCTGGGTTTAGCAAACTTCCGGGAGCCAGTTGGAGCCTCTCCCCA130...3597; 1...195GCTGCTGCCTTTGGGAGTGTGGAGCTCCAAACCATGTCGCGAGAGGCGGATTTTGGGAGGC257...3597; 1...837GCTTCCTCGCCGGTCACCACCCTCACCCAGACCATGCACGACCTCGCCGGGCTCGGCAGCG899...3597; 1...870ATG…	chr20:3776505-3776506_+; chr20:3776553-3776554_+; chr20:3776580-3776581_+; chr20:3776707-3776708_+; chr20:3777349-3777350_+; chr20:3778272-3778273_+; chr20:3778293-3778294_+; chr20:3779088-3779089_+; chr20:3780940-3780941_+; chr20:3781423-3781424_+; chr20:3781501-3781502_+; chr20:3781715-3781716_+; chr20:3782012-3782013_+; chr20:3782670-3782671_+; chr20:3782676-3782677_+; chr20:3782743-3782744_+;…	3776505.0; 3776553.0; 3776580.0; 3776707.0; 3777349.0; 3778272.0; 3778293.0; 3779088.0; 3780940.0; 3781423.0; 3781501.0; 3781715.0; 3782012.0; 3782670.0; 3782676.0; 3782743.0; 3782976.0; 3782985.0; 3784126.0; 3785238.0; 3785478.0; 3785486.0; 3785501.0; 3785530.0; 3785545.0; 3785600.0; 3786394.0; 3786417.0; 3786511.0; 3786579.0; 3786641.0; 3786648.0; 3786761.0	3776506.0; 3776554.0; 3776581.0; 3776708.0; 3777350.0; 3778273.0; 3778294.0; 3779089.0; 3780941.0; 3781424.0; 3781502.0; 3781716.0; 3782013.0; 3782671.0; 3782677.0; 3782744.0; 3782977.0; 3782986.0; 3784127.0; 3785239.0; 3785479.0; 3785487.0; 3785502.0; 3785531.0; 3785546.0; 3785601.0; 3786395.0; 3786418.0; 3786512.0; 3786580.0; 3786642.0; 3786649.0; 3786762.0	+; +; +; +; +; +; +; +; +; +; +; +; +; +; +; +; +; +; +; +; +; +; +; +; +; +; +; +; +; +; +; +; +	GAACT; AGACC; AAACT; AAACC; AGACC; AAACC; GGACC; GGACC; GAACA; GAACA; AGACA; AGACC; GGACA; GGACA; GGACA; GAACC; GAACC; GGACA; GGACA; AGACC; GAACC; GGACT; GAACC; AGACC; AGACT; GGACC; GAACC; GAACT; AAACC; GGACA; AAACC; GGACT; AAACC	No; No; No; No; No; No; No; No; No; No; Yes; No; No; No; No; No; No; No; No; No; No; No; No; No; No; No; No; No; No; No; No; No; No	Ensembl	3597	chr20:3776482-3786765:+	chr20	+	3776482	3786765	cell division cycle 25B [Source:HGNC Symbol;Acc:HGNC:1726]	ASHG19AP1B10010618011	protein_coding	GCGAGGGTGTGGGATAAATCTTAATTCCTCCGGCCCACCCAAAGCCTGGAAATCCAGCCT		Yes		Chemical and Drug Induced Liver Injury	Ribosome;Cytosol;Insoluble Fraction;Cell Membrane			994	CCDS13067	CHEMBL4804		NM_021873	uc002wjn.5	chr20:3784150-3784181	CACTGTGAATTCTCATCTGAGCGTGGGCCCCG
ENST00000544040	CHD4	-2.91228	-3.50279	1.50579	0.0285178	0.215137	0.382556	0.281777	0.100779	149; 328; 367; 390; 396; 431; 439; 505; 565; 617; 724; 739; 774; 1038; 1115; 1289; 1296; 1353; 1366; 1531; 1573; 1634; 1934; 1972; 2014; 2053; 2059; 2108; 2152; 2191; 2427; 2893; 3515; 3873; 3890; 3929; 3964; 4030; 4047; 4054; 4166; 4277; 4309; 4814; 4872; 4897; 5022; 5084; 5133; 5141; 5151; 5230; 5289; 5299; 5315; 5333; 5427; 5947; 5960; 6002; 6080; 6121; 6185; 6240; 6279	5'UTR; CDS; CDS; CDS; CDS; CDS; CDS; CDS; CDS; CDS; CDS; CDS; CDS; CDS; CDS; CDS; CDS; CDS; CDS; CDS; CDS; CDS; CDS; CDS; CDS; CDS; CDS; CDS; CDS; CDS; CDS; CDS; CDS; CDS; CDS; CDS; CDS; CDS; CDS; CDS; CDS; CDS; CDS; CDS; CDS; CDS; CDS; CDS; CDS; CDS; CDS; CDS; CDS; CDS; CDS; CDS; CDS; CDS; CDS; 3'UTR; 3'UTR; 3'UTR; 3'UTR; 3'UTR; 3'UTR	6582	1...118GGAGCCGGAGCGGGAGTGACACCGAGCCGGACCCAGCGCGACCTGCGGCGGCTCCGGGTGA180...6582; 1...297GTGAGGAGGAGGATATGGATGCACTTTTGAACAACAGCCTGCCCCCACCCCACCCAGAAAA359...6582; 1...336TGCCCCCACCCCACCCAGAAAATGAAGAGGACCCAGAAGAGGATTTGTCAGAAACAGAGAC398...6582; 1...359GAAGAGGACCCAGAAGAGGATTTGTCAGAAACAGAGACTCCAAAGCTCAAGAAGAAGAAAA421...6582; 1...365GACCCAGAAGAGGATTTGTCAGAAACAGAGACTCCAAAGCTCAAGAAGAAGAAAAAGCCTA427...6582;…	chr12:6716492-6716493_-; chr12:6715465-6715466_-; chr12:6711650-6711651_-; chr12:6711627-6711628_-; chr12:6711621-6711622_-; chr12:6711586-6711587_-; chr12:6711578-6711579_-; chr12:6711312-6711313_-; chr12:6711252-6711253_-; chr12:6711200-6711201_-; chr12:6710900-6710901_-; chr12:6710885-6710886_-; chr12:6710850-6710851_-; chr12:6710469-6710470_-; chr12:6710157-6710158_-; chr12:6709727-6709728_-;…	6716492.0; 6715465.0; 6711650.0; 6711627.0; 6711621.0; 6711586.0; 6711578.0; 6711312.0; 6711252.0; 6711200.0; 6710900.0; 6710885.0; 6710850.0; 6710469.0; 6710157.0; 6709727.0; 6709720.0; 6709525.0; 6709512.0; 6709143.0; 6709101.0; 6709040.0; 6707393.0; 6707233.0; 6707191.0; 6707152.0; 6707146.0; 6707097.0; 6705297.0; 6705258.0; 6703764.0; 6702269.0; 6700710.0; 6696961.0; 6696944.0; 6696905.0; 669…	6716493.0; 6715466.0; 6711651.0; 6711628.0; 6711622.0; 6711587.0; 6711579.0; 6711313.0; 6711253.0; 6711201.0; 6710901.0; 6710886.0; 6710851.0; 6710470.0; 6710158.0; 6709728.0; 6709721.0; 6709526.0; 6709513.0; 6709144.0; 6709102.0; 6709041.0; 6707394.0; 6707234.0; 6707192.0; 6707153.0; 6707147.0; 6707098.0; 6705298.0; 6705259.0; 6703765.0; 6702270.0; 6700711.0; 6696962.0; 6696945.0; 6696906.0; 669…	-; -; -; -; -; -; -; -; -; -; -; -; -; -; -; -; -; -; -; -; -; -; -; -; -; -; -; -; -; -; -; -; -; -; -; -; -; -; -; -; -; -; -; -; -; -; -; -; -; -; -; -; -; -; -; -; -; -; -; -; -; -; -; -; -	GGACC; GAACA; GGACC; AAACA; AGACT; AAACC; GGACC; GGACA; AGACA; GGACC; AGACT; AGACA; GAACC; AGACC; AAACC; AAACT; GAACC; AGACA; GGACT; GGACA; AGACC; GAACT; GAACT; AAACT; GGACT; GAACA; GGACC; AAACC; GGACA; GGACT; GAACC; GAACA; GAACA; AGACT; AAACA; GAACT; AGACA; AGACC; AGACT; AGACA; AAACA; AAACA; GGACC; GAACT; AAACT; GGACA; AGACT; GAACC; GAACA; GAACC; AGACA; AGACA; AGACC; GGACC; AAACA; AAACA; AGACT; …	No; No; No; No; No; No; No; Yes; Yes; No; No; Yes; No; No; No; No; No; No; No; Yes; No; No; No; No; No; Yes; No; No; Yes; No; No; No; Yes; No; Yes; No; Yes; No; No; Yes; Yes; Yes; No; No; No; Yes; No; No; No; No; Yes; Yes; No; No; No; Yes; No; No; No; No; No; Yes; Yes; No; No	Ensembl	6582	chr12:6679254-6716642:-	chr12	-	6679254	6716642	chromodomain helicase DNA binding protein 4 [Source:HGNC Symbol;Acc:HGNC:1919]	ASHG19AP1B12877212411	protein_coding	GGCCTGTGCGGTGGGATTTCCCGGCCGGTGTTTCAGGCCCTTTAAGAGGCGACGCTGGAG				Endometrial Neoplasms;Schizophrenia	Nucleus;Cytosol;Insoluble Fraction;Cell Membrane		Yes	1108	CCDS8552			NM_001273		chr12:6708995-6709012	GGCAGTGGATGTGGTAGG
ENST00000544040	CHD4	-2.91228	-3.50279	1.50579	0.0285178	0.215137	0.382556	0.281777	0.100779	149; 328; 367; 390; 396; 431; 439; 505; 565; 617; 724; 739; 774; 1038; 1115; 1289; 1296; 1353; 1366; 1531; 1573; 1634; 1934; 1972; 2014; 2053; 2059; 2108; 2152; 2191; 2427; 2893; 3515; 3873; 3890; 3929; 3964; 4030; 4047; 4054; 4166; 4277; 4309; 4814; 4872; 4897; 5022; 5084; 5133; 5141; 5151; 5230; 5289; 5299; 5315; 5333; 5427; 5947; 5960; 6002; 6080; 6121; 6185; 6240; 6279	5'UTR; CDS; CDS; CDS; CDS; CDS; CDS; CDS; CDS; CDS; CDS; CDS; CDS; CDS; CDS; CDS; CDS; CDS; CDS; CDS; CDS; CDS; CDS; CDS; CDS; CDS; CDS; CDS; CDS; CDS; CDS; CDS; CDS; CDS; CDS; CDS; CDS; CDS; CDS; CDS; CDS; CDS; CDS; CDS; CDS; CDS; CDS; CDS; CDS; CDS; CDS; CDS; CDS; CDS; CDS; CDS; CDS; CDS; CDS; 3'UTR; 3'UTR; 3'UTR; 3'UTR; 3'UTR; 3'UTR	6582	1...118GGAGCCGGAGCGGGAGTGACACCGAGCCGGACCCAGCGCGACCTGCGGCGGCTCCGGGTGA180...6582; 1...297GTGAGGAGGAGGATATGGATGCACTTTTGAACAACAGCCTGCCCCCACCCCACCCAGAAAA359...6582; 1...336TGCCCCCACCCCACCCAGAAAATGAAGAGGACCCAGAAGAGGATTTGTCAGAAACAGAGAC398...6582; 1...359GAAGAGGACCCAGAAGAGGATTTGTCAGAAACAGAGACTCCAAAGCTCAAGAAGAAGAAAA421...6582; 1...365GACCCAGAAGAGGATTTGTCAGAAACAGAGACTCCAAAGCTCAAGAAGAAGAAAAAGCCTA427...6582;…	chr12:6716492-6716493_-; chr12:6715465-6715466_-; chr12:6711650-6711651_-; chr12:6711627-6711628_-; chr12:6711621-6711622_-; chr12:6711586-6711587_-; chr12:6711578-6711579_-; chr12:6711312-6711313_-; chr12:6711252-6711253_-; chr12:6711200-6711201_-; chr12:6710900-6710901_-; chr12:6710885-6710886_-; chr12:6710850-6710851_-; chr12:6710469-6710470_-; chr12:6710157-6710158_-; chr12:6709727-6709728_-;…	6716492.0; 6715465.0; 6711650.0; 6711627.0; 6711621.0; 6711586.0; 6711578.0; 6711312.0; 6711252.0; 6711200.0; 6710900.0; 6710885.0; 6710850.0; 6710469.0; 6710157.0; 6709727.0; 6709720.0; 6709525.0; 6709512.0; 6709143.0; 6709101.0; 6709040.0; 6707393.0; 6707233.0; 6707191.0; 6707152.0; 6707146.0; 6707097.0; 6705297.0; 6705258.0; 6703764.0; 6702269.0; 6700710.0; 6696961.0; 6696944.0; 6696905.0; 669…	6716493.0; 6715466.0; 6711651.0; 6711628.0; 6711622.0; 6711587.0; 6711579.0; 6711313.0; 6711253.0; 6711201.0; 6710901.0; 6710886.0; 6710851.0; 6710470.0; 6710158.0; 6709728.0; 6709721.0; 6709526.0; 6709513.0; 6709144.0; 6709102.0; 6709041.0; 6707394.0; 6707234.0; 6707192.0; 6707153.0; 6707147.0; 6707098.0; 6705298.0; 6705259.0; 6703765.0; 6702270.0; 6700711.0; 6696962.0; 6696945.0; 6696906.0; 669…	-; -; -; -; -; -; -; -; -; -; -; -; -; -; -; -; -; -; -; -; -; -; -; -; -; -; -; -; -; -; -; -; -; -; -; -; -; -; -; -; -; -; -; -; -; -; -; -; -; -; -; -; -; -; -; -; -; -; -; -; -; -; -; -; -	GGACC; GAACA; GGACC; AAACA; AGACT; AAACC; GGACC; GGACA; AGACA; GGACC; AGACT; AGACA; GAACC; AGACC; AAACC; AAACT; GAACC; AGACA; GGACT; GGACA; AGACC; GAACT; GAACT; AAACT; GGACT; GAACA; GGACC; AAACC; GGACA; GGACT; GAACC; GAACA; GAACA; AGACT; AAACA; GAACT; AGACA; AGACC; AGACT; AGACA; AAACA; AAACA; GGACC; GAACT; AAACT; GGACA; AGACT; GAACC; GAACA; GAACC; AGACA; AGACA; AGACC; GGACC; AAACA; AAACA; AGACT; …	No; No; No; No; No; No; No; Yes; Yes; No; No; Yes; No; No; No; No; No; No; No; Yes; No; No; No; No; No; Yes; No; No; Yes; No; No; No; Yes; No; Yes; No; Yes; No; No; Yes; Yes; Yes; No; No; No; Yes; No; No; No; No; Yes; Yes; No; No; No; Yes; No; No; No; No; No; Yes; Yes; No; No	Ensembl	6582	chr12:6679254-6716642:-	chr12	-	6679254	6716642	chromodomain helicase DNA binding protein 4 [Source:HGNC Symbol;Acc:HGNC:1919]	ASHG19AP1B12877212411	protein_coding	GGCCTGTGCGGTGGGATTTCCCGGCCGGTGTTTCAGGCCCTTTAAGAGGCGACGCTGGAG				Endometrial Neoplasms;Schizophrenia	Nucleus;Cytosol;Insoluble Fraction;Cell Membrane		Yes	1108	CCDS8552			NM_001273		chr12:6709018-6709036	GGACAGGTATCACAGCAGA
ENST00000544040	CHD4	-2.91228	-3.50279	1.50579	0.0285178	0.215137	0.382556	0.281777	0.100779	149; 328; 367; 390; 396; 431; 439; 505; 565; 617; 724; 739; 774; 1038; 1115; 1289; 1296; 1353; 1366; 1531; 1573; 1634; 1934; 1972; 2014; 2053; 2059; 2108; 2152; 2191; 2427; 2893; 3515; 3873; 3890; 3929; 3964; 4030; 4047; 4054; 4166; 4277; 4309; 4814; 4872; 4897; 5022; 5084; 5133; 5141; 5151; 5230; 5289; 5299; 5315; 5333; 5427; 5947; 5960; 6002; 6080; 6121; 6185; 6240; 6279	5'UTR; CDS; CDS; CDS; CDS; CDS; CDS; CDS; CDS; CDS; CDS; CDS; CDS; CDS; CDS; CDS; CDS; CDS; CDS; CDS; CDS; CDS; CDS; CDS; CDS; CDS; CDS; CDS; CDS; CDS; CDS; CDS; CDS; CDS; CDS; CDS; CDS; CDS; CDS; CDS; CDS; CDS; CDS; CDS; CDS; CDS; CDS; CDS; CDS; CDS; CDS; CDS; CDS; CDS; CDS; CDS; CDS; CDS; CDS; 3'UTR; 3'UTR; 3'UTR; 3'UTR; 3'UTR; 3'UTR	6582	1...118GGAGCCGGAGCGGGAGTGACACCGAGCCGGACCCAGCGCGACCTGCGGCGGCTCCGGGTGA180...6582; 1...297GTGAGGAGGAGGATATGGATGCACTTTTGAACAACAGCCTGCCCCCACCCCACCCAGAAAA359...6582; 1...336TGCCCCCACCCCACCCAGAAAATGAAGAGGACCCAGAAGAGGATTTGTCAGAAACAGAGAC398...6582; 1...359GAAGAGGACCCAGAAGAGGATTTGTCAGAAACAGAGACTCCAAAGCTCAAGAAGAAGAAAA421...6582; 1...365GACCCAGAAGAGGATTTGTCAGAAACAGAGACTCCAAAGCTCAAGAAGAAGAAAAAGCCTA427...6582;…	chr12:6716492-6716493_-; chr12:6715465-6715466_-; chr12:6711650-6711651_-; chr12:6711627-6711628_-; chr12:6711621-6711622_-; chr12:6711586-6711587_-; chr12:6711578-6711579_-; chr12:6711312-6711313_-; chr12:6711252-6711253_-; chr12:6711200-6711201_-; chr12:6710900-6710901_-; chr12:6710885-6710886_-; chr12:6710850-6710851_-; chr12:6710469-6710470_-; chr12:6710157-6710158_-; chr12:6709727-6709728_-;…	6716492.0; 6715465.0; 6711650.0; 6711627.0; 6711621.0; 6711586.0; 6711578.0; 6711312.0; 6711252.0; 6711200.0; 6710900.0; 6710885.0; 6710850.0; 6710469.0; 6710157.0; 6709727.0; 6709720.0; 6709525.0; 6709512.0; 6709143.0; 6709101.0; 6709040.0; 6707393.0; 6707233.0; 6707191.0; 6707152.0; 6707146.0; 6707097.0; 6705297.0; 6705258.0; 6703764.0; 6702269.0; 6700710.0; 6696961.0; 6696944.0; 6696905.0; 669…	6716493.0; 6715466.0; 6711651.0; 6711628.0; 6711622.0; 6711587.0; 6711579.0; 6711313.0; 6711253.0; 6711201.0; 6710901.0; 6710886.0; 6710851.0; 6710470.0; 6710158.0; 6709728.0; 6709721.0; 6709526.0; 6709513.0; 6709144.0; 6709102.0; 6709041.0; 6707394.0; 6707234.0; 6707192.0; 6707153.0; 6707147.0; 6707098.0; 6705298.0; 6705259.0; 6703765.0; 6702270.0; 6700711.0; 6696962.0; 6696945.0; 6696906.0; 669…	-; -; -; -; -; -; -; -; -; -; -; -; -; -; -; -; -; -; -; -; -; -; -; -; -; -; -; -; -; -; -; -; -; -; -; -; -; -; -; -; -; -; -; -; -; -; -; -; -; -; -; -; -; -; -; -; -; -; -; -; -; -; -; -; -	GGACC; GAACA; GGACC; AAACA; AGACT; AAACC; GGACC; GGACA; AGACA; GGACC; AGACT; AGACA; GAACC; AGACC; AAACC; AAACT; GAACC; AGACA; GGACT; GGACA; AGACC; GAACT; GAACT; AAACT; GGACT; GAACA; GGACC; AAACC; GGACA; GGACT; GAACC; GAACA; GAACA; AGACT; AAACA; GAACT; AGACA; AGACC; AGACT; AGACA; AAACA; AAACA; GGACC; GAACT; AAACT; GGACA; AGACT; GAACC; GAACA; GAACC; AGACA; AGACA; AGACC; GGACC; AAACA; AAACA; AGACT; …	No; No; No; No; No; No; No; Yes; Yes; No; No; Yes; No; No; No; No; No; No; No; Yes; No; No; No; No; No; Yes; No; No; Yes; No; No; No; Yes; No; Yes; No; Yes; No; No; Yes; Yes; Yes; No; No; No; Yes; No; No; No; No; Yes; Yes; No; No; No; Yes; No; No; No; No; No; Yes; Yes; No; No	Ensembl	6582	chr12:6679254-6716642:-	chr12	-	6679254	6716642	chromodomain helicase DNA binding protein 4 [Source:HGNC Symbol;Acc:HGNC:1919]	ASHG19AP1B12877212411	protein_coding	GGCCTGTGCGGTGGGATTTCCCGGCCGGTGTTTCAGGCCCTTTAAGAGGCGACGCTGGAG				Endometrial Neoplasms;Schizophrenia	Nucleus;Cytosol;Insoluble Fraction;Cell Membrane		Yes	1108	CCDS8552			NM_001273		chr12:6715539-6715591	TCCCCTTCCGCTCCCGGCCAGGGAATTGGCCCAGCTGCTCCTGCCGGCGGCCT
ENST00000373872	TGIF2	-3.85655	-4.68907	1.7808	0.000961146	0.0940812	0.468572	0.419463	0.0491098	118; 180; 243; 276; 340; 408; 432; 706; 744; 753; 828; 985; 1113; 1128; 1176; 1286; 1309; 1325; 1344; 1378; 1488; 1544; 1637; 1714; 1822; 2051; 2092	5'UTR; CDS; CDS; CDS; CDS; CDS; CDS; CDS; CDS; CDS; CDS; 3'UTR; 3'UTR; 3'UTR; 3'UTR; 3'UTR; 3'UTR; 3'UTR; 3'UTR; 3'UTR; 3'UTR; 3'UTR; 3'UTR; 3'UTR; 3'UTR; 3'UTR; 3'UTR	3406	1...87ACGCCCCGCGCCGAGCCGGAGGCCGCGTGGACCCGAAAGCCGCTGGGAAAAGTTTACCCAA149...3406; 1...149GTCCAGCCTAGCCCCTAGGCACCATGTCGGACAGTGATCTAGGTGAGGACGAAGGCCTCCT211...3406; 1...212CCCTGGCGGGCAAAAGGAAGCGCAGGGGGAACCTGCCCAAGGAGTCGGTGAAGATCCTCCG274...3406; 1...245TGCCCAAGGAGTCGGTGAAGATCCTCCGGGACTGGCTGTACTTGCACCGCTACAACGCCTA307...3406; 1...309CTCAGAGCAGGAGAAGCTGAGCCTTTCTGGACAGACCAACCTGTCAGTGCTGCAAATATGT371...3406; …	chr20:35202127-35202128_+; chr20:35207184-35207185_+; chr20:35207247-35207248_+; chr20:35207280-35207281_+; chr20:35207344-35207345_+; chr20:35219355-35219356_+; chr20:35219379-35219380_+; chr20:35219653-35219654_+; chr20:35219691-35219692_+; chr20:35219700-35219701_+; chr20:35219775-35219776_+; chr20:35219932-35219933_+; chr20:35220060-35220061_+; chr20:35220075-35220076_+; chr20:35220123-352201…	35202127.0; 35207184.0; 35207247.0; 35207280.0; 35207344.0; 35219355.0; 35219379.0; 35219653.0; 35219691.0; 35219700.0; 35219775.0; 35219932.0; 35220060.0; 35220075.0; 35220123.0; 35220233.0; 35220256.0; 35220272.0; 35220291.0; 35220325.0; 35220435.0; 35220491.0; 35220584.0; 35220661.0; 35220769.0; 35220998.0; 35221039.0	35202128.0; 35207185.0; 35207248.0; 35207281.0; 35207345.0; 35219356.0; 35219380.0; 35219654.0; 35219692.0; 35219701.0; 35219776.0; 35219933.0; 35220061.0; 35220076.0; 35220124.0; 35220234.0; 35220257.0; 35220273.0; 35220292.0; 35220326.0; 35220436.0; 35220492.0; 35220585.0; 35220662.0; 35220770.0; 35220999.0; 35221040.0	+; +; +; +; +; +; +; +; +; +; +; +; +; +; +; +; +; +; +; +; +; +; +; +; +; +; +	GGACC; GGACA; GAACC; GGACT; GGACA; AGACA; AGACC; GGACT; GGACA; GGACT; GGACC; AAACA; AGACC; AGACA; GGACA; GGACA; GAACA; GAACC; GAACC; AAACT; GGACC; GGACC; AAACA; AGACT; AAACT; AAACT; GAACT	No; Yes; No; No; Yes; No; No; No; Yes; No; No; No; No; No; Yes; No; Yes; No; No; No; No; No; No; No; No; No; No	Ensembl	3406	chr20:35202010-35222353:+	chr20	+	35202010	35222353	TGFB induced factor homeobox 2 [Source:HGNC Symbol;Acc:HGNC:15764]	ASHG19AP1B13254650611	protein_coding	GGAGGCCGCGTGGACCCGAAAGCCGCTGGGAAAAGTTTACCCAAGGTCCAGCCTAGCCCC					Nucleus;Cytoplasm;Insoluble Fraction;Cell Membrane		Yes	60436				NM_021809	uc002xfn.4	chr20:35219715-35219741	CAGCTGCTGGTGGAGGTGGCGCTACAG
ENST00000504572	NR3C1	-0.853567	-1.73822	1.84632	0.0479554	0.259185	0.44319	0.438159	0.00503065	287; 323; 365; 376; 446; 462; 543; 559; 565; 631; 635; 665; 695; 757; 780; 802; 842; 929; 947; 1001; 1013; 1037; 1044; 1114; 1137; 1170; 1269; 1420; 1427; 1441; 1479; 1527; 1539; 2057; 2065; 2417; 2445; 2500; 2515; 2598; 2619; 2679; 2926; 2955; 3004	CDS; CDS; CDS; CDS; CDS; CDS; CDS; CDS; CDS; CDS; CDS; CDS; CDS; CDS; CDS; CDS; CDS; CDS; CDS; CDS; CDS; CDS; CDS; CDS; CDS; CDS; CDS; CDS; CDS; CDS; CDS; CDS; CDS; CDS; CDS; CDS; CDS; CDS; CDS; CDS; CDS; 3'UTR; 3'UTR; 3'UTR; 3'UTR	3389	1...256CTACATGAGAGAGTTGATATTCACTGATGGACTCCAAAGAATCATTAACTCCTGGTAGAGA318...3389; 1...292AAGAATCATTAACTCCTGGTAGAGAAGAAAACCCCAGCAGTGTGCTTGCTCAGGAGAGGGG354...3389; 1...334TGCTTGCTCAGGAGAGGGGAGATGTGATGGACTTCTATAAAACCCTAAGAGGAGGAGCTAC396...3389; 1...345GAGAGGGGAGATGTGATGGACTTCTATAAAACCCTAAGAGGAGGAGCTACTGTGAAGGTTT407...3389; 1...415CACCCTCACTGGCTGTCGCTTCTCAATCAGACTCCAAGCAGCGAAGACTTTTGGTTGATTT477...3389;…	chr5:142780399-142780400_-; chr5:142780363-142780364_-; chr5:142780321-142780322_-; chr5:142780310-142780311_-; chr5:142780240-142780241_-; chr5:142780224-142780225_-; chr5:142780143-142780144_-; chr5:142780127-142780128_-; chr5:142780121-142780122_-; chr5:142780055-142780056_-; chr5:142780051-142780052_-; chr5:142780021-142780022_-; chr5:142779991-142779992_-; chr5:142779929-142779930_-; chr5:14…	142780399.0; 142780363.0; 142780321.0; 142780310.0; 142780240.0; 142780224.0; 142780143.0; 142780127.0; 142780121.0; 142780055.0; 142780051.0; 142780021.0; 142779991.0; 142779929.0; 142779906.0; 142779884.0; 142779844.0; 142779757.0; 142779739.0; 142779685.0; 142779673.0; 142779649.0; 142779642.0; 142779572.0; 142779549.0; 142779516.0; 142779417.0; 142779266.0; 142779259.0; 142779245.0; 142693720…	142780400.0; 142780364.0; 142780322.0; 142780311.0; 142780241.0; 142780225.0; 142780144.0; 142780128.0; 142780122.0; 142780056.0; 142780052.0; 142780022.0; 142779992.0; 142779930.0; 142779907.0; 142779885.0; 142779845.0; 142779758.0; 142779740.0; 142779686.0; 142779674.0; 142779650.0; 142779643.0; 142779573.0; 142779550.0; 142779517.0; 142779418.0; 142779267.0; 142779260.0; 142779246.0; 142693721…	-; -; -; -; -; -; -; -; -; -; -; -; -; -; -; -; -; -; -; -; -; -; -; -; -; -; -; -; -; -; -; -; -; -; -; -; -; -; -; -; -; -; -; -; -	GGACT; AAACC; GGACT; AAACC; AGACT; AGACT; GGACT; AGACA; AAACA; AAACA; AGACT; AAACC; GAACC; AAACT; GAACA; AGACT; AGACC; AGACC; AAACT; AAACT; GGACT; GGACA; AAACC; AAACA; GAACT; AAACT; GGACA; GGACT; GAACT; GAACA; AGACC; GGACC; AAACT; TGACC; TGACC; GAACT; AAACT; AAACA; AGACC; AAACT; TGACT; AAACT; AAACC; GAACT; AGACT	No; No; No; No; No; No; No; No; No; Yes; No; No; No; No; Yes; No; No; No; No; No; No; Yes; No; Yes; No; No; Yes; No; No; No; No; No; No; No; No; No; No; Yes; No; No; No; No; No; No; No	Ensembl	3389	chr5:142660685-142814267:-	chr5	-	142660685	142814267	nuclear receptor subfamily 3 group C member 1 [Source:HGNC Symbol;Acc:HGNC:7978]	ASHG19AP1B10860995611	protein_coding	AGGAAGGAGAGCAGTCAGGAAGCTGCCATAACCATCTACATGAGAGAGTTGATATTCACT				Alcoholic Intoxication;Bipolar Disorder;Mental Depression;Depressive disorder;Endometriosis;Fatigue;Hirsutism;Hypertensive disease;Hypoaldosteronism;Hypoglycemia;Hypokalemia;Ocular Hypertension;Oligomenorrhea;Prostatic Neoplasms;Psychotic Disorders;Schizophrenia;Unipolar Depression;Metabolic alkalosis;Cocaine-Related Disorders;Increase in blood pressure;Mood Disorders;Serum testosterone level abn…	Cytosol;Insoluble Fraction;Cell Membrane		Yes	2908	CCDS34258				uc003lnf.4	chr5:142678306-142678329	CAAATGCCATAAGAAACATCCAGG
ENST00000504572	NR3C1	-0.853567	-1.73822	1.84632	0.0479554	0.259185	0.44319	0.438159	0.00503065	287; 323; 365; 376; 446; 462; 543; 559; 565; 631; 635; 665; 695; 757; 780; 802; 842; 929; 947; 1001; 1013; 1037; 1044; 1114; 1137; 1170; 1269; 1420; 1427; 1441; 1479; 1527; 1539; 2057; 2065; 2417; 2445; 2500; 2515; 2598; 2619; 2679; 2926; 2955; 3004	CDS; CDS; CDS; CDS; CDS; CDS; CDS; CDS; CDS; CDS; CDS; CDS; CDS; CDS; CDS; CDS; CDS; CDS; CDS; CDS; CDS; CDS; CDS; CDS; CDS; CDS; CDS; CDS; CDS; CDS; CDS; CDS; CDS; CDS; CDS; CDS; CDS; CDS; CDS; CDS; CDS; 3'UTR; 3'UTR; 3'UTR; 3'UTR	3389	1...256CTACATGAGAGAGTTGATATTCACTGATGGACTCCAAAGAATCATTAACTCCTGGTAGAGA318...3389; 1...292AAGAATCATTAACTCCTGGTAGAGAAGAAAACCCCAGCAGTGTGCTTGCTCAGGAGAGGGG354...3389; 1...334TGCTTGCTCAGGAGAGGGGAGATGTGATGGACTTCTATAAAACCCTAAGAGGAGGAGCTAC396...3389; 1...345GAGAGGGGAGATGTGATGGACTTCTATAAAACCCTAAGAGGAGGAGCTACTGTGAAGGTTT407...3389; 1...415CACCCTCACTGGCTGTCGCTTCTCAATCAGACTCCAAGCAGCGAAGACTTTTGGTTGATTT477...3389;…	chr5:142780399-142780400_-; chr5:142780363-142780364_-; chr5:142780321-142780322_-; chr5:142780310-142780311_-; chr5:142780240-142780241_-; chr5:142780224-142780225_-; chr5:142780143-142780144_-; chr5:142780127-142780128_-; chr5:142780121-142780122_-; chr5:142780055-142780056_-; chr5:142780051-142780052_-; chr5:142780021-142780022_-; chr5:142779991-142779992_-; chr5:142779929-142779930_-; chr5:14…	142780399.0; 142780363.0; 142780321.0; 142780310.0; 142780240.0; 142780224.0; 142780143.0; 142780127.0; 142780121.0; 142780055.0; 142780051.0; 142780021.0; 142779991.0; 142779929.0; 142779906.0; 142779884.0; 142779844.0; 142779757.0; 142779739.0; 142779685.0; 142779673.0; 142779649.0; 142779642.0; 142779572.0; 142779549.0; 142779516.0; 142779417.0; 142779266.0; 142779259.0; 142779245.0; 142693720…	142780400.0; 142780364.0; 142780322.0; 142780311.0; 142780241.0; 142780225.0; 142780144.0; 142780128.0; 142780122.0; 142780056.0; 142780052.0; 142780022.0; 142779992.0; 142779930.0; 142779907.0; 142779885.0; 142779845.0; 142779758.0; 142779740.0; 142779686.0; 142779674.0; 142779650.0; 142779643.0; 142779573.0; 142779550.0; 142779517.0; 142779418.0; 142779267.0; 142779260.0; 142779246.0; 142693721…	-; -; -; -; -; -; -; -; -; -; -; -; -; -; -; -; -; -; -; -; -; -; -; -; -; -; -; -; -; -; -; -; -; -; -; -; -; -; -; -; -; -; -; -; -	GGACT; AAACC; GGACT; AAACC; AGACT; AGACT; GGACT; AGACA; AAACA; AAACA; AGACT; AAACC; GAACC; AAACT; GAACA; AGACT; AGACC; AGACC; AAACT; AAACT; GGACT; GGACA; AAACC; AAACA; GAACT; AAACT; GGACA; GGACT; GAACT; GAACA; AGACC; GGACC; AAACT; TGACC; TGACC; GAACT; AAACT; AAACA; AGACC; AAACT; TGACT; AAACT; AAACC; GAACT; AGACT	No; No; No; No; No; No; No; No; No; Yes; No; No; No; No; Yes; No; No; No; No; No; No; Yes; No; Yes; No; No; Yes; No; No; No; No; No; No; No; No; No; No; Yes; No; No; No; No; No; No; No	Ensembl	3389	chr5:142660685-142814267:-	chr5	-	142660685	142814267	nuclear receptor subfamily 3 group C member 1 [Source:HGNC Symbol;Acc:HGNC:7978]	ASHG19AP1B10860995611	protein_coding	AGGAAGGAGAGCAGTCAGGAAGCTGCCATAACCATCTACATGAGAGAGTTGATATTCACT				Alcoholic Intoxication;Bipolar Disorder;Mental Depression;Depressive disorder;Endometriosis;Fatigue;Hirsutism;Hypertensive disease;Hypoaldosteronism;Hypoglycemia;Hypokalemia;Ocular Hypertension;Oligomenorrhea;Prostatic Neoplasms;Psychotic Disorders;Schizophrenia;Unipolar Depression;Metabolic alkalosis;Cocaine-Related Disorders;Increase in blood pressure;Mood Disorders;Serum testosterone level abn…	Cytosol;Insoluble Fraction;Cell Membrane		Yes	2908	CCDS34258				uc003lnf.4	chr5:142678341-142678368	AGGGTCATTTGGTCATCCAGGTGTAAGT
ENST00000504572	NR3C1	-0.853567	-1.73822	1.84632	0.0479554	0.259185	0.44319	0.438159	0.00503065	287; 323; 365; 376; 446; 462; 543; 559; 565; 631; 635; 665; 695; 757; 780; 802; 842; 929; 947; 1001; 1013; 1037; 1044; 1114; 1137; 1170; 1269; 1420; 1427; 1441; 1479; 1527; 1539; 2057; 2065; 2417; 2445; 2500; 2515; 2598; 2619; 2679; 2926; 2955; 3004	CDS; CDS; CDS; CDS; CDS; CDS; CDS; CDS; CDS; CDS; CDS; CDS; CDS; CDS; CDS; CDS; CDS; CDS; CDS; CDS; CDS; CDS; CDS; CDS; CDS; CDS; CDS; CDS; CDS; CDS; CDS; CDS; CDS; CDS; CDS; CDS; CDS; CDS; CDS; CDS; CDS; 3'UTR; 3'UTR; 3'UTR; 3'UTR	3389	1...256CTACATGAGAGAGTTGATATTCACTGATGGACTCCAAAGAATCATTAACTCCTGGTAGAGA318...3389; 1...292AAGAATCATTAACTCCTGGTAGAGAAGAAAACCCCAGCAGTGTGCTTGCTCAGGAGAGGGG354...3389; 1...334TGCTTGCTCAGGAGAGGGGAGATGTGATGGACTTCTATAAAACCCTAAGAGGAGGAGCTAC396...3389; 1...345GAGAGGGGAGATGTGATGGACTTCTATAAAACCCTAAGAGGAGGAGCTACTGTGAAGGTTT407...3389; 1...415CACCCTCACTGGCTGTCGCTTCTCAATCAGACTCCAAGCAGCGAAGACTTTTGGTTGATTT477...3389;…	chr5:142780399-142780400_-; chr5:142780363-142780364_-; chr5:142780321-142780322_-; chr5:142780310-142780311_-; chr5:142780240-142780241_-; chr5:142780224-142780225_-; chr5:142780143-142780144_-; chr5:142780127-142780128_-; chr5:142780121-142780122_-; chr5:142780055-142780056_-; chr5:142780051-142780052_-; chr5:142780021-142780022_-; chr5:142779991-142779992_-; chr5:142779929-142779930_-; chr5:14…	142780399.0; 142780363.0; 142780321.0; 142780310.0; 142780240.0; 142780224.0; 142780143.0; 142780127.0; 142780121.0; 142780055.0; 142780051.0; 142780021.0; 142779991.0; 142779929.0; 142779906.0; 142779884.0; 142779844.0; 142779757.0; 142779739.0; 142779685.0; 142779673.0; 142779649.0; 142779642.0; 142779572.0; 142779549.0; 142779516.0; 142779417.0; 142779266.0; 142779259.0; 142779245.0; 142693720…	142780400.0; 142780364.0; 142780322.0; 142780311.0; 142780241.0; 142780225.0; 142780144.0; 142780128.0; 142780122.0; 142780056.0; 142780052.0; 142780022.0; 142779992.0; 142779930.0; 142779907.0; 142779885.0; 142779845.0; 142779758.0; 142779740.0; 142779686.0; 142779674.0; 142779650.0; 142779643.0; 142779573.0; 142779550.0; 142779517.0; 142779418.0; 142779267.0; 142779260.0; 142779246.0; 142693721…	-; -; -; -; -; -; -; -; -; -; -; -; -; -; -; -; -; -; -; -; -; -; -; -; -; -; -; -; -; -; -; -; -; -; -; -; -; -; -; -; -; -; -; -; -	GGACT; AAACC; GGACT; AAACC; AGACT; AGACT; GGACT; AGACA; AAACA; AAACA; AGACT; AAACC; GAACC; AAACT; GAACA; AGACT; AGACC; AGACC; AAACT; AAACT; GGACT; GGACA; AAACC; AAACA; GAACT; AAACT; GGACA; GGACT; GAACT; GAACA; AGACC; GGACC; AAACT; TGACC; TGACC; GAACT; AAACT; AAACA; AGACC; AAACT; TGACT; AAACT; AAACC; GAACT; AGACT	No; No; No; No; No; No; No; No; No; Yes; No; No; No; No; Yes; No; No; No; No; No; No; Yes; No; Yes; No; No; Yes; No; No; No; No; No; No; No; No; No; No; Yes; No; No; No; No; No; No; No	Ensembl	3389	chr5:142660685-142814267:-	chr5	-	142660685	142814267	nuclear receptor subfamily 3 group C member 1 [Source:HGNC Symbol;Acc:HGNC:7978]	ASHG19AP1B10860995611	protein_coding	AGGAAGGAGAGCAGTCAGGAAGCTGCCATAACCATCTACATGAGAGAGTTGATATTCACT				Alcoholic Intoxication;Bipolar Disorder;Mental Depression;Depressive disorder;Endometriosis;Fatigue;Hirsutism;Hypertensive disease;Hypoaldosteronism;Hypoglycemia;Hypokalemia;Ocular Hypertension;Oligomenorrhea;Prostatic Neoplasms;Psychotic Disorders;Schizophrenia;Unipolar Depression;Metabolic alkalosis;Cocaine-Related Disorders;Increase in blood pressure;Mood Disorders;Serum testosterone level abn…	Cytosol;Insoluble Fraction;Cell Membrane		Yes	2908	CCDS34258				uc003lnf.4	chr5:142680201-142680228	CAGGGTAGGGGTGAGTTGTGGTAACGTT
ENST00000504572	NR3C1	-0.853567	-1.73822	1.84632	0.0479554	0.259185	0.44319	0.438159	0.00503065	287; 323; 365; 376; 446; 462; 543; 559; 565; 631; 635; 665; 695; 757; 780; 802; 842; 929; 947; 1001; 1013; 1037; 1044; 1114; 1137; 1170; 1269; 1420; 1427; 1441; 1479; 1527; 1539; 2057; 2065; 2417; 2445; 2500; 2515; 2598; 2619; 2679; 2926; 2955; 3004	CDS; CDS; CDS; CDS; CDS; CDS; CDS; CDS; CDS; CDS; CDS; CDS; CDS; CDS; CDS; CDS; CDS; CDS; CDS; CDS; CDS; CDS; CDS; CDS; CDS; CDS; CDS; CDS; CDS; CDS; CDS; CDS; CDS; CDS; CDS; CDS; CDS; CDS; CDS; CDS; CDS; 3'UTR; 3'UTR; 3'UTR; 3'UTR	3389	1...256CTACATGAGAGAGTTGATATTCACTGATGGACTCCAAAGAATCATTAACTCCTGGTAGAGA318...3389; 1...292AAGAATCATTAACTCCTGGTAGAGAAGAAAACCCCAGCAGTGTGCTTGCTCAGGAGAGGGG354...3389; 1...334TGCTTGCTCAGGAGAGGGGAGATGTGATGGACTTCTATAAAACCCTAAGAGGAGGAGCTAC396...3389; 1...345GAGAGGGGAGATGTGATGGACTTCTATAAAACCCTAAGAGGAGGAGCTACTGTGAAGGTTT407...3389; 1...415CACCCTCACTGGCTGTCGCTTCTCAATCAGACTCCAAGCAGCGAAGACTTTTGGTTGATTT477...3389;…	chr5:142780399-142780400_-; chr5:142780363-142780364_-; chr5:142780321-142780322_-; chr5:142780310-142780311_-; chr5:142780240-142780241_-; chr5:142780224-142780225_-; chr5:142780143-142780144_-; chr5:142780127-142780128_-; chr5:142780121-142780122_-; chr5:142780055-142780056_-; chr5:142780051-142780052_-; chr5:142780021-142780022_-; chr5:142779991-142779992_-; chr5:142779929-142779930_-; chr5:14…	142780399.0; 142780363.0; 142780321.0; 142780310.0; 142780240.0; 142780224.0; 142780143.0; 142780127.0; 142780121.0; 142780055.0; 142780051.0; 142780021.0; 142779991.0; 142779929.0; 142779906.0; 142779884.0; 142779844.0; 142779757.0; 142779739.0; 142779685.0; 142779673.0; 142779649.0; 142779642.0; 142779572.0; 142779549.0; 142779516.0; 142779417.0; 142779266.0; 142779259.0; 142779245.0; 142693720…	142780400.0; 142780364.0; 142780322.0; 142780311.0; 142780241.0; 142780225.0; 142780144.0; 142780128.0; 142780122.0; 142780056.0; 142780052.0; 142780022.0; 142779992.0; 142779930.0; 142779907.0; 142779885.0; 142779845.0; 142779758.0; 142779740.0; 142779686.0; 142779674.0; 142779650.0; 142779643.0; 142779573.0; 142779550.0; 142779517.0; 142779418.0; 142779267.0; 142779260.0; 142779246.0; 142693721…	-; -; -; -; -; -; -; -; -; -; -; -; -; -; -; -; -; -; -; -; -; -; -; -; -; -; -; -; -; -; -; -; -; -; -; -; -; -; -; -; -; -; -; -; -	GGACT; AAACC; GGACT; AAACC; AGACT; AGACT; GGACT; AGACA; AAACA; AAACA; AGACT; AAACC; GAACC; AAACT; GAACA; AGACT; AGACC; AGACC; AAACT; AAACT; GGACT; GGACA; AAACC; AAACA; GAACT; AAACT; GGACA; GGACT; GAACT; GAACA; AGACC; GGACC; AAACT; TGACC; TGACC; GAACT; AAACT; AAACA; AGACC; AAACT; TGACT; AAACT; AAACC; GAACT; AGACT	No; No; No; No; No; No; No; No; No; Yes; No; No; No; No; Yes; No; No; No; No; No; No; Yes; No; Yes; No; No; Yes; No; No; No; No; No; No; No; No; No; No; Yes; No; No; No; No; No; No; No	Ensembl	3389	chr5:142660685-142814267:-	chr5	-	142660685	142814267	nuclear receptor subfamily 3 group C member 1 [Source:HGNC Symbol;Acc:HGNC:7978]	ASHG19AP1B10860995611	protein_coding	AGGAAGGAGAGCAGTCAGGAAGCTGCCATAACCATCTACATGAGAGAGTTGATATTCACT				Alcoholic Intoxication;Bipolar Disorder;Mental Depression;Depressive disorder;Endometriosis;Fatigue;Hirsutism;Hypertensive disease;Hypoaldosteronism;Hypoglycemia;Hypokalemia;Ocular Hypertension;Oligomenorrhea;Prostatic Neoplasms;Psychotic Disorders;Schizophrenia;Unipolar Depression;Metabolic alkalosis;Cocaine-Related Disorders;Increase in blood pressure;Mood Disorders;Serum testosterone level abn…	Cytosol;Insoluble Fraction;Cell Membrane		Yes	2908	CCDS34258				uc003lnf.4	chr5:142779941-142779978	TCCTTCTCTGTGGGGGCAGCAGACACAGCAGTGGATGC
ENST00000624234	EIF3L	4.39699	2.83928	2.94386	0.00798635	0.146757	0.500884	0.477909	0.0229756	238; 261; 1134; 1264; 1310; 1516; 1672; 1743; 1760; 1766; 1795; 1842; 1893	CDS; CDS; CDS; CDS; CDS; CDS; CDS; CDS; CDS; CDS; 3'UTR; 3'UTR; 3'UTR	2091	1...207CCTATCAGGTGATCCCTGAGGTGATCAAAAACTTCATCCAGTATTTCCACAAAACTGTCTC269...2091; 1...230ATCAAAAACTTCATCCAGTATTTCCACAAAACTGTCTCAGATTTGATTGACCAGAAAGTGT292...2091; 1...1103ATCCAGAGGACCAAGAGCATGTTCCAGAGGACCACGTACAAGTATGAGATGATTAACAAGC1165...2091; 1...1233TTCACCTCCAGCTGCGGGAGAAATATGGGGACAAGATGTTGCGCATGCAGAAAGGTGACCC1295...2091; 1...1279GCAGAAAGGTGACCCACAAGTCTATGAAGAACTTTTCAGTTACTCCTGCCCCAAGTTCCTG1341..…	chr22:38247364-38247365_+; chr22:38247387-38247388_+; chr22:38271997-38271998_+; chr22:38273789-38273790_+; chr22:38273835-38273836_+; chr22:38274041-38274042_+; chr22:38282790-38282791_+; chr22:38284441-38284442_+; chr22:38284458-38284459_+; chr22:38284464-38284465_+; chr22:38284493-38284494_+; chr22:38284540-38284541_+; chr22:38284591-38284592_+	38247364.0; 38247387.0; 38271997.0; 38273789.0; 38273835.0; 38274041.0; 38282790.0; 38284441.0; 38284458.0; 38284464.0; 38284493.0; 38284540.0; 38284591.0	38247365.0; 38247388.0; 38271998.0; 38273790.0; 38273836.0; 38274042.0; 38282791.0; 38284442.0; 38284459.0; 38284465.0; 38284494.0; 38284541.0; 38284592.0	+; +; +; +; +; +; +; +; +; +; +; +; +	AAACT; AAACT; GGACC; GGACA; GAACT; GGACC; GGACA; GAACC; GGACA; AGACC; GAACC; AAACC; GGACC	No; No; No; No; No; No; Yes; No; No; No; No; No; No	Ensembl	2091	chr22:38245379-38284789:+	chr22	+	38245379	38284789	eukaryotic translation initiation factor 3 subunit L [Source:HGNC Symbol;Acc:HGNC:18138]	ASHG19AP1B13627100211	protein_coding	TGAACTTCCGGCCTCAGGACGCAGGCGCGGGCCGCTCATTTCGCTCTTTCCGGCGGTGCT					Cytosol;Cytoplasm;Insoluble Fraction;Cell Membrane			51386	CCDS13960			NM_016091	uc003auf.3	chr22:38273868-38273915	CGCCTGTAGTGCCCAACTATGATAATGTGCACCCCAACTACCACAAAG
ENST00000624234	EIF3L	4.39699	2.83928	2.94386	0.00798635	0.146757	0.500884	0.477909	0.0229756	238; 261; 1134; 1264; 1310; 1516; 1672; 1743; 1760; 1766; 1795; 1842; 1893	CDS; CDS; CDS; CDS; CDS; CDS; CDS; CDS; CDS; CDS; 3'UTR; 3'UTR; 3'UTR	2091	1...207CCTATCAGGTGATCCCTGAGGTGATCAAAAACTTCATCCAGTATTTCCACAAAACTGTCTC269...2091; 1...230ATCAAAAACTTCATCCAGTATTTCCACAAAACTGTCTCAGATTTGATTGACCAGAAAGTGT292...2091; 1...1103ATCCAGAGGACCAAGAGCATGTTCCAGAGGACCACGTACAAGTATGAGATGATTAACAAGC1165...2091; 1...1233TTCACCTCCAGCTGCGGGAGAAATATGGGGACAAGATGTTGCGCATGCAGAAAGGTGACCC1295...2091; 1...1279GCAGAAAGGTGACCCACAAGTCTATGAAGAACTTTTCAGTTACTCCTGCCCCAAGTTCCTG1341..…	chr22:38247364-38247365_+; chr22:38247387-38247388_+; chr22:38271997-38271998_+; chr22:38273789-38273790_+; chr22:38273835-38273836_+; chr22:38274041-38274042_+; chr22:38282790-38282791_+; chr22:38284441-38284442_+; chr22:38284458-38284459_+; chr22:38284464-38284465_+; chr22:38284493-38284494_+; chr22:38284540-38284541_+; chr22:38284591-38284592_+	38247364.0; 38247387.0; 38271997.0; 38273789.0; 38273835.0; 38274041.0; 38282790.0; 38284441.0; 38284458.0; 38284464.0; 38284493.0; 38284540.0; 38284591.0	38247365.0; 38247388.0; 38271998.0; 38273790.0; 38273836.0; 38274042.0; 38282791.0; 38284442.0; 38284459.0; 38284465.0; 38284494.0; 38284541.0; 38284592.0	+; +; +; +; +; +; +; +; +; +; +; +; +	AAACT; AAACT; GGACC; GGACA; GAACT; GGACC; GGACA; GAACC; GGACA; AGACC; GAACC; AAACC; GGACC	No; No; No; No; No; No; Yes; No; No; No; No; No; No	Ensembl	2091	chr22:38245379-38284789:+	chr22	+	38245379	38284789	eukaryotic translation initiation factor 3 subunit L [Source:HGNC Symbol;Acc:HGNC:18138]	ASHG19AP1B13627100211	protein_coding	TGAACTTCCGGCCTCAGGACGCAGGCGCGGGCCGCTCATTTCGCTCTTTCCGGCGGTGCT					Cytosol;Cytoplasm;Insoluble Fraction;Cell Membrane			51386	CCDS13960			NM_016091	uc003auf.3	chr22:38273973-38273991	TTTCAACCATCCGCAGCTT
ENST00000624234	EIF3L	4.39699	2.83928	2.94386	0.00798635	0.146757	0.500884	0.477909	0.0229756	238; 261; 1134; 1264; 1310; 1516; 1672; 1743; 1760; 1766; 1795; 1842; 1893	CDS; CDS; CDS; CDS; CDS; CDS; CDS; CDS; CDS; CDS; 3'UTR; 3'UTR; 3'UTR	2091	1...207CCTATCAGGTGATCCCTGAGGTGATCAAAAACTTCATCCAGTATTTCCACAAAACTGTCTC269...2091; 1...230ATCAAAAACTTCATCCAGTATTTCCACAAAACTGTCTCAGATTTGATTGACCAGAAAGTGT292...2091; 1...1103ATCCAGAGGACCAAGAGCATGTTCCAGAGGACCACGTACAAGTATGAGATGATTAACAAGC1165...2091; 1...1233TTCACCTCCAGCTGCGGGAGAAATATGGGGACAAGATGTTGCGCATGCAGAAAGGTGACCC1295...2091; 1...1279GCAGAAAGGTGACCCACAAGTCTATGAAGAACTTTTCAGTTACTCCTGCCCCAAGTTCCTG1341..…	chr22:38247364-38247365_+; chr22:38247387-38247388_+; chr22:38271997-38271998_+; chr22:38273789-38273790_+; chr22:38273835-38273836_+; chr22:38274041-38274042_+; chr22:38282790-38282791_+; chr22:38284441-38284442_+; chr22:38284458-38284459_+; chr22:38284464-38284465_+; chr22:38284493-38284494_+; chr22:38284540-38284541_+; chr22:38284591-38284592_+	38247364.0; 38247387.0; 38271997.0; 38273789.0; 38273835.0; 38274041.0; 38282790.0; 38284441.0; 38284458.0; 38284464.0; 38284493.0; 38284540.0; 38284591.0	38247365.0; 38247388.0; 38271998.0; 38273790.0; 38273836.0; 38274042.0; 38282791.0; 38284442.0; 38284459.0; 38284465.0; 38284494.0; 38284541.0; 38284592.0	+; +; +; +; +; +; +; +; +; +; +; +; +	AAACT; AAACT; GGACC; GGACA; GAACT; GGACC; GGACA; GAACC; GGACA; AGACC; GAACC; AAACC; GGACC	No; No; No; No; No; No; Yes; No; No; No; No; No; No	Ensembl	2091	chr22:38245379-38284789:+	chr22	+	38245379	38284789	eukaryotic translation initiation factor 3 subunit L [Source:HGNC Symbol;Acc:HGNC:18138]	ASHG19AP1B13627100211	protein_coding	TGAACTTCCGGCCTCAGGACGCAGGCGCGGGCCGCTCATTTCGCTCTTTCCGGCGGTGCT					Cytosol;Cytoplasm;Insoluble Fraction;Cell Membrane			51386	CCDS13960			NM_016091	uc003auf.3	chr22:38282774-38282786	CATGATCCACATC
ENST00000624234	EIF3L	4.39699	2.83928	2.94386	0.00798635	0.146757	0.500884	0.477909	0.0229756	238; 261; 1134; 1264; 1310; 1516; 1672; 1743; 1760; 1766; 1795; 1842; 1893	CDS; CDS; CDS; CDS; CDS; CDS; CDS; CDS; CDS; CDS; 3'UTR; 3'UTR; 3'UTR	2091	1...207CCTATCAGGTGATCCCTGAGGTGATCAAAAACTTCATCCAGTATTTCCACAAAACTGTCTC269...2091; 1...230ATCAAAAACTTCATCCAGTATTTCCACAAAACTGTCTCAGATTTGATTGACCAGAAAGTGT292...2091; 1...1103ATCCAGAGGACCAAGAGCATGTTCCAGAGGACCACGTACAAGTATGAGATGATTAACAAGC1165...2091; 1...1233TTCACCTCCAGCTGCGGGAGAAATATGGGGACAAGATGTTGCGCATGCAGAAAGGTGACCC1295...2091; 1...1279GCAGAAAGGTGACCCACAAGTCTATGAAGAACTTTTCAGTTACTCCTGCCCCAAGTTCCTG1341..…	chr22:38247364-38247365_+; chr22:38247387-38247388_+; chr22:38271997-38271998_+; chr22:38273789-38273790_+; chr22:38273835-38273836_+; chr22:38274041-38274042_+; chr22:38282790-38282791_+; chr22:38284441-38284442_+; chr22:38284458-38284459_+; chr22:38284464-38284465_+; chr22:38284493-38284494_+; chr22:38284540-38284541_+; chr22:38284591-38284592_+	38247364.0; 38247387.0; 38271997.0; 38273789.0; 38273835.0; 38274041.0; 38282790.0; 38284441.0; 38284458.0; 38284464.0; 38284493.0; 38284540.0; 38284591.0	38247365.0; 38247388.0; 38271998.0; 38273790.0; 38273836.0; 38274042.0; 38282791.0; 38284442.0; 38284459.0; 38284465.0; 38284494.0; 38284541.0; 38284592.0	+; +; +; +; +; +; +; +; +; +; +; +; +	AAACT; AAACT; GGACC; GGACA; GAACT; GGACC; GGACA; GAACC; GGACA; AGACC; GAACC; AAACC; GGACC	No; No; No; No; No; No; Yes; No; No; No; No; No; No	Ensembl	2091	chr22:38245379-38284789:+	chr22	+	38245379	38284789	eukaryotic translation initiation factor 3 subunit L [Source:HGNC Symbol;Acc:HGNC:18138]	ASHG19AP1B13627100211	protein_coding	TGAACTTCCGGCCTCAGGACGCAGGCGCGGGCCGCTCATTTCGCTCTTTCCGGCGGTGCT					Cytosol;Cytoplasm;Insoluble Fraction;Cell Membrane			51386	CCDS13960			NM_016091	uc003auf.3	chr22:38282802-38282823	GCCAGGCGTTATGGGGATTTCT
ENST00000449924	RBFOX2	-0.366235	-0.953514	1.50241	0.0140773	0.173181	0.435965	0.399272	0.0366933	32; 334; 348; 459; 480; 559; 679; 1343; 1358; 1410; 1436; 1444; 1458; 1584; 1685; 1726; 1767	5'UTR; CDS; CDS; CDS; CDS; CDS; CDS; 3'UTR; 3'UTR; 3'UTR; 3'UTR; 3'UTR; 3'UTR; 3'UTR; 3'UTR; 3'UTR; 3'UTR	1935	1...1GCCAGAGAGGAAGAGAAAAGAAAGGAAGAAACATTAGAAAGAAAAAGGAAGGAAAACGGTA63...1935; 1...303CCACAGAGTATGGGGTGCCACACACTCAAGACTATGCCGGCCAGACCGGTGAGCATAACCT365...1935; 1...317GTGCCACACACTCAAGACTATGCCGGCCAGACCGGTGAGCATAACCTGACACTCTACGGAA379...1935; 1...428GGATCTCTTACGACAGAAGGTGGAGCACAGACAGACGGCCAGCAGTCACAGACACAAAGTA490...1935; 1...449GGAGCACAGACAGACGGCCAGCAGTCACAGACACAAAGTAGTGAAAATTCAGAGAGTAAAT511...1935; 1.…	chr22:36236421-36236422_-; chr22:36205932-36205933_-; chr22:36205918-36205919_-; chr22:36177771-36177772_-; chr22:36177750-36177751_-; chr22:36177671-36177672_-; chr22:36164355-36164356_-; chr22:36140239-36140240_-; chr22:36140224-36140225_-; chr22:36140172-36140173_-; chr22:36140146-36140147_-; chr22:36140138-36140139_-; chr22:36140124-36140125_-; chr22:36139998-36139999_-; chr22:36139897-361398…	36236421.0; 36205932.0; 36205918.0; 36177771.0; 36177750.0; 36177671.0; 36164355.0; 36140239.0; 36140224.0; 36140172.0; 36140146.0; 36140138.0; 36140124.0; 36139998.0; 36139897.0; 36139856.0; 36139815.0	36236422.0; 36205933.0; 36205919.0; 36177772.0; 36177751.0; 36177672.0; 36164356.0; 36140240.0; 36140225.0; 36140173.0; 36140147.0; 36140139.0; 36140125.0; 36139999.0; 36139898.0; 36139857.0; 36139816.0	-; -; -; -; -; -; -; -; -; -; -; -; -; -; -; -; -	AAACA; AGACT; AGACC; AGACA; AGACA; GGACC; AGACA; AGACC; GGACA; GAACT; AAACA; AAACA; AAACA; AAACT; AGACA; AGACA; GGACA	Yes; No; No; Yes; Yes; No; Yes; No; Yes; No; Yes; No; No; No; No; Yes; No	Ensembl	1935	chr22:36139649-36236454:-	chr22	-	36139649	36236454	RNA binding fox-1 homolog 2 [Source:HGNC Symbol;Acc:HGNC:9906]	ASHG19AP1B10022064711	protein_coding	GAAAAAGGAAGGAAAACGGTATAAAGAGAGATCAATTACCCACCCTTAAATAGCTAGATT				Adenoid Cystic Carcinoma;Salivary Gland Neoplasms	Cytosol;Ribosome		Yes	-1	CCDS46700				uc003aoj.5	chr22:36234380-36234393	GCCACAAATAAACA
ENST00000449924	RBFOX2	-0.366235	-0.953514	1.50241	0.0140773	0.173181	0.435965	0.399272	0.0366933	32; 334; 348; 459; 480; 559; 679; 1343; 1358; 1410; 1436; 1444; 1458; 1584; 1685; 1726; 1767	5'UTR; CDS; CDS; CDS; CDS; CDS; CDS; 3'UTR; 3'UTR; 3'UTR; 3'UTR; 3'UTR; 3'UTR; 3'UTR; 3'UTR; 3'UTR; 3'UTR	1935	1...1GCCAGAGAGGAAGAGAAAAGAAAGGAAGAAACATTAGAAAGAAAAAGGAAGGAAAACGGTA63...1935; 1...303CCACAGAGTATGGGGTGCCACACACTCAAGACTATGCCGGCCAGACCGGTGAGCATAACCT365...1935; 1...317GTGCCACACACTCAAGACTATGCCGGCCAGACCGGTGAGCATAACCTGACACTCTACGGAA379...1935; 1...428GGATCTCTTACGACAGAAGGTGGAGCACAGACAGACGGCCAGCAGTCACAGACACAAAGTA490...1935; 1...449GGAGCACAGACAGACGGCCAGCAGTCACAGACACAAAGTAGTGAAAATTCAGAGAGTAAAT511...1935; 1.…	chr22:36236421-36236422_-; chr22:36205932-36205933_-; chr22:36205918-36205919_-; chr22:36177771-36177772_-; chr22:36177750-36177751_-; chr22:36177671-36177672_-; chr22:36164355-36164356_-; chr22:36140239-36140240_-; chr22:36140224-36140225_-; chr22:36140172-36140173_-; chr22:36140146-36140147_-; chr22:36140138-36140139_-; chr22:36140124-36140125_-; chr22:36139998-36139999_-; chr22:36139897-361398…	36236421.0; 36205932.0; 36205918.0; 36177771.0; 36177750.0; 36177671.0; 36164355.0; 36140239.0; 36140224.0; 36140172.0; 36140146.0; 36140138.0; 36140124.0; 36139998.0; 36139897.0; 36139856.0; 36139815.0	36236422.0; 36205933.0; 36205919.0; 36177772.0; 36177751.0; 36177672.0; 36164356.0; 36140240.0; 36140225.0; 36140173.0; 36140147.0; 36140139.0; 36140125.0; 36139999.0; 36139898.0; 36139857.0; 36139816.0	-; -; -; -; -; -; -; -; -; -; -; -; -; -; -; -; -	AAACA; AGACT; AGACC; AGACA; AGACA; GGACC; AGACA; AGACC; GGACA; GAACT; AAACA; AAACA; AAACA; AAACT; AGACA; AGACA; GGACA	Yes; No; No; Yes; Yes; No; Yes; No; Yes; No; Yes; No; No; No; No; Yes; No	Ensembl	1935	chr22:36139649-36236454:-	chr22	-	36139649	36236454	RNA binding fox-1 homolog 2 [Source:HGNC Symbol;Acc:HGNC:9906]	ASHG19AP1B10022064711	protein_coding	GAAAAAGGAAGGAAAACGGTATAAAGAGAGATCAATTACCCACCCTTAAATAGCTAGATT				Adenoid Cystic Carcinoma;Salivary Gland Neoplasms	Cytosol;Ribosome		Yes	-1	CCDS46700				uc003aoj.5	chr22:36234420-36234439	CCAGGGCAGAGGACCAACAT
ENST00000253031	YIPF2	-0.912098	-1.51015	1.51367	0.00592922	0.137061	0.356396	0.293252	0.0631441	361; 395; 413; 887; 1031; 1112; 1148; 1194; 1212; 1293; 1356; 1391; 1809; 1827; 1832; 1909	CDS; CDS; CDS; CDS; CDS; 3'UTR; 3'UTR; 3'UTR; 3'UTR; 3'UTR; 3'UTR; 3'UTR; 3'UTR; 3'UTR; 3'UTR; 3'UTR	2087	1...330CAGCAGCAGCAGCAGCAGCCGGGATTCTGGACCTTCAGCTACTATCAGAGCTTCTTTGACG392...2087; 1...364TCAGCTACTATCAGAGCTTCTTTGACGTGGACACCTCACAGGTCCTGGACCGGATCAAAGG426...2087; 1...382TCTTTGACGTGGACACCTCACAGGTCCTGGACCGGATCAAAGGCTCACTGCTGCCCCGGCC444...2087; 1...856TATTCACCCTCTGGCCCGTGGTCCGTGAGGACACCAGGCTGGTGGCCACAGTGCTGCTGTC918...2087; 1...1000CTCCACCCCAAATCACATCTCTGCCCTCAAACATCGCGCTGTCCCCTACCTTGCCGCAGTC1062...208…	chr19:11038349-11038350_-; chr19:11038315-11038316_-; chr19:11036441-11036442_-; chr19:11034243-11034244_-; chr19:11034012-11034013_-; chr19:11033834-11033835_-; chr19:11033798-11033799_-; chr19:11033752-11033753_-; chr19:11033734-11033735_-; chr19:11033653-11033654_-; chr19:11033590-11033591_-; chr19:11033555-11033556_-; chr19:11033137-11033138_-; chr19:11033119-11033120_-; chr19:11033114-110331…	11038349.0; 11038315.0; 11036441.0; 11034243.0; 11034012.0; 11033834.0; 11033798.0; 11033752.0; 11033734.0; 11033653.0; 11033590.0; 11033555.0; 11033137.0; 11033119.0; 11033114.0; 11033037.0	11038350.0; 11038316.0; 11036442.0; 11034244.0; 11034013.0; 11033835.0; 11033799.0; 11033753.0; 11033735.0; 11033654.0; 11033591.0; 11033556.0; 11033138.0; 11033120.0; 11033115.0; 11033038.0	-; -; -; -; -; -; -; -; -; -; -; -; -; -; -; -	GGACC; GGACA; GGACC; GGACA; AAACA; GGACC; TGACT; AGACT; AAACA; GGACA; GAACA; GGACA; GGACC; GGACA; GGACA; GAACC	No; No; No; No; No; No; No; No; Yes; Yes; No; No; No; Yes; Yes; No	Ensembl	2087	chr19:11032861-11039357:-	chr19	-	11032861	11039357	Yip1 domain family member 2 [Source:HGNC Symbol;Acc:HGNC:28476]	ASHG19AP1B11672210011	protein_coding	TGAGAAACAGGGGAGCAGAAGGAGAAGAAAACTGCCTGTGCTGCAACACGTTTCCTCATT					Ribosome;Nucleous			78992	CCDS12251				uc002mqc.4	chr19:11033784-11033815	CAAAGGAGCCTTCAGTCATCGTCTGGGGGGCA
ENST00000402766	GUCD1	-4.72656	-5.32263	1.51159	0.00310307	0.117752	0.505113	0.411498	0.0936149	39; 180; 228; 335; 461; 564; 586; 607; 646; 722; 757; 765; 853	5'UTR; CDS; CDS; CDS; CDS; 3'UTR; 3'UTR; 3'UTR; 3'UTR; 3'UTR; 3'UTR; 3'UTR; 3'UTR	865	1...8CTCCGCAGCGGCGGCGGTGGCGGAGAAGGAACTCGACACGCACCGACCGCCCTCCCGCCCC70...865; 1...149AGGCAGCGGGGCCGCCGCTCGAGCCCGGGGACTTTGTGCAACTGCCTGTGCCCGTCATCCA211...865; 1...197TGCCCGTCATCCAGCAGCTCTACCACTGGGACTGTGGCCTGGCCTGCTCCAGGATGGTGCT259...865; 1...304CAGAAGCTGCAGCTGACCAGGAGCATCTGGACCATCGACCTGGCCTACCTGATGCACCACT366...865; 1...430TTCTACAGGAAGCACTTTGACACAGAAGAGACCCGGGTGAATCAGCTGTTTGCACAAGCAA492...865; 1...533…	chr22:24951053-24951054_-; chr22:24944965-24944966_-; chr22:24944917-24944918_-; chr22:24943967-24943968_-; chr22:24942939-24942940_-; chr22:24939023-24939024_-; chr22:24939001-24939002_-; chr22:24938980-24938981_-; chr22:24938941-24938942_-; chr22:24938865-24938866_-; chr22:24938830-24938831_-; chr22:24938822-24938823_-; chr22:24938734-24938735_-	24951053.0; 24944965.0; 24944917.0; 24943967.0; 24942939.0; 24939023.0; 24939001.0; 24938980.0; 24938941.0; 24938865.0; 24938830.0; 24938822.0; 24938734.0	24951054.0; 24944966.0; 24944918.0; 24943968.0; 24942940.0; 24939024.0; 24939002.0; 24938981.0; 24938942.0; 24938866.0; 24938831.0; 24938823.0; 24938735.0	-; -; -; -; -; -; -; -; -; -; -; -; -	GAACT; GGACT; GGACT; GGACC; AGACC; GAACC; GGACA; GGACA; GGACC; GAACT; GAACT; AGACT; AGACC	No; No; No; No; No; No; Yes; Yes; No; No; No; No; No	Ensembl	865	chr22:24938724-24951093:-	chr22	-	24938724	24951093	guanylyl cyclase domain containing 1 [Source:HGNC Symbol;Acc:HGNC:14237]	ASHG19AP1B10882419911	protein_coding	TGGAGAAATGCAGGAATGTGCAGCACCAGCATCAGTAACTTTGAGGAGGCCAGAACCAGC				Prostatic Neoplasms	Nucleus;Cytoplasm;Cytosol;Insoluble Fraction;Cell Membrane			83606	CCDS74832			NM_001284256	uc032qjq.2	chr22:24944921-24944945	CAGTGGTAGAGCTGCTGGATGACGG
ENST00000326577	TNFRSF12A	-3.71387	-4.53378	1.76529	0.0471258	0.257699	0.401967	0.335063	0.0669037	60; 219; 225; 237; 434; 639; 679; 712; 725; 733; 809; 880; 936	5'UTR; CDS; CDS; CDS; CDS; 3'UTR; 3'UTR; 3'UTR; 3'UTR; 3'UTR; 3'UTR; 3'UTR; 3'UTR	1033	1...29TGGGTCCCTGCCGGCCGGCGGCGGGCGCAGACAGCGGCGGGCGCAGGACGTGCACTATGGC91...1033; 1...188CCTGCTCCCGCGGCAGCTCCTGGAGCGCGGACCTGGACAAGTGCATGGACTGCGCGTCTTG250...1033; 1...194CCCGCGGCAGCTCCTGGAGCGCGGACCTGGACAAGTGCATGGACTGCGCGTCTTGCAGGGC256...1033; 1...206CCTGGAGCGCGGACCTGGACAAGTGCATGGACTGCGCGTCTTGCAGGGCGCGACCGCACAG268...1033; 1...403AGAGAGAAGTTCACCACCCCCATAGAGGAGACCGGCGGAGAGGGCTGCCCAGCTGTGGCGC465...1033; 1…	chr16:3070372-3070373_+; chr16:3071254-3071255_+; chr16:3071260-3071261_+; chr16:3071272-3071273_+; chr16:3071785-3071786_+; chr16:3071990-3071991_+; chr16:3072030-3072031_+; chr16:3072063-3072064_+; chr16:3072076-3072077_+; chr16:3072084-3072085_+; chr16:3072160-3072161_+; chr16:3072231-3072232_+; chr16:3072287-3072288_+	3070372.0; 3071254.0; 3071260.0; 3071272.0; 3071785.0; 3071990.0; 3072030.0; 3072063.0; 3072076.0; 3072084.0; 3072160.0; 3072231.0; 3072287.0	3070373.0; 3071255.0; 3071261.0; 3071273.0; 3071786.0; 3071991.0; 3072031.0; 3072064.0; 3072077.0; 3072085.0; 3072161.0; 3072232.0; 3072288.0	+; +; +; +; +; +; +; +; +; +; +; +; +	AGACA; GGACC; GGACA; GGACT; AGACC; GAACC; GAACA; AAACA; TGACT; GAACT; AGACT; GGACC; AGACC	No; No; No; No; No; No; No; No; No; No; No; No; No	Ensembl	1033	chr16:3070313-3072384:+	chr16	+	3070313	3072384	TNF receptor superfamily member 12A [Source:HGNC Symbol;Acc:HGNC:18152]	ASHG19AP1B10019991711	protein_coding	TTTTGGGGAGAGTTTGGAGGGGAGGGAGAATTTATTAATAAAAGAATCTTTAACTTTAAA				Liver Cirrhosis, Experimental;Myocardial Infarction;Acute kidney injury	Ribosome;Endoplasmic reticulum;Nucleous			51330	CCDS10489	CHEMBL3712850		NM_016639	uc002csv.5	chr16:3071558-3071576	GCTGCAGCACCTCCTGCCC
ENST00000286918	ANKRD9	-3.98181	-4.86733	1.84743	0.0114503	0.163195	0.375549	0.338323	0.0372264	381; 399; 492; 517; 539; 1042; 1294; 1390; 1531; 1582; 1587; 1775; 1806; 1872; 1894; 1990; 2052; 2398; 2457; 2653	5'UTR; 5'UTR; 5'UTR; 5'UTR; 5'UTR; CDS; CDS; CDS; CDS; 3'UTR; 3'UTR; 3'UTR; 3'UTR; 3'UTR; 3'UTR; 3'UTR; 3'UTR; 3'UTR; 3'UTR; 3'UTR	6727	1...350AGTAGTCGGGGAGATCAAGAGAGGTATGGGACCTGAAGAGGATGGCAGACTGTGCAGTGCG412...6727; 1...368GAGAGGTATGGGACCTGAAGAGGATGGCAGACTGTGCAGTGCGGTGCACACCGGTCTCCAG430...6727; 1...461CTAACGTATAAAGCTGAGGCTCGGCCAGGGACTGTGATATACCCACATCCCCGGAACTAGG523...6727; 1...486CAGGGACTGTGATATACCCACATCCCCGGAACTAGGTGATCGCGGTGCAGGAACCAGGTGT548...6727; 1...508TCCCCGGAACTAGGTGATCGCGGTGCAGGAACCAGGTGTGCCTTCGCGGGATCCATGCCTT570...6727;…	chr14:102975064-102975065_-; chr14:102975046-102975047_-; chr14:102974862-102974863_-; chr14:102974837-102974838_-; chr14:102974815-102974816_-; chr14:102973780-102973781_-; chr14:102973528-102973529_-; chr14:102973432-102973433_-; chr14:102973291-102973292_-; chr14:102973240-102973241_-; chr14:102973235-102973236_-; chr14:102973047-102973048_-; chr14:102973016-102973017_-; chr14:102972950-102972…	102975064.0; 102975046.0; 102974862.0; 102974837.0; 102974815.0; 102973780.0; 102973528.0; 102973432.0; 102973291.0; 102973240.0; 102973235.0; 102973047.0; 102973016.0; 102972950.0; 102972928.0; 102972832.0; 102972770.0; 102972424.0; 102972365.0; 102972169.0	102975065.0; 102975047.0; 102974863.0; 102974838.0; 102974816.0; 102973781.0; 102973529.0; 102973433.0; 102973292.0; 102973241.0; 102973236.0; 102973048.0; 102973017.0; 102972951.0; 102972929.0; 102972833.0; 102972771.0; 102972425.0; 102972366.0; 102972170.0	-; -; -; -; -; -; -; -; -; -; -; -; -; -; -; -; -; -; -; -	GGACC; AGACT; GGACT; GAACT; GAACC; GGACC; GGACC; GGACA; GGACC; GGACA; AAACT; GGACT; GGACA; GGACT; GGACA; GGACT; GAACA; GGACA; AGACT; GAACC	No; No; No; No; No; No; No; Yes; No; Yes; No; No; No; No; No; No; No; No; No; No	Ensembl	6727	chr14:102968097-102976128:-	chr14	-	102968097	102976128	ankyrin repeat domain 9 [Source:HGNC Symbol;Acc:HGNC:20096]	ASHG19AP1B11357324111	protein_coding	ACTTAAGTGTATACTTTGATGAGTTCTGATGAATGTCTACATGTGTGTAATCACCACTGC				Juvenile arthritis	Cytosol;Nucleus;Nucleous			122416	CCDS9973			NM_152326	uc001ylz.2	chr14:102973196-102973215	CAATATATATAAAGTGCCGG
ENST00000286918	ANKRD9	-3.98181	-4.86733	1.84743	0.0114503	0.163195	0.375549	0.338323	0.0372264	381; 399; 492; 517; 539; 1042; 1294; 1390; 1531; 1582; 1587; 1775; 1806; 1872; 1894; 1990; 2052; 2398; 2457; 2653	5'UTR; 5'UTR; 5'UTR; 5'UTR; 5'UTR; CDS; CDS; CDS; CDS; 3'UTR; 3'UTR; 3'UTR; 3'UTR; 3'UTR; 3'UTR; 3'UTR; 3'UTR; 3'UTR; 3'UTR; 3'UTR	6727	1...350AGTAGTCGGGGAGATCAAGAGAGGTATGGGACCTGAAGAGGATGGCAGACTGTGCAGTGCG412...6727; 1...368GAGAGGTATGGGACCTGAAGAGGATGGCAGACTGTGCAGTGCGGTGCACACCGGTCTCCAG430...6727; 1...461CTAACGTATAAAGCTGAGGCTCGGCCAGGGACTGTGATATACCCACATCCCCGGAACTAGG523...6727; 1...486CAGGGACTGTGATATACCCACATCCCCGGAACTAGGTGATCGCGGTGCAGGAACCAGGTGT548...6727; 1...508TCCCCGGAACTAGGTGATCGCGGTGCAGGAACCAGGTGTGCCTTCGCGGGATCCATGCCTT570...6727;…	chr14:102975064-102975065_-; chr14:102975046-102975047_-; chr14:102974862-102974863_-; chr14:102974837-102974838_-; chr14:102974815-102974816_-; chr14:102973780-102973781_-; chr14:102973528-102973529_-; chr14:102973432-102973433_-; chr14:102973291-102973292_-; chr14:102973240-102973241_-; chr14:102973235-102973236_-; chr14:102973047-102973048_-; chr14:102973016-102973017_-; chr14:102972950-102972…	102975064.0; 102975046.0; 102974862.0; 102974837.0; 102974815.0; 102973780.0; 102973528.0; 102973432.0; 102973291.0; 102973240.0; 102973235.0; 102973047.0; 102973016.0; 102972950.0; 102972928.0; 102972832.0; 102972770.0; 102972424.0; 102972365.0; 102972169.0	102975065.0; 102975047.0; 102974863.0; 102974838.0; 102974816.0; 102973781.0; 102973529.0; 102973433.0; 102973292.0; 102973241.0; 102973236.0; 102973048.0; 102973017.0; 102972951.0; 102972929.0; 102972833.0; 102972771.0; 102972425.0; 102972366.0; 102972170.0	-; -; -; -; -; -; -; -; -; -; -; -; -; -; -; -; -; -; -; -	GGACC; AGACT; GGACT; GAACT; GAACC; GGACC; GGACC; GGACA; GGACC; GGACA; AAACT; GGACT; GGACA; GGACT; GGACA; GGACT; GAACA; GGACA; AGACT; GAACC	No; No; No; No; No; No; No; Yes; No; Yes; No; No; No; No; No; No; No; No; No; No	Ensembl	6727	chr14:102968097-102976128:-	chr14	-	102968097	102976128	ankyrin repeat domain 9 [Source:HGNC Symbol;Acc:HGNC:20096]	ASHG19AP1B11357324111	protein_coding	ACTTAAGTGTATACTTTGATGAGTTCTGATGAATGTCTACATGTGTGTAATCACCACTGC				Juvenile arthritis	Cytosol;Nucleus;Nucleous			122416	CCDS9973			NM_152326	uc001ylz.2	chr14:102973490-102973507	GAGCCGGCGGCACCCACG
ENST00000286918	ANKRD9	-3.98181	-4.86733	1.84743	0.0114503	0.163195	0.375549	0.338323	0.0372264	381; 399; 492; 517; 539; 1042; 1294; 1390; 1531; 1582; 1587; 1775; 1806; 1872; 1894; 1990; 2052; 2398; 2457; 2653	5'UTR; 5'UTR; 5'UTR; 5'UTR; 5'UTR; CDS; CDS; CDS; CDS; 3'UTR; 3'UTR; 3'UTR; 3'UTR; 3'UTR; 3'UTR; 3'UTR; 3'UTR; 3'UTR; 3'UTR; 3'UTR	6727	1...350AGTAGTCGGGGAGATCAAGAGAGGTATGGGACCTGAAGAGGATGGCAGACTGTGCAGTGCG412...6727; 1...368GAGAGGTATGGGACCTGAAGAGGATGGCAGACTGTGCAGTGCGGTGCACACCGGTCTCCAG430...6727; 1...461CTAACGTATAAAGCTGAGGCTCGGCCAGGGACTGTGATATACCCACATCCCCGGAACTAGG523...6727; 1...486CAGGGACTGTGATATACCCACATCCCCGGAACTAGGTGATCGCGGTGCAGGAACCAGGTGT548...6727; 1...508TCCCCGGAACTAGGTGATCGCGGTGCAGGAACCAGGTGTGCCTTCGCGGGATCCATGCCTT570...6727;…	chr14:102975064-102975065_-; chr14:102975046-102975047_-; chr14:102974862-102974863_-; chr14:102974837-102974838_-; chr14:102974815-102974816_-; chr14:102973780-102973781_-; chr14:102973528-102973529_-; chr14:102973432-102973433_-; chr14:102973291-102973292_-; chr14:102973240-102973241_-; chr14:102973235-102973236_-; chr14:102973047-102973048_-; chr14:102973016-102973017_-; chr14:102972950-102972…	102975064.0; 102975046.0; 102974862.0; 102974837.0; 102974815.0; 102973780.0; 102973528.0; 102973432.0; 102973291.0; 102973240.0; 102973235.0; 102973047.0; 102973016.0; 102972950.0; 102972928.0; 102972832.0; 102972770.0; 102972424.0; 102972365.0; 102972169.0	102975065.0; 102975047.0; 102974863.0; 102974838.0; 102974816.0; 102973781.0; 102973529.0; 102973433.0; 102973292.0; 102973241.0; 102973236.0; 102973048.0; 102973017.0; 102972951.0; 102972929.0; 102972833.0; 102972771.0; 102972425.0; 102972366.0; 102972170.0	-; -; -; -; -; -; -; -; -; -; -; -; -; -; -; -; -; -; -; -	GGACC; AGACT; GGACT; GAACT; GAACC; GGACC; GGACC; GGACA; GGACC; GGACA; AAACT; GGACT; GGACA; GGACT; GGACA; GGACT; GAACA; GGACA; AGACT; GAACC	No; No; No; No; No; No; No; Yes; No; Yes; No; No; No; No; No; No; No; No; No; No	Ensembl	6727	chr14:102968097-102976128:-	chr14	-	102968097	102976128	ankyrin repeat domain 9 [Source:HGNC Symbol;Acc:HGNC:20096]	ASHG19AP1B11357324111	protein_coding	ACTTAAGTGTATACTTTGATGAGTTCTGATGAATGTCTACATGTGTGTAATCACCACTGC				Juvenile arthritis	Cytosol;Nucleus;Nucleous			122416	CCDS9973			NM_152326	uc001ylz.2	chr14:102973678-102973711	GGCGCCGTGGCCCAGCAGCAGGAAGAGGCACTCG
NM_001302816	DMTN	-1.71396	-2.5758	1.81736	0.019177	0.190481	0.409749	0.419299	-0.00955038	60; 81; 125; 130; 248; 327; 827; 871; 880; 889; 919; 997; 1061; 1087; 1129; 1242; 1321; 1342	5'UTR; 5'UTR; 5'UTR; 5'UTR; 5'UTR; 5'UTR; CDS; CDS; CDS; CDS; CDS; CDS; CDS; CDS; CDS; CDS; CDS; CDS	2754	1...29GAGAAAAGATGAAGAAAGCCAAGAAAAGGGACCAGAAGAGAAAGCAGAAAGACAGGAGGAA91...2754; 1...50AGAAAAGGGACCAGAAGAGAAAGCAGAAAGACAGGAGGAAGAAAGGGAGAGAGGGCCAGGC112...2754; 1...94GGGAGAGAGGGCCAGGCAGTCGCACTGTGAACAGAACAGGAGAAGGCGAAGCGGGGCAAAG156...2754; 1...99AGAGGGCCAGGCAGTCGCACTGTGAACAGAACAGGAGAAGGCGAAGCGGGGCAAAGTTCCC161...2754; 1...217TCTGCACCAGCCGGCCTCCAGCCTGGCTGGACCCTGCTGCCTGTGTGGCCCGGAGCCAGAG279...2754; 1...…	chr8:21916715-21916716_+; chr8:21916736-21916737_+; chr8:21916780-21916781_+; chr8:21916785-21916786_+; chr8:21916903-21916904_+; chr8:21916982-21916983_+; chr8:21926939-21926940_+; chr8:21926983-21926984_+; chr8:21926992-21926993_+; chr8:21927001-21927002_+; chr8:21927393-21927394_+; chr8:21927715-21927716_+; chr8:21927779-21927780_+; chr8:21927805-21927806_+; chr8:21929838-21929839_+; chr8:2192…	21916715.0; 21916736.0; 21916780.0; 21916785.0; 21916903.0; 21916982.0; 21926939.0; 21926983.0; 21926992.0; 21927001.0; 21927393.0; 21927715.0; 21927779.0; 21927805.0; 21929838.0; 21929951.0; 21931309.0; 21931330.0	21916716.0; 21916737.0; 21916781.0; 21916786.0; 21916904.0; 21916983.0; 21926940.0; 21926984.0; 21926993.0; 21927002.0; 21927394.0; 21927716.0; 21927780.0; 21927806.0; 21929839.0; 21929952.0; 21931310.0; 21931331.0	+; +; +; +; +; +; +; +; +; +; +; +; +; +; +; +; +; +	GGACC; AGACA; GAACA; GAACA; GGACC; GGACT; GGACA; GAACC; GAACC; GGACC; AGACC; AGACC; AGACC; AAACC; AGACA; GAACT; AAACC; GGACA	No; No; No; No; No; No; No; No; No; No; No; No; No; No; Yes; No; No; Yes	Refseq	2754	chr8:21916656-21940038:+	chr8	+	21916656	21940038		ASHG19AP1B10334072211	protein_coding	AGGGAGGGAGGGAGAAAAGATGAAGAAAGCCAAGAAAAGGGACCAGAAGAGAAAGCAGAA					Cytosol;Nucleous;Nucleoplasm			2039	CCDS47820			NM_001302816	uc064kwu.1	chr8:21939743-21939756	GTGTCCTGGCTACC
ENST00000360238	CUEDC1	-4.34494	-5.10771	1.69674	0.0341751	0.228695	0.46077	0.348357	0.112414	409; 421; 507; 626; 660; 693; 884; 981; 1020; 1038; 1067; 1075; 1299; 1383; 1818; 1873; 1979; 1996; 2055; 2062; 2096; 2179	5'UTR; 5'UTR; 5'UTR; 5'UTR; 5'UTR; 5'UTR; CDS; CDS; CDS; CDS; CDS; CDS; CDS; CDS; CDS; CDS; 3'UTR; 3'UTR; 3'UTR; 3'UTR; 3'UTR; 3'UTR	2193	1...378TGCAGAGGTGCAGAGATTCATTATTGTGGGACCATCCGTGAAACCGGTGCCAGGATGCACC440...2193; 1...390GAGATTCATTATTGTGGGACCATCCGTGAAACCGGTGCCAGGATGCACCGGGGGTGTGGAT452...2193; 1...476CCCGGTCCCGCATGCCACCGCCCCGCGAGGACCGCTCTCCAAGGGCTGCCTGGGGCCCCGC538...2193; 1...595AGGAGGAGGCGCAGGAGTGAGCTGCCCGAGACCGCAGGGCAAGTAAGCGGCTGACGGCGGA657...2193; 1...629CAGGGCAAGTAAGCGGCTGACGGCGGAAAGACCCTGGGGAAGGGGCTTTGCGGCCGGCTAG691...2193;…	chr17:55963234-55963235_-; chr17:55963222-55963223_-; chr17:55963136-55963137_-; chr17:55963017-55963018_-; chr17:55962983-55962984_-; chr17:55962950-55962951_-; chr17:55962759-55962760_-; chr17:55962662-55962663_-; chr17:55962623-55962624_-; chr17:55962605-55962606_-; chr17:55957086-55957087_-; chr17:55957078-55957079_-; chr17:55950961-55950962_-; chr17:55950142-55950143_-; chr17:55943898-559438…	55963234.0; 55963222.0; 55963136.0; 55963017.0; 55962983.0; 55962950.0; 55962759.0; 55962662.0; 55962623.0; 55962605.0; 55957086.0; 55957078.0; 55950961.0; 55950142.0; 55943898.0; 55943843.0; 55940549.0; 55940532.0; 55940473.0; 55940466.0; 55940432.0; 55940349.0	55963235.0; 55963223.0; 55963137.0; 55963018.0; 55962984.0; 55962951.0; 55962760.0; 55962663.0; 55962624.0; 55962606.0; 55957087.0; 55957079.0; 55950962.0; 55950143.0; 55943899.0; 55943844.0; 55940550.0; 55940533.0; 55940474.0; 55940467.0; 55940433.0; 55940350.0	-; -; -; -; -; -; -; -; -; -; -; -; -; -; -; -; -; -; -; -; -; -	GGACC; AAACC; GGACC; AGACC; AGACC; AAACA; AGACC; GAACC; GGACA; GGACA; GGACT; GAACC; GGACA; AGACC; AGACT; GGACA; AGACA; GAACC; GGACT; GAACT; GGACC; GAACC	No; No; No; No; No; Yes; No; No; Yes; Yes; No; No; Yes; No; No; Yes; Yes; No; No; No; No; No	Ensembl	2193	chr17:55940337-55980750:-	chr17	-	55940337	55980750	CUE domain containing 1 [Source:HGNC Symbol;Acc:HGNC:31350]	ASHG19AP1B10012168311	protein_coding	TTGTGGCTGCCATGGAAATACAACTCGAGGAGAACCCAGACCAGGACAGGGAGGCCATGT		Yes			Cytosol;Nucleus;Chromatin;Nucleous			404093				NM_001292025	uc002ivd.3	chr17:55944326-55944336	GGAAGGGACTG
ENST00000360238	CUEDC1	-4.34494	-5.10771	1.69674	0.0341751	0.228695	0.46077	0.348357	0.112414	409; 421; 507; 626; 660; 693; 884; 981; 1020; 1038; 1067; 1075; 1299; 1383; 1818; 1873; 1979; 1996; 2055; 2062; 2096; 2179	5'UTR; 5'UTR; 5'UTR; 5'UTR; 5'UTR; 5'UTR; CDS; CDS; CDS; CDS; CDS; CDS; CDS; CDS; CDS; CDS; 3'UTR; 3'UTR; 3'UTR; 3'UTR; 3'UTR; 3'UTR	2193	1...378TGCAGAGGTGCAGAGATTCATTATTGTGGGACCATCCGTGAAACCGGTGCCAGGATGCACC440...2193; 1...390GAGATTCATTATTGTGGGACCATCCGTGAAACCGGTGCCAGGATGCACCGGGGGTGTGGAT452...2193; 1...476CCCGGTCCCGCATGCCACCGCCCCGCGAGGACCGCTCTCCAAGGGCTGCCTGGGGCCCCGC538...2193; 1...595AGGAGGAGGCGCAGGAGTGAGCTGCCCGAGACCGCAGGGCAAGTAAGCGGCTGACGGCGGA657...2193; 1...629CAGGGCAAGTAAGCGGCTGACGGCGGAAAGACCCTGGGGAAGGGGCTTTGCGGCCGGCTAG691...2193;…	chr17:55963234-55963235_-; chr17:55963222-55963223_-; chr17:55963136-55963137_-; chr17:55963017-55963018_-; chr17:55962983-55962984_-; chr17:55962950-55962951_-; chr17:55962759-55962760_-; chr17:55962662-55962663_-; chr17:55962623-55962624_-; chr17:55962605-55962606_-; chr17:55957086-55957087_-; chr17:55957078-55957079_-; chr17:55950961-55950962_-; chr17:55950142-55950143_-; chr17:55943898-559438…	55963234.0; 55963222.0; 55963136.0; 55963017.0; 55962983.0; 55962950.0; 55962759.0; 55962662.0; 55962623.0; 55962605.0; 55957086.0; 55957078.0; 55950961.0; 55950142.0; 55943898.0; 55943843.0; 55940549.0; 55940532.0; 55940473.0; 55940466.0; 55940432.0; 55940349.0	55963235.0; 55963223.0; 55963137.0; 55963018.0; 55962984.0; 55962951.0; 55962760.0; 55962663.0; 55962624.0; 55962606.0; 55957087.0; 55957079.0; 55950962.0; 55950143.0; 55943899.0; 55943844.0; 55940550.0; 55940533.0; 55940474.0; 55940467.0; 55940433.0; 55940350.0	-; -; -; -; -; -; -; -; -; -; -; -; -; -; -; -; -; -; -; -; -; -	GGACC; AAACC; GGACC; AGACC; AGACC; AAACA; AGACC; GAACC; GGACA; GGACA; GGACT; GAACC; GGACA; AGACC; AGACT; GGACA; AGACA; GAACC; GGACT; GAACT; GGACC; GAACC	No; No; No; No; No; Yes; No; No; Yes; Yes; No; No; Yes; No; No; Yes; Yes; No; No; No; No; No	Ensembl	2193	chr17:55940337-55980750:-	chr17	-	55940337	55980750	CUE domain containing 1 [Source:HGNC Symbol;Acc:HGNC:31350]	ASHG19AP1B10012168311	protein_coding	TTGTGGCTGCCATGGAAATACAACTCGAGGAGAACCCAGACCAGGACAGGGAGGCCATGT		Yes			Cytosol;Nucleus;Chromatin;Nucleous			404093				NM_001292025	uc002ivd.3	chr17:55944352-55944373	GCCTCTGGGCCCACAGACTGAA
ENST00000369713	GSTO1	-0.614468	-1.46459	1.80266	0.0408125	0.244263	0.473616	0.471127	0.00248923	161; 606; 774; 787; 793; 855; 888	5'UTR; CDS; CDS; CDS; CDS; CDS; CDS	972	1...130CGCGCCACCTACTTCCTGAATCCCCTGCAAACCCCAGAGGAGCTCGGCCTGCGCTGCGCCA192...972; 1...575GAAGCTTTATTAGAAGCCAAAATAAAGAAGACTATGCTGGCCTAAAAGAAGAATTTCGTAA637...972; 1...743TGGAAGCAATGAAGTTAAATGAGTGTGTAGACCACACTCCAAAACTGAAACTGTGGATGGC805...972; 1...756GTTAAATGAGTGTGTAGACCACACTCCAAAACTGAAACTGTGGATGGCAGCCATGAAGGAA818...972; 1...762TGAGTGTGTAGACCACACTCCAAAACTGAAACTGTGGATGGCAGCCATGAAGGAAGATCCC824...972; 1...…	chr10:106014653-106014654_+; chr10:106022782-106022783_+; chr10:106027017-106027018_+; chr10:106027030-106027031_+; chr10:106027036-106027037_+; chr10:106027098-106027099_+; chr10:106027131-106027132_+	106014653.0; 106022782.0; 106027017.0; 106027030.0; 106027036.0; 106027098.0; 106027131.0	106014654.0; 106022783.0; 106027018.0; 106027031.0; 106027037.0; 106027099.0; 106027132.0	+; +; +; +; +; +; +	AAACC; AGACT; AGACC; AAACT; AAACT; AGACT; GAACA	No; No; No; No; No; No; No	Ensembl	972	chr10:106014493-106027215:+	chr10	+	106014493	106027215	glutathione S-transferase omega 1 [Source:HGNC Symbol;Acc:HGNC:13312]	ASHG19AP1B10024863711	protein_coding	TCCTGAATCCCCTGCAAACCCCAGAGGAGCTCGGCCTGCGCTGCGCCACGATGTCCGGGG				leukemia;Lung diseases;Precancerous Conditions;Prostatic Neoplasms;Dermatologic disorders;Squamous cell carcinoma of esophagus;Neurodegenerative Disorders	Ribosome;Cytosol;Cytoplasm			9446	CCDS7555	CHEMBL3174	00053+1.8.5.1	NM_004832	uc001kya.4	chr10:106025072-106025120	AGGTTTGTGGGTTCATCTCTGCTGTGTGTAGTTCTTTCCTGTTCTTTAT
ENST00000338663	SLC3A2	-4.78854	-5.52726	1.6687	0.000980731	0.0942838	0.425973	0.368097	0.0578761	40; 162; 648; 671; 768; 795; 894; 966; 986; 1038; 1049; 1235; 1291; 1341; 1392; 1467; 1495; 1521; 1551; 1579; 1693; 1741; 1752; 1758; 1821; 1825; 1829; 1833; 1854	5'UTR; CDS; CDS; CDS; CDS; CDS; CDS; CDS; CDS; CDS; CDS; CDS; CDS; CDS; CDS; CDS; CDS; CDS; CDS; CDS; CDS; CDS; 3'UTR; 3'UTR; 3'UTR; 3'UTR; 3'UTR; 3'UTR; 3'UTR	1904	1...9GCCTGCTGCTGAGCAGATGCAGTAGCCGAAACTGCGCGGAGGCACAGAGGCCGGGGAGAGC71...1904; 1...131TCGCCGGTTCTGCAGGCACCATGAGCCAGGACACCGAGGTGGATATGAAGGAGGTGGAGCT193...1904; 1...617AGGGCCTTGTGCTGGGTCCAATTCACAAGAACCAGAAGGATGATGTCGCTCAGACTGACTT679...1904; 1...640CACAAGAACCAGAAGGATGATGTCGCTCAGACTGACTTGCTGCAGATCGACCCCAATTTTG702...1904; 1...737CTAAAAAAAAGAGCATCCGTGTCATTCTGGACCTTACTCCCAACTACCGGGGTGAGAACTC799...1904; 1.…	chr11:62648383-62648384_+; chr11:62648505-62648506_+; chr11:62649436-62649437_+; chr11:62649459-62649460_+; chr11:62650397-62650398_+; chr11:62650424-62650425_+; chr11:62651980-62651981_+; chr11:62652158-62652159_+; chr11:62652664-62652665_+; chr11:62652716-62652717_+; chr11:62652727-62652728_+; chr11:62653020-62653021_+; chr11:62653076-62653077_+; chr11:62655652-62655653_+; chr11:62655815-626558…	62648383.0; 62648505.0; 62649436.0; 62649459.0; 62650397.0; 62650424.0; 62651980.0; 62652158.0; 62652664.0; 62652716.0; 62652727.0; 62653020.0; 62653076.0; 62655652.0; 62655815.0; 62655890.0; 62655918.0; 62655944.0; 62655974.0; 62656002.0; 62656116.0; 62656164.0; 62656175.0; 62656181.0; 62656244.0; 62656248.0; 62656252.0; 62656256.0; 62656277.0	62648384.0; 62648506.0; 62649437.0; 62649460.0; 62650398.0; 62650425.0; 62651981.0; 62652159.0; 62652665.0; 62652717.0; 62652728.0; 62653021.0; 62653077.0; 62655653.0; 62655816.0; 62655891.0; 62655919.0; 62655945.0; 62655975.0; 62656003.0; 62656117.0; 62656165.0; 62656176.0; 62656182.0; 62656245.0; 62656249.0; 62656253.0; 62656257.0; 62656278.0	+; +; +; +; +; +; +; +; +; +; +; +; +; +; +; +; +; +; +; +; +; +; +; +; +; +; +; +; +	AAACT; GGACA; GAACC; AGACT; GGACC; GAACT; GGACA; AGACA; GGACT; AGACT; TGACT; GGACC; GGACA; TGACA; AGACC; GGACT; GGACT; GGACC; TAACT; GGACT; AAACT; TGACT; TGACA; GGACC; AAACA; AAACA; AAACA; AAACT; GAACC	No; Yes; No; No; No; No; No; No; No; No; No; No; No; No; No; No; No; No; No; No; No; No; No; No; No; No; No; No; No	Ensembl	1904	chr11:62648344-62656327:+	chr11	+	62648344	62656327	solute carrier family 3 member 2 [Source:HGNC Symbol;Acc:HGNC:11026]	ASHG19AP1B13578431711	protein_coding	TGCTGCTGAGCAGATGCAGTAGCCGAAACTGCGCGGAGGCACAGAGGCCGGGGAGAGCGT				Lung Neoplasms	Nucleus;Endoplasmic reticulum			6520	CCDS31590			NM_001013251	uc001nwg.4	chr11:62648579-62648672	TGGGGCGGCCATGTCCCTGGCGGGAGCCGAGAAGAATGGTCTGGTGAAGATCAAGGTGGCGGAAGACGAGGCGGAGGCGGCAGCCGCGGCTAAG
ENST00000338663	SLC3A2	-4.78854	-5.52726	1.6687	0.000980731	0.0942838	0.425973	0.368097	0.0578761	40; 162; 648; 671; 768; 795; 894; 966; 986; 1038; 1049; 1235; 1291; 1341; 1392; 1467; 1495; 1521; 1551; 1579; 1693; 1741; 1752; 1758; 1821; 1825; 1829; 1833; 1854	5'UTR; CDS; CDS; CDS; CDS; CDS; CDS; CDS; CDS; CDS; CDS; CDS; CDS; CDS; CDS; CDS; CDS; CDS; CDS; CDS; CDS; CDS; 3'UTR; 3'UTR; 3'UTR; 3'UTR; 3'UTR; 3'UTR; 3'UTR	1904	1...9GCCTGCTGCTGAGCAGATGCAGTAGCCGAAACTGCGCGGAGGCACAGAGGCCGGGGAGAGC71...1904; 1...131TCGCCGGTTCTGCAGGCACCATGAGCCAGGACACCGAGGTGGATATGAAGGAGGTGGAGCT193...1904; 1...617AGGGCCTTGTGCTGGGTCCAATTCACAAGAACCAGAAGGATGATGTCGCTCAGACTGACTT679...1904; 1...640CACAAGAACCAGAAGGATGATGTCGCTCAGACTGACTTGCTGCAGATCGACCCCAATTTTG702...1904; 1...737CTAAAAAAAAGAGCATCCGTGTCATTCTGGACCTTACTCCCAACTACCGGGGTGAGAACTC799...1904; 1.…	chr11:62648383-62648384_+; chr11:62648505-62648506_+; chr11:62649436-62649437_+; chr11:62649459-62649460_+; chr11:62650397-62650398_+; chr11:62650424-62650425_+; chr11:62651980-62651981_+; chr11:62652158-62652159_+; chr11:62652664-62652665_+; chr11:62652716-62652717_+; chr11:62652727-62652728_+; chr11:62653020-62653021_+; chr11:62653076-62653077_+; chr11:62655652-62655653_+; chr11:62655815-626558…	62648383.0; 62648505.0; 62649436.0; 62649459.0; 62650397.0; 62650424.0; 62651980.0; 62652158.0; 62652664.0; 62652716.0; 62652727.0; 62653020.0; 62653076.0; 62655652.0; 62655815.0; 62655890.0; 62655918.0; 62655944.0; 62655974.0; 62656002.0; 62656116.0; 62656164.0; 62656175.0; 62656181.0; 62656244.0; 62656248.0; 62656252.0; 62656256.0; 62656277.0	62648384.0; 62648506.0; 62649437.0; 62649460.0; 62650398.0; 62650425.0; 62651981.0; 62652159.0; 62652665.0; 62652717.0; 62652728.0; 62653021.0; 62653077.0; 62655653.0; 62655816.0; 62655891.0; 62655919.0; 62655945.0; 62655975.0; 62656003.0; 62656117.0; 62656165.0; 62656176.0; 62656182.0; 62656245.0; 62656249.0; 62656253.0; 62656257.0; 62656278.0	+; +; +; +; +; +; +; +; +; +; +; +; +; +; +; +; +; +; +; +; +; +; +; +; +; +; +; +; +	AAACT; GGACA; GAACC; AGACT; GGACC; GAACT; GGACA; AGACA; GGACT; AGACT; TGACT; GGACC; GGACA; TGACA; AGACC; GGACT; GGACT; GGACC; TAACT; GGACT; AAACT; TGACT; TGACA; GGACC; AAACA; AAACA; AAACA; AAACT; GAACC	No; Yes; No; No; No; No; No; No; No; No; No; No; No; No; No; No; No; No; No; No; No; No; No; No; No; No; No; No; No	Ensembl	1904	chr11:62648344-62656327:+	chr11	+	62648344	62656327	solute carrier family 3 member 2 [Source:HGNC Symbol;Acc:HGNC:11026]	ASHG19AP1B13578431711	protein_coding	TGCTGCTGAGCAGATGCAGTAGCCGAAACTGCGCGGAGGCACAGAGGCCGGGGAGAGCGT				Lung Neoplasms	Nucleus;Endoplasmic reticulum			6520	CCDS31590			NM_001013251	uc001nwg.4	chr11:62648674-62648683	TCACGGGCCT
ENST00000338663	SLC3A2	-4.78854	-5.52726	1.6687	0.000980731	0.0942838	0.425973	0.368097	0.0578761	40; 162; 648; 671; 768; 795; 894; 966; 986; 1038; 1049; 1235; 1291; 1341; 1392; 1467; 1495; 1521; 1551; 1579; 1693; 1741; 1752; 1758; 1821; 1825; 1829; 1833; 1854	5'UTR; CDS; CDS; CDS; CDS; CDS; CDS; CDS; CDS; CDS; CDS; CDS; CDS; CDS; CDS; CDS; CDS; CDS; CDS; CDS; CDS; CDS; 3'UTR; 3'UTR; 3'UTR; 3'UTR; 3'UTR; 3'UTR; 3'UTR	1904	1...9GCCTGCTGCTGAGCAGATGCAGTAGCCGAAACTGCGCGGAGGCACAGAGGCCGGGGAGAGC71...1904; 1...131TCGCCGGTTCTGCAGGCACCATGAGCCAGGACACCGAGGTGGATATGAAGGAGGTGGAGCT193...1904; 1...617AGGGCCTTGTGCTGGGTCCAATTCACAAGAACCAGAAGGATGATGTCGCTCAGACTGACTT679...1904; 1...640CACAAGAACCAGAAGGATGATGTCGCTCAGACTGACTTGCTGCAGATCGACCCCAATTTTG702...1904; 1...737CTAAAAAAAAGAGCATCCGTGTCATTCTGGACCTTACTCCCAACTACCGGGGTGAGAACTC799...1904; 1.…	chr11:62648383-62648384_+; chr11:62648505-62648506_+; chr11:62649436-62649437_+; chr11:62649459-62649460_+; chr11:62650397-62650398_+; chr11:62650424-62650425_+; chr11:62651980-62651981_+; chr11:62652158-62652159_+; chr11:62652664-62652665_+; chr11:62652716-62652717_+; chr11:62652727-62652728_+; chr11:62653020-62653021_+; chr11:62653076-62653077_+; chr11:62655652-62655653_+; chr11:62655815-626558…	62648383.0; 62648505.0; 62649436.0; 62649459.0; 62650397.0; 62650424.0; 62651980.0; 62652158.0; 62652664.0; 62652716.0; 62652727.0; 62653020.0; 62653076.0; 62655652.0; 62655815.0; 62655890.0; 62655918.0; 62655944.0; 62655974.0; 62656002.0; 62656116.0; 62656164.0; 62656175.0; 62656181.0; 62656244.0; 62656248.0; 62656252.0; 62656256.0; 62656277.0	62648384.0; 62648506.0; 62649437.0; 62649460.0; 62650398.0; 62650425.0; 62651981.0; 62652159.0; 62652665.0; 62652717.0; 62652728.0; 62653021.0; 62653077.0; 62655653.0; 62655816.0; 62655891.0; 62655919.0; 62655945.0; 62655975.0; 62656003.0; 62656117.0; 62656165.0; 62656176.0; 62656182.0; 62656245.0; 62656249.0; 62656253.0; 62656257.0; 62656278.0	+; +; +; +; +; +; +; +; +; +; +; +; +; +; +; +; +; +; +; +; +; +; +; +; +; +; +; +; +	AAACT; GGACA; GAACC; AGACT; GGACC; GAACT; GGACA; AGACA; GGACT; AGACT; TGACT; GGACC; GGACA; TGACA; AGACC; GGACT; GGACT; GGACC; TAACT; GGACT; AAACT; TGACT; TGACA; GGACC; AAACA; AAACA; AAACA; AAACT; GAACC	No; Yes; No; No; No; No; No; No; No; No; No; No; No; No; No; No; No; No; No; No; No; No; No; No; No; No; No; No; No	Ensembl	1904	chr11:62648344-62656327:+	chr11	+	62648344	62656327	solute carrier family 3 member 2 [Source:HGNC Symbol;Acc:HGNC:11026]	ASHG19AP1B13578431711	protein_coding	TGCTGCTGAGCAGATGCAGTAGCCGAAACTGCGCGGAGGCACAGAGGCCGGGGAGAGCGT				Lung Neoplasms	Nucleus;Endoplasmic reticulum			6520	CCDS31590			NM_001013251	uc001nwg.4	chr11:62648727-62648749	GTACGCACCCGCTGGGCACTGCT
ENST00000338663	SLC3A2	-4.78854	-5.52726	1.6687	0.000980731	0.0942838	0.425973	0.368097	0.0578761	40; 162; 648; 671; 768; 795; 894; 966; 986; 1038; 1049; 1235; 1291; 1341; 1392; 1467; 1495; 1521; 1551; 1579; 1693; 1741; 1752; 1758; 1821; 1825; 1829; 1833; 1854	5'UTR; CDS; CDS; CDS; CDS; CDS; CDS; CDS; CDS; CDS; CDS; CDS; CDS; CDS; CDS; CDS; CDS; CDS; CDS; CDS; CDS; CDS; 3'UTR; 3'UTR; 3'UTR; 3'UTR; 3'UTR; 3'UTR; 3'UTR	1904	1...9GCCTGCTGCTGAGCAGATGCAGTAGCCGAAACTGCGCGGAGGCACAGAGGCCGGGGAGAGC71...1904; 1...131TCGCCGGTTCTGCAGGCACCATGAGCCAGGACACCGAGGTGGATATGAAGGAGGTGGAGCT193...1904; 1...617AGGGCCTTGTGCTGGGTCCAATTCACAAGAACCAGAAGGATGATGTCGCTCAGACTGACTT679...1904; 1...640CACAAGAACCAGAAGGATGATGTCGCTCAGACTGACTTGCTGCAGATCGACCCCAATTTTG702...1904; 1...737CTAAAAAAAAGAGCATCCGTGTCATTCTGGACCTTACTCCCAACTACCGGGGTGAGAACTC799...1904; 1.…	chr11:62648383-62648384_+; chr11:62648505-62648506_+; chr11:62649436-62649437_+; chr11:62649459-62649460_+; chr11:62650397-62650398_+; chr11:62650424-62650425_+; chr11:62651980-62651981_+; chr11:62652158-62652159_+; chr11:62652664-62652665_+; chr11:62652716-62652717_+; chr11:62652727-62652728_+; chr11:62653020-62653021_+; chr11:62653076-62653077_+; chr11:62655652-62655653_+; chr11:62655815-626558…	62648383.0; 62648505.0; 62649436.0; 62649459.0; 62650397.0; 62650424.0; 62651980.0; 62652158.0; 62652664.0; 62652716.0; 62652727.0; 62653020.0; 62653076.0; 62655652.0; 62655815.0; 62655890.0; 62655918.0; 62655944.0; 62655974.0; 62656002.0; 62656116.0; 62656164.0; 62656175.0; 62656181.0; 62656244.0; 62656248.0; 62656252.0; 62656256.0; 62656277.0	62648384.0; 62648506.0; 62649437.0; 62649460.0; 62650398.0; 62650425.0; 62651981.0; 62652159.0; 62652665.0; 62652717.0; 62652728.0; 62653021.0; 62653077.0; 62655653.0; 62655816.0; 62655891.0; 62655919.0; 62655945.0; 62655975.0; 62656003.0; 62656117.0; 62656165.0; 62656176.0; 62656182.0; 62656245.0; 62656249.0; 62656253.0; 62656257.0; 62656278.0	+; +; +; +; +; +; +; +; +; +; +; +; +; +; +; +; +; +; +; +; +; +; +; +; +; +; +; +; +	AAACT; GGACA; GAACC; AGACT; GGACC; GAACT; GGACA; AGACA; GGACT; AGACT; TGACT; GGACC; GGACA; TGACA; AGACC; GGACT; GGACT; GGACC; TAACT; GGACT; AAACT; TGACT; TGACA; GGACC; AAACA; AAACA; AAACA; AAACT; GAACC	No; Yes; No; No; No; No; No; No; No; No; No; No; No; No; No; No; No; No; No; No; No; No; No; No; No; No; No; No; No	Ensembl	1904	chr11:62648344-62656327:+	chr11	+	62648344	62656327	solute carrier family 3 member 2 [Source:HGNC Symbol;Acc:HGNC:11026]	ASHG19AP1B13578431711	protein_coding	TGCTGCTGAGCAGATGCAGTAGCCGAAACTGCGCGGAGGCACAGAGGCCGGGGAGAGCGT				Lung Neoplasms	Nucleus;Endoplasmic reticulum			6520	CCDS31590			NM_001013251	uc001nwg.4	chr11:62648878-62648901	ACCTTCAGGCCTTCCAGGGCCACG
ENST00000338663	SLC3A2	-4.78854	-5.52726	1.6687	0.000980731	0.0942838	0.425973	0.368097	0.0578761	40; 162; 648; 671; 768; 795; 894; 966; 986; 1038; 1049; 1235; 1291; 1341; 1392; 1467; 1495; 1521; 1551; 1579; 1693; 1741; 1752; 1758; 1821; 1825; 1829; 1833; 1854	5'UTR; CDS; CDS; CDS; CDS; CDS; CDS; CDS; CDS; CDS; CDS; CDS; CDS; CDS; CDS; CDS; CDS; CDS; CDS; CDS; CDS; CDS; 3'UTR; 3'UTR; 3'UTR; 3'UTR; 3'UTR; 3'UTR; 3'UTR	1904	1...9GCCTGCTGCTGAGCAGATGCAGTAGCCGAAACTGCGCGGAGGCACAGAGGCCGGGGAGAGC71...1904; 1...131TCGCCGGTTCTGCAGGCACCATGAGCCAGGACACCGAGGTGGATATGAAGGAGGTGGAGCT193...1904; 1...617AGGGCCTTGTGCTGGGTCCAATTCACAAGAACCAGAAGGATGATGTCGCTCAGACTGACTT679...1904; 1...640CACAAGAACCAGAAGGATGATGTCGCTCAGACTGACTTGCTGCAGATCGACCCCAATTTTG702...1904; 1...737CTAAAAAAAAGAGCATCCGTGTCATTCTGGACCTTACTCCCAACTACCGGGGTGAGAACTC799...1904; 1.…	chr11:62648383-62648384_+; chr11:62648505-62648506_+; chr11:62649436-62649437_+; chr11:62649459-62649460_+; chr11:62650397-62650398_+; chr11:62650424-62650425_+; chr11:62651980-62651981_+; chr11:62652158-62652159_+; chr11:62652664-62652665_+; chr11:62652716-62652717_+; chr11:62652727-62652728_+; chr11:62653020-62653021_+; chr11:62653076-62653077_+; chr11:62655652-62655653_+; chr11:62655815-626558…	62648383.0; 62648505.0; 62649436.0; 62649459.0; 62650397.0; 62650424.0; 62651980.0; 62652158.0; 62652664.0; 62652716.0; 62652727.0; 62653020.0; 62653076.0; 62655652.0; 62655815.0; 62655890.0; 62655918.0; 62655944.0; 62655974.0; 62656002.0; 62656116.0; 62656164.0; 62656175.0; 62656181.0; 62656244.0; 62656248.0; 62656252.0; 62656256.0; 62656277.0	62648384.0; 62648506.0; 62649437.0; 62649460.0; 62650398.0; 62650425.0; 62651981.0; 62652159.0; 62652665.0; 62652717.0; 62652728.0; 62653021.0; 62653077.0; 62655653.0; 62655816.0; 62655891.0; 62655919.0; 62655945.0; 62655975.0; 62656003.0; 62656117.0; 62656165.0; 62656176.0; 62656182.0; 62656245.0; 62656249.0; 62656253.0; 62656257.0; 62656278.0	+; +; +; +; +; +; +; +; +; +; +; +; +; +; +; +; +; +; +; +; +; +; +; +; +; +; +; +; +	AAACT; GGACA; GAACC; AGACT; GGACC; GAACT; GGACA; AGACA; GGACT; AGACT; TGACT; GGACC; GGACA; TGACA; AGACC; GGACT; GGACT; GGACC; TAACT; GGACT; AAACT; TGACT; TGACA; GGACC; AAACA; AAACA; AAACA; AAACT; GAACC	No; Yes; No; No; No; No; No; No; No; No; No; No; No; No; No; No; No; No; No; No; No; No; No; No; No; No; No; No; No	Ensembl	1904	chr11:62648344-62656327:+	chr11	+	62648344	62656327	solute carrier family 3 member 2 [Source:HGNC Symbol;Acc:HGNC:11026]	ASHG19AP1B13578431711	protein_coding	TGCTGCTGAGCAGATGCAGTAGCCGAAACTGCGCGGAGGCACAGAGGCCGGGGAGAGCGT				Lung Neoplasms	Nucleus;Endoplasmic reticulum			6520	CCDS31590			NM_001013251	uc001nwg.4	chr11:62651818-62651848	CTCCCCAGCTCCCGGGGAAGTGTGTGGTGGG
ENST00000338663	SLC3A2	-4.78854	-5.52726	1.6687	0.000980731	0.0942838	0.425973	0.368097	0.0578761	40; 162; 648; 671; 768; 795; 894; 966; 986; 1038; 1049; 1235; 1291; 1341; 1392; 1467; 1495; 1521; 1551; 1579; 1693; 1741; 1752; 1758; 1821; 1825; 1829; 1833; 1854	5'UTR; CDS; CDS; CDS; CDS; CDS; CDS; CDS; CDS; CDS; CDS; CDS; CDS; CDS; CDS; CDS; CDS; CDS; CDS; CDS; CDS; CDS; 3'UTR; 3'UTR; 3'UTR; 3'UTR; 3'UTR; 3'UTR; 3'UTR	1904	1...9GCCTGCTGCTGAGCAGATGCAGTAGCCGAAACTGCGCGGAGGCACAGAGGCCGGGGAGAGC71...1904; 1...131TCGCCGGTTCTGCAGGCACCATGAGCCAGGACACCGAGGTGGATATGAAGGAGGTGGAGCT193...1904; 1...617AGGGCCTTGTGCTGGGTCCAATTCACAAGAACCAGAAGGATGATGTCGCTCAGACTGACTT679...1904; 1...640CACAAGAACCAGAAGGATGATGTCGCTCAGACTGACTTGCTGCAGATCGACCCCAATTTTG702...1904; 1...737CTAAAAAAAAGAGCATCCGTGTCATTCTGGACCTTACTCCCAACTACCGGGGTGAGAACTC799...1904; 1.…	chr11:62648383-62648384_+; chr11:62648505-62648506_+; chr11:62649436-62649437_+; chr11:62649459-62649460_+; chr11:62650397-62650398_+; chr11:62650424-62650425_+; chr11:62651980-62651981_+; chr11:62652158-62652159_+; chr11:62652664-62652665_+; chr11:62652716-62652717_+; chr11:62652727-62652728_+; chr11:62653020-62653021_+; chr11:62653076-62653077_+; chr11:62655652-62655653_+; chr11:62655815-626558…	62648383.0; 62648505.0; 62649436.0; 62649459.0; 62650397.0; 62650424.0; 62651980.0; 62652158.0; 62652664.0; 62652716.0; 62652727.0; 62653020.0; 62653076.0; 62655652.0; 62655815.0; 62655890.0; 62655918.0; 62655944.0; 62655974.0; 62656002.0; 62656116.0; 62656164.0; 62656175.0; 62656181.0; 62656244.0; 62656248.0; 62656252.0; 62656256.0; 62656277.0	62648384.0; 62648506.0; 62649437.0; 62649460.0; 62650398.0; 62650425.0; 62651981.0; 62652159.0; 62652665.0; 62652717.0; 62652728.0; 62653021.0; 62653077.0; 62655653.0; 62655816.0; 62655891.0; 62655919.0; 62655945.0; 62655975.0; 62656003.0; 62656117.0; 62656165.0; 62656176.0; 62656182.0; 62656245.0; 62656249.0; 62656253.0; 62656257.0; 62656278.0	+; +; +; +; +; +; +; +; +; +; +; +; +; +; +; +; +; +; +; +; +; +; +; +; +; +; +; +; +	AAACT; GGACA; GAACC; AGACT; GGACC; GAACT; GGACA; AGACA; GGACT; AGACT; TGACT; GGACC; GGACA; TGACA; AGACC; GGACT; GGACT; GGACC; TAACT; GGACT; AAACT; TGACT; TGACA; GGACC; AAACA; AAACA; AAACA; AAACT; GAACC	No; Yes; No; No; No; No; No; No; No; No; No; No; No; No; No; No; No; No; No; No; No; No; No; No; No; No; No; No; No	Ensembl	1904	chr11:62648344-62656327:+	chr11	+	62648344	62656327	solute carrier family 3 member 2 [Source:HGNC Symbol;Acc:HGNC:11026]	ASHG19AP1B13578431711	protein_coding	TGCTGCTGAGCAGATGCAGTAGCCGAAACTGCGCGGAGGCACAGAGGCCGGGGAGAGCGT				Lung Neoplasms	Nucleus;Endoplasmic reticulum			6520	CCDS31590			NM_001013251	uc001nwg.4	chr11:62651936-62651968	TGGAGTTTTGGCTGCAAGCTGGCGTGGATGGGT
ENST00000338663	SLC3A2	-4.78854	-5.52726	1.6687	0.000980731	0.0942838	0.425973	0.368097	0.0578761	40; 162; 648; 671; 768; 795; 894; 966; 986; 1038; 1049; 1235; 1291; 1341; 1392; 1467; 1495; 1521; 1551; 1579; 1693; 1741; 1752; 1758; 1821; 1825; 1829; 1833; 1854	5'UTR; CDS; CDS; CDS; CDS; CDS; CDS; CDS; CDS; CDS; CDS; CDS; CDS; CDS; CDS; CDS; CDS; CDS; CDS; CDS; CDS; CDS; 3'UTR; 3'UTR; 3'UTR; 3'UTR; 3'UTR; 3'UTR; 3'UTR	1904	1...9GCCTGCTGCTGAGCAGATGCAGTAGCCGAAACTGCGCGGAGGCACAGAGGCCGGGGAGAGC71...1904; 1...131TCGCCGGTTCTGCAGGCACCATGAGCCAGGACACCGAGGTGGATATGAAGGAGGTGGAGCT193...1904; 1...617AGGGCCTTGTGCTGGGTCCAATTCACAAGAACCAGAAGGATGATGTCGCTCAGACTGACTT679...1904; 1...640CACAAGAACCAGAAGGATGATGTCGCTCAGACTGACTTGCTGCAGATCGACCCCAATTTTG702...1904; 1...737CTAAAAAAAAGAGCATCCGTGTCATTCTGGACCTTACTCCCAACTACCGGGGTGAGAACTC799...1904; 1.…	chr11:62648383-62648384_+; chr11:62648505-62648506_+; chr11:62649436-62649437_+; chr11:62649459-62649460_+; chr11:62650397-62650398_+; chr11:62650424-62650425_+; chr11:62651980-62651981_+; chr11:62652158-62652159_+; chr11:62652664-62652665_+; chr11:62652716-62652717_+; chr11:62652727-62652728_+; chr11:62653020-62653021_+; chr11:62653076-62653077_+; chr11:62655652-62655653_+; chr11:62655815-626558…	62648383.0; 62648505.0; 62649436.0; 62649459.0; 62650397.0; 62650424.0; 62651980.0; 62652158.0; 62652664.0; 62652716.0; 62652727.0; 62653020.0; 62653076.0; 62655652.0; 62655815.0; 62655890.0; 62655918.0; 62655944.0; 62655974.0; 62656002.0; 62656116.0; 62656164.0; 62656175.0; 62656181.0; 62656244.0; 62656248.0; 62656252.0; 62656256.0; 62656277.0	62648384.0; 62648506.0; 62649437.0; 62649460.0; 62650398.0; 62650425.0; 62651981.0; 62652159.0; 62652665.0; 62652717.0; 62652728.0; 62653021.0; 62653077.0; 62655653.0; 62655816.0; 62655891.0; 62655919.0; 62655945.0; 62655975.0; 62656003.0; 62656117.0; 62656165.0; 62656176.0; 62656182.0; 62656245.0; 62656249.0; 62656253.0; 62656257.0; 62656278.0	+; +; +; +; +; +; +; +; +; +; +; +; +; +; +; +; +; +; +; +; +; +; +; +; +; +; +; +; +	AAACT; GGACA; GAACC; AGACT; GGACC; GAACT; GGACA; AGACA; GGACT; AGACT; TGACT; GGACC; GGACA; TGACA; AGACC; GGACT; GGACT; GGACC; TAACT; GGACT; AAACT; TGACT; TGACA; GGACC; AAACA; AAACA; AAACA; AAACT; GAACC	No; Yes; No; No; No; No; No; No; No; No; No; No; No; No; No; No; No; No; No; No; No; No; No; No; No; No; No; No; No	Ensembl	1904	chr11:62648344-62656327:+	chr11	+	62648344	62656327	solute carrier family 3 member 2 [Source:HGNC Symbol;Acc:HGNC:11026]	ASHG19AP1B13578431711	protein_coding	TGCTGCTGAGCAGATGCAGTAGCCGAAACTGCGCGGAGGCACAGAGGCCGGGGAGAGCGT				Lung Neoplasms	Nucleus;Endoplasmic reticulum			6520	CCDS31590			NM_001013251	uc001nwg.4	chr11:62652697-62652708	CCTACTCGAATC
ENST00000338663	SLC3A2	-4.78854	-5.52726	1.6687	0.000980731	0.0942838	0.425973	0.368097	0.0578761	40; 162; 648; 671; 768; 795; 894; 966; 986; 1038; 1049; 1235; 1291; 1341; 1392; 1467; 1495; 1521; 1551; 1579; 1693; 1741; 1752; 1758; 1821; 1825; 1829; 1833; 1854	5'UTR; CDS; CDS; CDS; CDS; CDS; CDS; CDS; CDS; CDS; CDS; CDS; CDS; CDS; CDS; CDS; CDS; CDS; CDS; CDS; CDS; CDS; 3'UTR; 3'UTR; 3'UTR; 3'UTR; 3'UTR; 3'UTR; 3'UTR	1904	1...9GCCTGCTGCTGAGCAGATGCAGTAGCCGAAACTGCGCGGAGGCACAGAGGCCGGGGAGAGC71...1904; 1...131TCGCCGGTTCTGCAGGCACCATGAGCCAGGACACCGAGGTGGATATGAAGGAGGTGGAGCT193...1904; 1...617AGGGCCTTGTGCTGGGTCCAATTCACAAGAACCAGAAGGATGATGTCGCTCAGACTGACTT679...1904; 1...640CACAAGAACCAGAAGGATGATGTCGCTCAGACTGACTTGCTGCAGATCGACCCCAATTTTG702...1904; 1...737CTAAAAAAAAGAGCATCCGTGTCATTCTGGACCTTACTCCCAACTACCGGGGTGAGAACTC799...1904; 1.…	chr11:62648383-62648384_+; chr11:62648505-62648506_+; chr11:62649436-62649437_+; chr11:62649459-62649460_+; chr11:62650397-62650398_+; chr11:62650424-62650425_+; chr11:62651980-62651981_+; chr11:62652158-62652159_+; chr11:62652664-62652665_+; chr11:62652716-62652717_+; chr11:62652727-62652728_+; chr11:62653020-62653021_+; chr11:62653076-62653077_+; chr11:62655652-62655653_+; chr11:62655815-626558…	62648383.0; 62648505.0; 62649436.0; 62649459.0; 62650397.0; 62650424.0; 62651980.0; 62652158.0; 62652664.0; 62652716.0; 62652727.0; 62653020.0; 62653076.0; 62655652.0; 62655815.0; 62655890.0; 62655918.0; 62655944.0; 62655974.0; 62656002.0; 62656116.0; 62656164.0; 62656175.0; 62656181.0; 62656244.0; 62656248.0; 62656252.0; 62656256.0; 62656277.0	62648384.0; 62648506.0; 62649437.0; 62649460.0; 62650398.0; 62650425.0; 62651981.0; 62652159.0; 62652665.0; 62652717.0; 62652728.0; 62653021.0; 62653077.0; 62655653.0; 62655816.0; 62655891.0; 62655919.0; 62655945.0; 62655975.0; 62656003.0; 62656117.0; 62656165.0; 62656176.0; 62656182.0; 62656245.0; 62656249.0; 62656253.0; 62656257.0; 62656278.0	+; +; +; +; +; +; +; +; +; +; +; +; +; +; +; +; +; +; +; +; +; +; +; +; +; +; +; +; +	AAACT; GGACA; GAACC; AGACT; GGACC; GAACT; GGACA; AGACA; GGACT; AGACT; TGACT; GGACC; GGACA; TGACA; AGACC; GGACT; GGACT; GGACC; TAACT; GGACT; AAACT; TGACT; TGACA; GGACC; AAACA; AAACA; AAACA; AAACT; GAACC	No; Yes; No; No; No; No; No; No; No; No; No; No; No; No; No; No; No; No; No; No; No; No; No; No; No; No; No; No; No	Ensembl	1904	chr11:62648344-62656327:+	chr11	+	62648344	62656327	solute carrier family 3 member 2 [Source:HGNC Symbol;Acc:HGNC:11026]	ASHG19AP1B13578431711	protein_coding	TGCTGCTGAGCAGATGCAGTAGCCGAAACTGCGCGGAGGCACAGAGGCCGGGGAGAGCGT				Lung Neoplasms	Nucleus;Endoplasmic reticulum			6520	CCDS31590			NM_001013251	uc001nwg.4	chr11:62652723-62652743	TGTTGACTAGCTCATACCTGT
ENST00000338663	SLC3A2	-4.78854	-5.52726	1.6687	0.000980731	0.0942838	0.425973	0.368097	0.0578761	40; 162; 648; 671; 768; 795; 894; 966; 986; 1038; 1049; 1235; 1291; 1341; 1392; 1467; 1495; 1521; 1551; 1579; 1693; 1741; 1752; 1758; 1821; 1825; 1829; 1833; 1854	5'UTR; CDS; CDS; CDS; CDS; CDS; CDS; CDS; CDS; CDS; CDS; CDS; CDS; CDS; CDS; CDS; CDS; CDS; CDS; CDS; CDS; CDS; 3'UTR; 3'UTR; 3'UTR; 3'UTR; 3'UTR; 3'UTR; 3'UTR	1904	1...9GCCTGCTGCTGAGCAGATGCAGTAGCCGAAACTGCGCGGAGGCACAGAGGCCGGGGAGAGC71...1904; 1...131TCGCCGGTTCTGCAGGCACCATGAGCCAGGACACCGAGGTGGATATGAAGGAGGTGGAGCT193...1904; 1...617AGGGCCTTGTGCTGGGTCCAATTCACAAGAACCAGAAGGATGATGTCGCTCAGACTGACTT679...1904; 1...640CACAAGAACCAGAAGGATGATGTCGCTCAGACTGACTTGCTGCAGATCGACCCCAATTTTG702...1904; 1...737CTAAAAAAAAGAGCATCCGTGTCATTCTGGACCTTACTCCCAACTACCGGGGTGAGAACTC799...1904; 1.…	chr11:62648383-62648384_+; chr11:62648505-62648506_+; chr11:62649436-62649437_+; chr11:62649459-62649460_+; chr11:62650397-62650398_+; chr11:62650424-62650425_+; chr11:62651980-62651981_+; chr11:62652158-62652159_+; chr11:62652664-62652665_+; chr11:62652716-62652717_+; chr11:62652727-62652728_+; chr11:62653020-62653021_+; chr11:62653076-62653077_+; chr11:62655652-62655653_+; chr11:62655815-626558…	62648383.0; 62648505.0; 62649436.0; 62649459.0; 62650397.0; 62650424.0; 62651980.0; 62652158.0; 62652664.0; 62652716.0; 62652727.0; 62653020.0; 62653076.0; 62655652.0; 62655815.0; 62655890.0; 62655918.0; 62655944.0; 62655974.0; 62656002.0; 62656116.0; 62656164.0; 62656175.0; 62656181.0; 62656244.0; 62656248.0; 62656252.0; 62656256.0; 62656277.0	62648384.0; 62648506.0; 62649437.0; 62649460.0; 62650398.0; 62650425.0; 62651981.0; 62652159.0; 62652665.0; 62652717.0; 62652728.0; 62653021.0; 62653077.0; 62655653.0; 62655816.0; 62655891.0; 62655919.0; 62655945.0; 62655975.0; 62656003.0; 62656117.0; 62656165.0; 62656176.0; 62656182.0; 62656245.0; 62656249.0; 62656253.0; 62656257.0; 62656278.0	+; +; +; +; +; +; +; +; +; +; +; +; +; +; +; +; +; +; +; +; +; +; +; +; +; +; +; +; +	AAACT; GGACA; GAACC; AGACT; GGACC; GAACT; GGACA; AGACA; GGACT; AGACT; TGACT; GGACC; GGACA; TGACA; AGACC; GGACT; GGACT; GGACC; TAACT; GGACT; AAACT; TGACT; TGACA; GGACC; AAACA; AAACA; AAACA; AAACT; GAACC	No; Yes; No; No; No; No; No; No; No; No; No; No; No; No; No; No; No; No; No; No; No; No; No; No; No; No; No; No; No	Ensembl	1904	chr11:62648344-62656327:+	chr11	+	62648344	62656327	solute carrier family 3 member 2 [Source:HGNC Symbol;Acc:HGNC:11026]	ASHG19AP1B13578431711	protein_coding	TGCTGCTGAGCAGATGCAGTAGCCGAAACTGCGCGGAGGCACAGAGGCCGGGGAGAGCGT				Lung Neoplasms	Nucleus;Endoplasmic reticulum			6520	CCDS31590			NM_001013251	uc001nwg.4	chr11:62652747-62652761	ATTCTGGTTCTACTG
ENST00000338663	SLC3A2	-4.78854	-5.52726	1.6687	0.000980731	0.0942838	0.425973	0.368097	0.0578761	40; 162; 648; 671; 768; 795; 894; 966; 986; 1038; 1049; 1235; 1291; 1341; 1392; 1467; 1495; 1521; 1551; 1579; 1693; 1741; 1752; 1758; 1821; 1825; 1829; 1833; 1854	5'UTR; CDS; CDS; CDS; CDS; CDS; CDS; CDS; CDS; CDS; CDS; CDS; CDS; CDS; CDS; CDS; CDS; CDS; CDS; CDS; CDS; CDS; 3'UTR; 3'UTR; 3'UTR; 3'UTR; 3'UTR; 3'UTR; 3'UTR	1904	1...9GCCTGCTGCTGAGCAGATGCAGTAGCCGAAACTGCGCGGAGGCACAGAGGCCGGGGAGAGC71...1904; 1...131TCGCCGGTTCTGCAGGCACCATGAGCCAGGACACCGAGGTGGATATGAAGGAGGTGGAGCT193...1904; 1...617AGGGCCTTGTGCTGGGTCCAATTCACAAGAACCAGAAGGATGATGTCGCTCAGACTGACTT679...1904; 1...640CACAAGAACCAGAAGGATGATGTCGCTCAGACTGACTTGCTGCAGATCGACCCCAATTTTG702...1904; 1...737CTAAAAAAAAGAGCATCCGTGTCATTCTGGACCTTACTCCCAACTACCGGGGTGAGAACTC799...1904; 1.…	chr11:62648383-62648384_+; chr11:62648505-62648506_+; chr11:62649436-62649437_+; chr11:62649459-62649460_+; chr11:62650397-62650398_+; chr11:62650424-62650425_+; chr11:62651980-62651981_+; chr11:62652158-62652159_+; chr11:62652664-62652665_+; chr11:62652716-62652717_+; chr11:62652727-62652728_+; chr11:62653020-62653021_+; chr11:62653076-62653077_+; chr11:62655652-62655653_+; chr11:62655815-626558…	62648383.0; 62648505.0; 62649436.0; 62649459.0; 62650397.0; 62650424.0; 62651980.0; 62652158.0; 62652664.0; 62652716.0; 62652727.0; 62653020.0; 62653076.0; 62655652.0; 62655815.0; 62655890.0; 62655918.0; 62655944.0; 62655974.0; 62656002.0; 62656116.0; 62656164.0; 62656175.0; 62656181.0; 62656244.0; 62656248.0; 62656252.0; 62656256.0; 62656277.0	62648384.0; 62648506.0; 62649437.0; 62649460.0; 62650398.0; 62650425.0; 62651981.0; 62652159.0; 62652665.0; 62652717.0; 62652728.0; 62653021.0; 62653077.0; 62655653.0; 62655816.0; 62655891.0; 62655919.0; 62655945.0; 62655975.0; 62656003.0; 62656117.0; 62656165.0; 62656176.0; 62656182.0; 62656245.0; 62656249.0; 62656253.0; 62656257.0; 62656278.0	+; +; +; +; +; +; +; +; +; +; +; +; +; +; +; +; +; +; +; +; +; +; +; +; +; +; +; +; +	AAACT; GGACA; GAACC; AGACT; GGACC; GAACT; GGACA; AGACA; GGACT; AGACT; TGACT; GGACC; GGACA; TGACA; AGACC; GGACT; GGACT; GGACC; TAACT; GGACT; AAACT; TGACT; TGACA; GGACC; AAACA; AAACA; AAACA; AAACT; GAACC	No; Yes; No; No; No; No; No; No; No; No; No; No; No; No; No; No; No; No; No; No; No; No; No; No; No; No; No; No; No	Ensembl	1904	chr11:62648344-62656327:+	chr11	+	62648344	62656327	solute carrier family 3 member 2 [Source:HGNC Symbol;Acc:HGNC:11026]	ASHG19AP1B13578431711	protein_coding	TGCTGCTGAGCAGATGCAGTAGCCGAAACTGCGCGGAGGCACAGAGGCCGGGGAGAGCGT				Lung Neoplasms	Nucleus;Endoplasmic reticulum			6520	CCDS31590			NM_001013251	uc001nwg.4	chr11:62652962-62652990	CCTTCTTGCCGGCTCAACTTCTCCGACTC
ENST00000338663	SLC3A2	-4.78854	-5.52726	1.6687	0.000980731	0.0942838	0.425973	0.368097	0.0578761	40; 162; 648; 671; 768; 795; 894; 966; 986; 1038; 1049; 1235; 1291; 1341; 1392; 1467; 1495; 1521; 1551; 1579; 1693; 1741; 1752; 1758; 1821; 1825; 1829; 1833; 1854	5'UTR; CDS; CDS; CDS; CDS; CDS; CDS; CDS; CDS; CDS; CDS; CDS; CDS; CDS; CDS; CDS; CDS; CDS; CDS; CDS; CDS; CDS; 3'UTR; 3'UTR; 3'UTR; 3'UTR; 3'UTR; 3'UTR; 3'UTR	1904	1...9GCCTGCTGCTGAGCAGATGCAGTAGCCGAAACTGCGCGGAGGCACAGAGGCCGGGGAGAGC71...1904; 1...131TCGCCGGTTCTGCAGGCACCATGAGCCAGGACACCGAGGTGGATATGAAGGAGGTGGAGCT193...1904; 1...617AGGGCCTTGTGCTGGGTCCAATTCACAAGAACCAGAAGGATGATGTCGCTCAGACTGACTT679...1904; 1...640CACAAGAACCAGAAGGATGATGTCGCTCAGACTGACTTGCTGCAGATCGACCCCAATTTTG702...1904; 1...737CTAAAAAAAAGAGCATCCGTGTCATTCTGGACCTTACTCCCAACTACCGGGGTGAGAACTC799...1904; 1.…	chr11:62648383-62648384_+; chr11:62648505-62648506_+; chr11:62649436-62649437_+; chr11:62649459-62649460_+; chr11:62650397-62650398_+; chr11:62650424-62650425_+; chr11:62651980-62651981_+; chr11:62652158-62652159_+; chr11:62652664-62652665_+; chr11:62652716-62652717_+; chr11:62652727-62652728_+; chr11:62653020-62653021_+; chr11:62653076-62653077_+; chr11:62655652-62655653_+; chr11:62655815-626558…	62648383.0; 62648505.0; 62649436.0; 62649459.0; 62650397.0; 62650424.0; 62651980.0; 62652158.0; 62652664.0; 62652716.0; 62652727.0; 62653020.0; 62653076.0; 62655652.0; 62655815.0; 62655890.0; 62655918.0; 62655944.0; 62655974.0; 62656002.0; 62656116.0; 62656164.0; 62656175.0; 62656181.0; 62656244.0; 62656248.0; 62656252.0; 62656256.0; 62656277.0	62648384.0; 62648506.0; 62649437.0; 62649460.0; 62650398.0; 62650425.0; 62651981.0; 62652159.0; 62652665.0; 62652717.0; 62652728.0; 62653021.0; 62653077.0; 62655653.0; 62655816.0; 62655891.0; 62655919.0; 62655945.0; 62655975.0; 62656003.0; 62656117.0; 62656165.0; 62656176.0; 62656182.0; 62656245.0; 62656249.0; 62656253.0; 62656257.0; 62656278.0	+; +; +; +; +; +; +; +; +; +; +; +; +; +; +; +; +; +; +; +; +; +; +; +; +; +; +; +; +	AAACT; GGACA; GAACC; AGACT; GGACC; GAACT; GGACA; AGACA; GGACT; AGACT; TGACT; GGACC; GGACA; TGACA; AGACC; GGACT; GGACT; GGACC; TAACT; GGACT; AAACT; TGACT; TGACA; GGACC; AAACA; AAACA; AAACA; AAACT; GAACC	No; Yes; No; No; No; No; No; No; No; No; No; No; No; No; No; No; No; No; No; No; No; No; No; No; No; No; No; No; No	Ensembl	1904	chr11:62648344-62656327:+	chr11	+	62648344	62656327	solute carrier family 3 member 2 [Source:HGNC Symbol;Acc:HGNC:11026]	ASHG19AP1B13578431711	protein_coding	TGCTGCTGAGCAGATGCAGTAGCCGAAACTGCGCGGAGGCACAGAGGCCGGGGAGAGCGT				Lung Neoplasms	Nucleus;Endoplasmic reticulum			6520	CCDS31590			NM_001013251	uc001nwg.4	chr11:62653050-62653069	TGGCCTGGATGCAGCTGCCC
ENST00000338663	SLC3A2	-4.78854	-5.52726	1.6687	0.000980731	0.0942838	0.425973	0.368097	0.0578761	40; 162; 648; 671; 768; 795; 894; 966; 986; 1038; 1049; 1235; 1291; 1341; 1392; 1467; 1495; 1521; 1551; 1579; 1693; 1741; 1752; 1758; 1821; 1825; 1829; 1833; 1854	5'UTR; CDS; CDS; CDS; CDS; CDS; CDS; CDS; CDS; CDS; CDS; CDS; CDS; CDS; CDS; CDS; CDS; CDS; CDS; CDS; CDS; CDS; 3'UTR; 3'UTR; 3'UTR; 3'UTR; 3'UTR; 3'UTR; 3'UTR	1904	1...9GCCTGCTGCTGAGCAGATGCAGTAGCCGAAACTGCGCGGAGGCACAGAGGCCGGGGAGAGC71...1904; 1...131TCGCCGGTTCTGCAGGCACCATGAGCCAGGACACCGAGGTGGATATGAAGGAGGTGGAGCT193...1904; 1...617AGGGCCTTGTGCTGGGTCCAATTCACAAGAACCAGAAGGATGATGTCGCTCAGACTGACTT679...1904; 1...640CACAAGAACCAGAAGGATGATGTCGCTCAGACTGACTTGCTGCAGATCGACCCCAATTTTG702...1904; 1...737CTAAAAAAAAGAGCATCCGTGTCATTCTGGACCTTACTCCCAACTACCGGGGTGAGAACTC799...1904; 1.…	chr11:62648383-62648384_+; chr11:62648505-62648506_+; chr11:62649436-62649437_+; chr11:62649459-62649460_+; chr11:62650397-62650398_+; chr11:62650424-62650425_+; chr11:62651980-62651981_+; chr11:62652158-62652159_+; chr11:62652664-62652665_+; chr11:62652716-62652717_+; chr11:62652727-62652728_+; chr11:62653020-62653021_+; chr11:62653076-62653077_+; chr11:62655652-62655653_+; chr11:62655815-626558…	62648383.0; 62648505.0; 62649436.0; 62649459.0; 62650397.0; 62650424.0; 62651980.0; 62652158.0; 62652664.0; 62652716.0; 62652727.0; 62653020.0; 62653076.0; 62655652.0; 62655815.0; 62655890.0; 62655918.0; 62655944.0; 62655974.0; 62656002.0; 62656116.0; 62656164.0; 62656175.0; 62656181.0; 62656244.0; 62656248.0; 62656252.0; 62656256.0; 62656277.0	62648384.0; 62648506.0; 62649437.0; 62649460.0; 62650398.0; 62650425.0; 62651981.0; 62652159.0; 62652665.0; 62652717.0; 62652728.0; 62653021.0; 62653077.0; 62655653.0; 62655816.0; 62655891.0; 62655919.0; 62655945.0; 62655975.0; 62656003.0; 62656117.0; 62656165.0; 62656176.0; 62656182.0; 62656245.0; 62656249.0; 62656253.0; 62656257.0; 62656278.0	+; +; +; +; +; +; +; +; +; +; +; +; +; +; +; +; +; +; +; +; +; +; +; +; +; +; +; +; +	AAACT; GGACA; GAACC; AGACT; GGACC; GAACT; GGACA; AGACA; GGACT; AGACT; TGACT; GGACC; GGACA; TGACA; AGACC; GGACT; GGACT; GGACC; TAACT; GGACT; AAACT; TGACT; TGACA; GGACC; AAACA; AAACA; AAACA; AAACT; GAACC	No; Yes; No; No; No; No; No; No; No; No; No; No; No; No; No; No; No; No; No; No; No; No; No; No; No; No; No; No; No	Ensembl	1904	chr11:62648344-62656327:+	chr11	+	62648344	62656327	solute carrier family 3 member 2 [Source:HGNC Symbol;Acc:HGNC:11026]	ASHG19AP1B13578431711	protein_coding	TGCTGCTGAGCAGATGCAGTAGCCGAAACTGCGCGGAGGCACAGAGGCCGGGGAGAGCGT				Lung Neoplasms	Nucleus;Endoplasmic reticulum			6520	CCDS31590			NM_001013251	uc001nwg.4	chr11:62655632-62655657	GGGATGAGTCCAGCTTCCCTGACATC
ENST00000338663	SLC3A2	-4.78854	-5.52726	1.6687	0.000980731	0.0942838	0.425973	0.368097	0.0578761	40; 162; 648; 671; 768; 795; 894; 966; 986; 1038; 1049; 1235; 1291; 1341; 1392; 1467; 1495; 1521; 1551; 1579; 1693; 1741; 1752; 1758; 1821; 1825; 1829; 1833; 1854	5'UTR; CDS; CDS; CDS; CDS; CDS; CDS; CDS; CDS; CDS; CDS; CDS; CDS; CDS; CDS; CDS; CDS; CDS; CDS; CDS; CDS; CDS; 3'UTR; 3'UTR; 3'UTR; 3'UTR; 3'UTR; 3'UTR; 3'UTR	1904	1...9GCCTGCTGCTGAGCAGATGCAGTAGCCGAAACTGCGCGGAGGCACAGAGGCCGGGGAGAGC71...1904; 1...131TCGCCGGTTCTGCAGGCACCATGAGCCAGGACACCGAGGTGGATATGAAGGAGGTGGAGCT193...1904; 1...617AGGGCCTTGTGCTGGGTCCAATTCACAAGAACCAGAAGGATGATGTCGCTCAGACTGACTT679...1904; 1...640CACAAGAACCAGAAGGATGATGTCGCTCAGACTGACTTGCTGCAGATCGACCCCAATTTTG702...1904; 1...737CTAAAAAAAAGAGCATCCGTGTCATTCTGGACCTTACTCCCAACTACCGGGGTGAGAACTC799...1904; 1.…	chr11:62648383-62648384_+; chr11:62648505-62648506_+; chr11:62649436-62649437_+; chr11:62649459-62649460_+; chr11:62650397-62650398_+; chr11:62650424-62650425_+; chr11:62651980-62651981_+; chr11:62652158-62652159_+; chr11:62652664-62652665_+; chr11:62652716-62652717_+; chr11:62652727-62652728_+; chr11:62653020-62653021_+; chr11:62653076-62653077_+; chr11:62655652-62655653_+; chr11:62655815-626558…	62648383.0; 62648505.0; 62649436.0; 62649459.0; 62650397.0; 62650424.0; 62651980.0; 62652158.0; 62652664.0; 62652716.0; 62652727.0; 62653020.0; 62653076.0; 62655652.0; 62655815.0; 62655890.0; 62655918.0; 62655944.0; 62655974.0; 62656002.0; 62656116.0; 62656164.0; 62656175.0; 62656181.0; 62656244.0; 62656248.0; 62656252.0; 62656256.0; 62656277.0	62648384.0; 62648506.0; 62649437.0; 62649460.0; 62650398.0; 62650425.0; 62651981.0; 62652159.0; 62652665.0; 62652717.0; 62652728.0; 62653021.0; 62653077.0; 62655653.0; 62655816.0; 62655891.0; 62655919.0; 62655945.0; 62655975.0; 62656003.0; 62656117.0; 62656165.0; 62656176.0; 62656182.0; 62656245.0; 62656249.0; 62656253.0; 62656257.0; 62656278.0	+; +; +; +; +; +; +; +; +; +; +; +; +; +; +; +; +; +; +; +; +; +; +; +; +; +; +; +; +	AAACT; GGACA; GAACC; AGACT; GGACC; GAACT; GGACA; AGACA; GGACT; AGACT; TGACT; GGACC; GGACA; TGACA; AGACC; GGACT; GGACT; GGACC; TAACT; GGACT; AAACT; TGACT; TGACA; GGACC; AAACA; AAACA; AAACA; AAACT; GAACC	No; Yes; No; No; No; No; No; No; No; No; No; No; No; No; No; No; No; No; No; No; No; No; No; No; No; No; No; No; No	Ensembl	1904	chr11:62648344-62656327:+	chr11	+	62648344	62656327	solute carrier family 3 member 2 [Source:HGNC Symbol;Acc:HGNC:11026]	ASHG19AP1B13578431711	protein_coding	TGCTGCTGAGCAGATGCAGTAGCCGAAACTGCGCGGAGGCACAGAGGCCGGGGAGAGCGT				Lung Neoplasms	Nucleus;Endoplasmic reticulum			6520	CCDS31590			NM_001013251	uc001nwg.4	chr11:62655817-62655834	CCCTGGCTCCCTCCTTTC
ENST00000338663	SLC3A2	-4.78854	-5.52726	1.6687	0.000980731	0.0942838	0.425973	0.368097	0.0578761	40; 162; 648; 671; 768; 795; 894; 966; 986; 1038; 1049; 1235; 1291; 1341; 1392; 1467; 1495; 1521; 1551; 1579; 1693; 1741; 1752; 1758; 1821; 1825; 1829; 1833; 1854	5'UTR; CDS; CDS; CDS; CDS; CDS; CDS; CDS; CDS; CDS; CDS; CDS; CDS; CDS; CDS; CDS; CDS; CDS; CDS; CDS; CDS; CDS; 3'UTR; 3'UTR; 3'UTR; 3'UTR; 3'UTR; 3'UTR; 3'UTR	1904	1...9GCCTGCTGCTGAGCAGATGCAGTAGCCGAAACTGCGCGGAGGCACAGAGGCCGGGGAGAGC71...1904; 1...131TCGCCGGTTCTGCAGGCACCATGAGCCAGGACACCGAGGTGGATATGAAGGAGGTGGAGCT193...1904; 1...617AGGGCCTTGTGCTGGGTCCAATTCACAAGAACCAGAAGGATGATGTCGCTCAGACTGACTT679...1904; 1...640CACAAGAACCAGAAGGATGATGTCGCTCAGACTGACTTGCTGCAGATCGACCCCAATTTTG702...1904; 1...737CTAAAAAAAAGAGCATCCGTGTCATTCTGGACCTTACTCCCAACTACCGGGGTGAGAACTC799...1904; 1.…	chr11:62648383-62648384_+; chr11:62648505-62648506_+; chr11:62649436-62649437_+; chr11:62649459-62649460_+; chr11:62650397-62650398_+; chr11:62650424-62650425_+; chr11:62651980-62651981_+; chr11:62652158-62652159_+; chr11:62652664-62652665_+; chr11:62652716-62652717_+; chr11:62652727-62652728_+; chr11:62653020-62653021_+; chr11:62653076-62653077_+; chr11:62655652-62655653_+; chr11:62655815-626558…	62648383.0; 62648505.0; 62649436.0; 62649459.0; 62650397.0; 62650424.0; 62651980.0; 62652158.0; 62652664.0; 62652716.0; 62652727.0; 62653020.0; 62653076.0; 62655652.0; 62655815.0; 62655890.0; 62655918.0; 62655944.0; 62655974.0; 62656002.0; 62656116.0; 62656164.0; 62656175.0; 62656181.0; 62656244.0; 62656248.0; 62656252.0; 62656256.0; 62656277.0	62648384.0; 62648506.0; 62649437.0; 62649460.0; 62650398.0; 62650425.0; 62651981.0; 62652159.0; 62652665.0; 62652717.0; 62652728.0; 62653021.0; 62653077.0; 62655653.0; 62655816.0; 62655891.0; 62655919.0; 62655945.0; 62655975.0; 62656003.0; 62656117.0; 62656165.0; 62656176.0; 62656182.0; 62656245.0; 62656249.0; 62656253.0; 62656257.0; 62656278.0	+; +; +; +; +; +; +; +; +; +; +; +; +; +; +; +; +; +; +; +; +; +; +; +; +; +; +; +; +	AAACT; GGACA; GAACC; AGACT; GGACC; GAACT; GGACA; AGACA; GGACT; AGACT; TGACT; GGACC; GGACA; TGACA; AGACC; GGACT; GGACT; GGACC; TAACT; GGACT; AAACT; TGACT; TGACA; GGACC; AAACA; AAACA; AAACA; AAACT; GAACC	No; Yes; No; No; No; No; No; No; No; No; No; No; No; No; No; No; No; No; No; No; No; No; No; No; No; No; No; No; No	Ensembl	1904	chr11:62648344-62656327:+	chr11	+	62648344	62656327	solute carrier family 3 member 2 [Source:HGNC Symbol;Acc:HGNC:11026]	ASHG19AP1B13578431711	protein_coding	TGCTGCTGAGCAGATGCAGTAGCCGAAACTGCGCGGAGGCACAGAGGCCGGGGAGAGCGT				Lung Neoplasms	Nucleus;Endoplasmic reticulum			6520	CCDS31590			NM_001013251	uc001nwg.4	chr11:62655835-62655850	CTTGTTCCGGCGGCTG
ENST00000338663	SLC3A2	-4.78854	-5.52726	1.6687	0.000980731	0.0942838	0.425973	0.368097	0.0578761	40; 162; 648; 671; 768; 795; 894; 966; 986; 1038; 1049; 1235; 1291; 1341; 1392; 1467; 1495; 1521; 1551; 1579; 1693; 1741; 1752; 1758; 1821; 1825; 1829; 1833; 1854	5'UTR; CDS; CDS; CDS; CDS; CDS; CDS; CDS; CDS; CDS; CDS; CDS; CDS; CDS; CDS; CDS; CDS; CDS; CDS; CDS; CDS; CDS; 3'UTR; 3'UTR; 3'UTR; 3'UTR; 3'UTR; 3'UTR; 3'UTR	1904	1...9GCCTGCTGCTGAGCAGATGCAGTAGCCGAAACTGCGCGGAGGCACAGAGGCCGGGGAGAGC71...1904; 1...131TCGCCGGTTCTGCAGGCACCATGAGCCAGGACACCGAGGTGGATATGAAGGAGGTGGAGCT193...1904; 1...617AGGGCCTTGTGCTGGGTCCAATTCACAAGAACCAGAAGGATGATGTCGCTCAGACTGACTT679...1904; 1...640CACAAGAACCAGAAGGATGATGTCGCTCAGACTGACTTGCTGCAGATCGACCCCAATTTTG702...1904; 1...737CTAAAAAAAAGAGCATCCGTGTCATTCTGGACCTTACTCCCAACTACCGGGGTGAGAACTC799...1904; 1.…	chr11:62648383-62648384_+; chr11:62648505-62648506_+; chr11:62649436-62649437_+; chr11:62649459-62649460_+; chr11:62650397-62650398_+; chr11:62650424-62650425_+; chr11:62651980-62651981_+; chr11:62652158-62652159_+; chr11:62652664-62652665_+; chr11:62652716-62652717_+; chr11:62652727-62652728_+; chr11:62653020-62653021_+; chr11:62653076-62653077_+; chr11:62655652-62655653_+; chr11:62655815-626558…	62648383.0; 62648505.0; 62649436.0; 62649459.0; 62650397.0; 62650424.0; 62651980.0; 62652158.0; 62652664.0; 62652716.0; 62652727.0; 62653020.0; 62653076.0; 62655652.0; 62655815.0; 62655890.0; 62655918.0; 62655944.0; 62655974.0; 62656002.0; 62656116.0; 62656164.0; 62656175.0; 62656181.0; 62656244.0; 62656248.0; 62656252.0; 62656256.0; 62656277.0	62648384.0; 62648506.0; 62649437.0; 62649460.0; 62650398.0; 62650425.0; 62651981.0; 62652159.0; 62652665.0; 62652717.0; 62652728.0; 62653021.0; 62653077.0; 62655653.0; 62655816.0; 62655891.0; 62655919.0; 62655945.0; 62655975.0; 62656003.0; 62656117.0; 62656165.0; 62656176.0; 62656182.0; 62656245.0; 62656249.0; 62656253.0; 62656257.0; 62656278.0	+; +; +; +; +; +; +; +; +; +; +; +; +; +; +; +; +; +; +; +; +; +; +; +; +; +; +; +; +	AAACT; GGACA; GAACC; AGACT; GGACC; GAACT; GGACA; AGACA; GGACT; AGACT; TGACT; GGACC; GGACA; TGACA; AGACC; GGACT; GGACT; GGACC; TAACT; GGACT; AAACT; TGACT; TGACA; GGACC; AAACA; AAACA; AAACA; AAACT; GAACC	No; Yes; No; No; No; No; No; No; No; No; No; No; No; No; No; No; No; No; No; No; No; No; No; No; No; No; No; No; No	Ensembl	1904	chr11:62648344-62656327:+	chr11	+	62648344	62656327	solute carrier family 3 member 2 [Source:HGNC Symbol;Acc:HGNC:11026]	ASHG19AP1B13578431711	protein_coding	TGCTGCTGAGCAGATGCAGTAGCCGAAACTGCGCGGAGGCACAGAGGCCGGGGAGAGCGT				Lung Neoplasms	Nucleus;Endoplasmic reticulum			6520	CCDS31590			NM_001013251	uc001nwg.4	chr11:62655951-62655961	ATGAGCGTTTT
ENST00000338663	SLC3A2	-4.78854	-5.52726	1.6687	0.000980731	0.0942838	0.425973	0.368097	0.0578761	40; 162; 648; 671; 768; 795; 894; 966; 986; 1038; 1049; 1235; 1291; 1341; 1392; 1467; 1495; 1521; 1551; 1579; 1693; 1741; 1752; 1758; 1821; 1825; 1829; 1833; 1854	5'UTR; CDS; CDS; CDS; CDS; CDS; CDS; CDS; CDS; CDS; CDS; CDS; CDS; CDS; CDS; CDS; CDS; CDS; CDS; CDS; CDS; CDS; 3'UTR; 3'UTR; 3'UTR; 3'UTR; 3'UTR; 3'UTR; 3'UTR	1904	1...9GCCTGCTGCTGAGCAGATGCAGTAGCCGAAACTGCGCGGAGGCACAGAGGCCGGGGAGAGC71...1904; 1...131TCGCCGGTTCTGCAGGCACCATGAGCCAGGACACCGAGGTGGATATGAAGGAGGTGGAGCT193...1904; 1...617AGGGCCTTGTGCTGGGTCCAATTCACAAGAACCAGAAGGATGATGTCGCTCAGACTGACTT679...1904; 1...640CACAAGAACCAGAAGGATGATGTCGCTCAGACTGACTTGCTGCAGATCGACCCCAATTTTG702...1904; 1...737CTAAAAAAAAGAGCATCCGTGTCATTCTGGACCTTACTCCCAACTACCGGGGTGAGAACTC799...1904; 1.…	chr11:62648383-62648384_+; chr11:62648505-62648506_+; chr11:62649436-62649437_+; chr11:62649459-62649460_+; chr11:62650397-62650398_+; chr11:62650424-62650425_+; chr11:62651980-62651981_+; chr11:62652158-62652159_+; chr11:62652664-62652665_+; chr11:62652716-62652717_+; chr11:62652727-62652728_+; chr11:62653020-62653021_+; chr11:62653076-62653077_+; chr11:62655652-62655653_+; chr11:62655815-626558…	62648383.0; 62648505.0; 62649436.0; 62649459.0; 62650397.0; 62650424.0; 62651980.0; 62652158.0; 62652664.0; 62652716.0; 62652727.0; 62653020.0; 62653076.0; 62655652.0; 62655815.0; 62655890.0; 62655918.0; 62655944.0; 62655974.0; 62656002.0; 62656116.0; 62656164.0; 62656175.0; 62656181.0; 62656244.0; 62656248.0; 62656252.0; 62656256.0; 62656277.0	62648384.0; 62648506.0; 62649437.0; 62649460.0; 62650398.0; 62650425.0; 62651981.0; 62652159.0; 62652665.0; 62652717.0; 62652728.0; 62653021.0; 62653077.0; 62655653.0; 62655816.0; 62655891.0; 62655919.0; 62655945.0; 62655975.0; 62656003.0; 62656117.0; 62656165.0; 62656176.0; 62656182.0; 62656245.0; 62656249.0; 62656253.0; 62656257.0; 62656278.0	+; +; +; +; +; +; +; +; +; +; +; +; +; +; +; +; +; +; +; +; +; +; +; +; +; +; +; +; +	AAACT; GGACA; GAACC; AGACT; GGACC; GAACT; GGACA; AGACA; GGACT; AGACT; TGACT; GGACC; GGACA; TGACA; AGACC; GGACT; GGACT; GGACC; TAACT; GGACT; AAACT; TGACT; TGACA; GGACC; AAACA; AAACA; AAACA; AAACT; GAACC	No; Yes; No; No; No; No; No; No; No; No; No; No; No; No; No; No; No; No; No; No; No; No; No; No; No; No; No; No; No	Ensembl	1904	chr11:62648344-62656327:+	chr11	+	62648344	62656327	solute carrier family 3 member 2 [Source:HGNC Symbol;Acc:HGNC:11026]	ASHG19AP1B13578431711	protein_coding	TGCTGCTGAGCAGATGCAGTAGCCGAAACTGCGCGGAGGCACAGAGGCCGGGGAGAGCGT				Lung Neoplasms	Nucleus;Endoplasmic reticulum			6520	CCDS31590			NM_001013251	uc001nwg.4	chr11:62655964-62655988	GGTAGTGCTTAACTTTGGGGATGTG
ENST00000338663	SLC3A2	-4.78854	-5.52726	1.6687	0.000980731	0.0942838	0.425973	0.368097	0.0578761	40; 162; 648; 671; 768; 795; 894; 966; 986; 1038; 1049; 1235; 1291; 1341; 1392; 1467; 1495; 1521; 1551; 1579; 1693; 1741; 1752; 1758; 1821; 1825; 1829; 1833; 1854	5'UTR; CDS; CDS; CDS; CDS; CDS; CDS; CDS; CDS; CDS; CDS; CDS; CDS; CDS; CDS; CDS; CDS; CDS; CDS; CDS; CDS; CDS; 3'UTR; 3'UTR; 3'UTR; 3'UTR; 3'UTR; 3'UTR; 3'UTR	1904	1...9GCCTGCTGCTGAGCAGATGCAGTAGCCGAAACTGCGCGGAGGCACAGAGGCCGGGGAGAGC71...1904; 1...131TCGCCGGTTCTGCAGGCACCATGAGCCAGGACACCGAGGTGGATATGAAGGAGGTGGAGCT193...1904; 1...617AGGGCCTTGTGCTGGGTCCAATTCACAAGAACCAGAAGGATGATGTCGCTCAGACTGACTT679...1904; 1...640CACAAGAACCAGAAGGATGATGTCGCTCAGACTGACTTGCTGCAGATCGACCCCAATTTTG702...1904; 1...737CTAAAAAAAAGAGCATCCGTGTCATTCTGGACCTTACTCCCAACTACCGGGGTGAGAACTC799...1904; 1.…	chr11:62648383-62648384_+; chr11:62648505-62648506_+; chr11:62649436-62649437_+; chr11:62649459-62649460_+; chr11:62650397-62650398_+; chr11:62650424-62650425_+; chr11:62651980-62651981_+; chr11:62652158-62652159_+; chr11:62652664-62652665_+; chr11:62652716-62652717_+; chr11:62652727-62652728_+; chr11:62653020-62653021_+; chr11:62653076-62653077_+; chr11:62655652-62655653_+; chr11:62655815-626558…	62648383.0; 62648505.0; 62649436.0; 62649459.0; 62650397.0; 62650424.0; 62651980.0; 62652158.0; 62652664.0; 62652716.0; 62652727.0; 62653020.0; 62653076.0; 62655652.0; 62655815.0; 62655890.0; 62655918.0; 62655944.0; 62655974.0; 62656002.0; 62656116.0; 62656164.0; 62656175.0; 62656181.0; 62656244.0; 62656248.0; 62656252.0; 62656256.0; 62656277.0	62648384.0; 62648506.0; 62649437.0; 62649460.0; 62650398.0; 62650425.0; 62651981.0; 62652159.0; 62652665.0; 62652717.0; 62652728.0; 62653021.0; 62653077.0; 62655653.0; 62655816.0; 62655891.0; 62655919.0; 62655945.0; 62655975.0; 62656003.0; 62656117.0; 62656165.0; 62656176.0; 62656182.0; 62656245.0; 62656249.0; 62656253.0; 62656257.0; 62656278.0	+; +; +; +; +; +; +; +; +; +; +; +; +; +; +; +; +; +; +; +; +; +; +; +; +; +; +; +; +	AAACT; GGACA; GAACC; AGACT; GGACC; GAACT; GGACA; AGACA; GGACT; AGACT; TGACT; GGACC; GGACA; TGACA; AGACC; GGACT; GGACT; GGACC; TAACT; GGACT; AAACT; TGACT; TGACA; GGACC; AAACA; AAACA; AAACA; AAACT; GAACC	No; Yes; No; No; No; No; No; No; No; No; No; No; No; No; No; No; No; No; No; No; No; No; No; No; No; No; No; No; No	Ensembl	1904	chr11:62648344-62656327:+	chr11	+	62648344	62656327	solute carrier family 3 member 2 [Source:HGNC Symbol;Acc:HGNC:11026]	ASHG19AP1B13578431711	protein_coding	TGCTGCTGAGCAGATGCAGTAGCCGAAACTGCGCGGAGGCACAGAGGCCGGGGAGAGCGT				Lung Neoplasms	Nucleus;Endoplasmic reticulum			6520	CCDS31590			NM_001013251	uc001nwg.4	chr11:62656161-62656176	CCTGACTTCAGCCTGA
ENST00000338663	SLC3A2	-4.78854	-5.52726	1.6687	0.000980731	0.0942838	0.425973	0.368097	0.0578761	40; 162; 648; 671; 768; 795; 894; 966; 986; 1038; 1049; 1235; 1291; 1341; 1392; 1467; 1495; 1521; 1551; 1579; 1693; 1741; 1752; 1758; 1821; 1825; 1829; 1833; 1854	5'UTR; CDS; CDS; CDS; CDS; CDS; CDS; CDS; CDS; CDS; CDS; CDS; CDS; CDS; CDS; CDS; CDS; CDS; CDS; CDS; CDS; CDS; 3'UTR; 3'UTR; 3'UTR; 3'UTR; 3'UTR; 3'UTR; 3'UTR	1904	1...9GCCTGCTGCTGAGCAGATGCAGTAGCCGAAACTGCGCGGAGGCACAGAGGCCGGGGAGAGC71...1904; 1...131TCGCCGGTTCTGCAGGCACCATGAGCCAGGACACCGAGGTGGATATGAAGGAGGTGGAGCT193...1904; 1...617AGGGCCTTGTGCTGGGTCCAATTCACAAGAACCAGAAGGATGATGTCGCTCAGACTGACTT679...1904; 1...640CACAAGAACCAGAAGGATGATGTCGCTCAGACTGACTTGCTGCAGATCGACCCCAATTTTG702...1904; 1...737CTAAAAAAAAGAGCATCCGTGTCATTCTGGACCTTACTCCCAACTACCGGGGTGAGAACTC799...1904; 1.…	chr11:62648383-62648384_+; chr11:62648505-62648506_+; chr11:62649436-62649437_+; chr11:62649459-62649460_+; chr11:62650397-62650398_+; chr11:62650424-62650425_+; chr11:62651980-62651981_+; chr11:62652158-62652159_+; chr11:62652664-62652665_+; chr11:62652716-62652717_+; chr11:62652727-62652728_+; chr11:62653020-62653021_+; chr11:62653076-62653077_+; chr11:62655652-62655653_+; chr11:62655815-626558…	62648383.0; 62648505.0; 62649436.0; 62649459.0; 62650397.0; 62650424.0; 62651980.0; 62652158.0; 62652664.0; 62652716.0; 62652727.0; 62653020.0; 62653076.0; 62655652.0; 62655815.0; 62655890.0; 62655918.0; 62655944.0; 62655974.0; 62656002.0; 62656116.0; 62656164.0; 62656175.0; 62656181.0; 62656244.0; 62656248.0; 62656252.0; 62656256.0; 62656277.0	62648384.0; 62648506.0; 62649437.0; 62649460.0; 62650398.0; 62650425.0; 62651981.0; 62652159.0; 62652665.0; 62652717.0; 62652728.0; 62653021.0; 62653077.0; 62655653.0; 62655816.0; 62655891.0; 62655919.0; 62655945.0; 62655975.0; 62656003.0; 62656117.0; 62656165.0; 62656176.0; 62656182.0; 62656245.0; 62656249.0; 62656253.0; 62656257.0; 62656278.0	+; +; +; +; +; +; +; +; +; +; +; +; +; +; +; +; +; +; +; +; +; +; +; +; +; +; +; +; +	AAACT; GGACA; GAACC; AGACT; GGACC; GAACT; GGACA; AGACA; GGACT; AGACT; TGACT; GGACC; GGACA; TGACA; AGACC; GGACT; GGACT; GGACC; TAACT; GGACT; AAACT; TGACT; TGACA; GGACC; AAACA; AAACA; AAACA; AAACT; GAACC	No; Yes; No; No; No; No; No; No; No; No; No; No; No; No; No; No; No; No; No; No; No; No; No; No; No; No; No; No; No	Ensembl	1904	chr11:62648344-62656327:+	chr11	+	62648344	62656327	solute carrier family 3 member 2 [Source:HGNC Symbol;Acc:HGNC:11026]	ASHG19AP1B13578431711	protein_coding	TGCTGCTGAGCAGATGCAGTAGCCGAAACTGCGCGGAGGCACAGAGGCCGGGGAGAGCGT				Lung Neoplasms	Nucleus;Endoplasmic reticulum			6520	CCDS31590			NM_001013251	uc001nwg.4	chr11:62656192-62656215	CTTCTCCTTTCCTTCCCAGGCCCT
ENST00000338663	SLC3A2	-4.78854	-5.52726	1.6687	0.000980731	0.0942838	0.425973	0.368097	0.0578761	40; 162; 648; 671; 768; 795; 894; 966; 986; 1038; 1049; 1235; 1291; 1341; 1392; 1467; 1495; 1521; 1551; 1579; 1693; 1741; 1752; 1758; 1821; 1825; 1829; 1833; 1854	5'UTR; CDS; CDS; CDS; CDS; CDS; CDS; CDS; CDS; CDS; CDS; CDS; CDS; CDS; CDS; CDS; CDS; CDS; CDS; CDS; CDS; CDS; 3'UTR; 3'UTR; 3'UTR; 3'UTR; 3'UTR; 3'UTR; 3'UTR	1904	1...9GCCTGCTGCTGAGCAGATGCAGTAGCCGAAACTGCGCGGAGGCACAGAGGCCGGGGAGAGC71...1904; 1...131TCGCCGGTTCTGCAGGCACCATGAGCCAGGACACCGAGGTGGATATGAAGGAGGTGGAGCT193...1904; 1...617AGGGCCTTGTGCTGGGTCCAATTCACAAGAACCAGAAGGATGATGTCGCTCAGACTGACTT679...1904; 1...640CACAAGAACCAGAAGGATGATGTCGCTCAGACTGACTTGCTGCAGATCGACCCCAATTTTG702...1904; 1...737CTAAAAAAAAGAGCATCCGTGTCATTCTGGACCTTACTCCCAACTACCGGGGTGAGAACTC799...1904; 1.…	chr11:62648383-62648384_+; chr11:62648505-62648506_+; chr11:62649436-62649437_+; chr11:62649459-62649460_+; chr11:62650397-62650398_+; chr11:62650424-62650425_+; chr11:62651980-62651981_+; chr11:62652158-62652159_+; chr11:62652664-62652665_+; chr11:62652716-62652717_+; chr11:62652727-62652728_+; chr11:62653020-62653021_+; chr11:62653076-62653077_+; chr11:62655652-62655653_+; chr11:62655815-626558…	62648383.0; 62648505.0; 62649436.0; 62649459.0; 62650397.0; 62650424.0; 62651980.0; 62652158.0; 62652664.0; 62652716.0; 62652727.0; 62653020.0; 62653076.0; 62655652.0; 62655815.0; 62655890.0; 62655918.0; 62655944.0; 62655974.0; 62656002.0; 62656116.0; 62656164.0; 62656175.0; 62656181.0; 62656244.0; 62656248.0; 62656252.0; 62656256.0; 62656277.0	62648384.0; 62648506.0; 62649437.0; 62649460.0; 62650398.0; 62650425.0; 62651981.0; 62652159.0; 62652665.0; 62652717.0; 62652728.0; 62653021.0; 62653077.0; 62655653.0; 62655816.0; 62655891.0; 62655919.0; 62655945.0; 62655975.0; 62656003.0; 62656117.0; 62656165.0; 62656176.0; 62656182.0; 62656245.0; 62656249.0; 62656253.0; 62656257.0; 62656278.0	+; +; +; +; +; +; +; +; +; +; +; +; +; +; +; +; +; +; +; +; +; +; +; +; +; +; +; +; +	AAACT; GGACA; GAACC; AGACT; GGACC; GAACT; GGACA; AGACA; GGACT; AGACT; TGACT; GGACC; GGACA; TGACA; AGACC; GGACT; GGACT; GGACC; TAACT; GGACT; AAACT; TGACT; TGACA; GGACC; AAACA; AAACA; AAACA; AAACT; GAACC	No; Yes; No; No; No; No; No; No; No; No; No; No; No; No; No; No; No; No; No; No; No; No; No; No; No; No; No; No; No	Ensembl	1904	chr11:62648344-62656327:+	chr11	+	62648344	62656327	solute carrier family 3 member 2 [Source:HGNC Symbol;Acc:HGNC:11026]	ASHG19AP1B13578431711	protein_coding	TGCTGCTGAGCAGATGCAGTAGCCGAAACTGCGCGGAGGCACAGAGGCCGGGGAGAGCGT				Lung Neoplasms	Nucleus;Endoplasmic reticulum			6520	CCDS31590			NM_001013251	uc001nwg.4	chr11:62656226-62656241	ATTTTTCTCTTTTTTA
NM_001978	DMTN	-1.7627	-2.88712	2.18013	0.00737302	0.14337	0.421437	0.405499	0.0159386	60; 81; 125; 130; 248; 327; 827; 871; 880; 889; 919; 997; 1061; 1087; 1129; 1242; 1321; 1342	5'UTR; 5'UTR; 5'UTR; 5'UTR; 5'UTR; 5'UTR; CDS; CDS; CDS; CDS; CDS; CDS; CDS; CDS; CDS; CDS; CDS; CDS	2820	1...29GAGAAAAGATGAAGAAAGCCAAGAAAAGGGACCAGAAGAGAAAGCAGAAAGACAGGAGGAA91...2820; 1...50AGAAAAGGGACCAGAAGAGAAAGCAGAAAGACAGGAGGAAGAAAGGGAGAGAGGGCCAGGC112...2820; 1...94GGGAGAGAGGGCCAGGCAGTCGCACTGTGAACAGAACAGGAGAAGGCGAAGCGGGGCAAAG156...2820; 1...99AGAGGGCCAGGCAGTCGCACTGTGAACAGAACAGGAGAAGGCGAAGCGGGGCAAAGTTCCC161...2820; 1...217TCTGCACCAGCCGGCCTCCAGCCTGGCTGGACCCTGCTGCCTGTGTGGCCCGGAGCCAGAG279...2820; 1...…	chr8:21916715-21916716_+; chr8:21916736-21916737_+; chr8:21916780-21916781_+; chr8:21916785-21916786_+; chr8:21916903-21916904_+; chr8:21916982-21916983_+; chr8:21926939-21926940_+; chr8:21926983-21926984_+; chr8:21926992-21926993_+; chr8:21927001-21927002_+; chr8:21927393-21927394_+; chr8:21927715-21927716_+; chr8:21927779-21927780_+; chr8:21927805-21927806_+; chr8:21929838-21929839_+; chr8:2192…	21916715.0; 21916736.0; 21916780.0; 21916785.0; 21916903.0; 21916982.0; 21926939.0; 21926983.0; 21926992.0; 21927001.0; 21927393.0; 21927715.0; 21927779.0; 21927805.0; 21929838.0; 21929951.0; 21931309.0; 21931330.0	21916716.0; 21916737.0; 21916781.0; 21916786.0; 21916904.0; 21916983.0; 21926940.0; 21926984.0; 21926993.0; 21927002.0; 21927394.0; 21927716.0; 21927780.0; 21927806.0; 21929839.0; 21929952.0; 21931310.0; 21931331.0	+; +; +; +; +; +; +; +; +; +; +; +; +; +; +; +; +; +	GGACC; AGACA; GAACA; GAACA; GGACC; GGACT; GGACA; GAACC; GAACC; GGACC; AGACC; AGACC; AGACC; AAACC; AGACA; GAACT; AAACC; GGACA	No; No; No; No; No; No; No; No; No; No; No; No; No; No; Yes; No; No; Yes	Refseq	2820	chr8:21916656-21940038:+	chr8	+	21916656	21940038		ASHG19AP1B10334072411	protein_coding	AGAGGGAGGGAGGGAGAAAAGATGAAGAAAGCCAAGAAAAGGGACCAGAAGAGAAAGCAG					Cytosol;Nucleous;Nucleoplasm	21:blood[41.28];reticulocyte[19.17];telencephalon[8.32];cerebral_cortex[8.15];gyrus[7.93];brain_gray_matter[7.73];forebrain[7.51];middle_temporal_gyrus[7.21];parietal_lobe[7.15];temporal_lobe[7.14];brain[7.09];striatum[7.02];frontal_cortex[7.00];occipital_lobe[6.97];putamen[6.27];nervous_system[6.13];dorsal_striatum[6.03];amygdala[5.73];middle_frontal_gyrus[5.68];caudate_nucleus[5.40];hippocampal…		2039				NM_001978		chr8:21939743-21939756	GTGTCCTGGCTACC
ENST00000272521	TMEM177	5.20577	4.11816	2.12521	0.00973671	0.155655	0.496563	0.51087	-0.0143076	81; 150; 340; 419; 466; 517; 558; 666; 823; 958; 971; 989; 1015; 1081; 1100; 1146; 1223; 1231; 1241; 1280; 1303; 1341; 1378	5'UTR; CDS; CDS; CDS; CDS; CDS; CDS; CDS; CDS; CDS; CDS; CDS; CDS; 3'UTR; 3'UTR; 3'UTR; 3'UTR; 3'UTR; 3'UTR; 3'UTR; 3'UTR; 3'UTR; 3'UTR	1394	1...50CGGAGGTGAGCGCACGGACGAGCGGGAGGGACCCTTCTCCGGCCTGATGCGACCCGATTGT112...1394; 1...119ACTACACTCATGGCAGGTCCCCTGTGGCGGACCGCAGCATTTGTGCAGAGACACAGGACAG181...1394; 1...309TGCAGAGCCTCTTCCAAGAGGTGCTACAGGACATAGGTGTTCCTTCAGGCCATTGCTACAA371...1394; 1...388CTTCCAACCTGTGAGTGCAGGCTTCCCAAGACTCCCTGCTGGGGCTGTGGTGGGCATCCCT450...1394; 1...435TGGTGGGCATCCCTGCCAGTTTCTTGGGAGACCTAGTGATCAACACTAACCATCCCGTGGT497...1394; …	chr2:120436826-120436827_+; chr2:120438450-120438451_+; chr2:120438640-120438641_+; chr2:120438719-120438720_+; chr2:120438766-120438767_+; chr2:120438817-120438818_+; chr2:120438858-120438859_+; chr2:120438966-120438967_+; chr2:120439123-120439124_+; chr2:120439258-120439259_+; chr2:120439271-120439272_+; chr2:120439289-120439290_+; chr2:120439315-120439316_+; chr2:120439381-120439382_+; chr2:12…	120436826.0; 120438450.0; 120438640.0; 120438719.0; 120438766.0; 120438817.0; 120438858.0; 120438966.0; 120439123.0; 120439258.0; 120439271.0; 120439289.0; 120439315.0; 120439381.0; 120439400.0; 120439446.0; 120439523.0; 120439531.0; 120439541.0; 120439580.0; 120439603.0; 120439641.0; 120439678.0	120436827.0; 120438451.0; 120438641.0; 120438720.0; 120438767.0; 120438818.0; 120438859.0; 120438967.0; 120439124.0; 120439259.0; 120439272.0; 120439290.0; 120439316.0; 120439382.0; 120439401.0; 120439447.0; 120439524.0; 120439532.0; 120439542.0; 120439581.0; 120439604.0; 120439642.0; 120439679.0	+; +; +; +; +; +; +; +; +; +; +; +; +; +; +; +; +; +; +; +; +; +; +	GGACC; GGACC; GGACA; AGACT; AGACC; GGACT; TGACC; GGACC; GGACC; GAACA; AGACA; AAACA; GGACT; GGACA; AGACA; GGACC; GAACT; GGACT; GGACT; GAACT; AAACC; GAACA; AAACA	No; No; Yes; No; No; No; No; No; No; Yes; Yes; No; No; No; No; No; No; No; No; No; No; No; Yes	Ensembl	1394	chr2:120436746-120439694:+	chr2	+	120436746	120439694	transmembrane protein 177 [Source:HGNC Symbol;Acc:HGNC:28143]	ASHG19AP1B12919458911	protein_coding	GGACGAGCGGGAGGGACCCTTCTCCGGCCTGATGCGACCCGATTGTCCGCAGTGACTACA					Ribosome;Insoluble Fraction			80775				NM_030577	uc002tmd.3	chr2:120438855-120438869	CCTGACCTTGTCCCG
ENST00000322623	RUVBL1	-2.49536	-3.14922	1.57338	0.0254387	0.20758	0.494357	0.468661	0.0256951	309; 319; 424; 443; 478; 526; 556; 579; 586; 598; 603; 617; 858; 904; 921; 1127; 1166; 1186; 1215; 1300; 1367; 1404; 1498	CDS; CDS; CDS; CDS; CDS; CDS; CDS; CDS; CDS; CDS; CDS; CDS; CDS; CDS; CDS; CDS; CDS; CDS; CDS; CDS; CDS; CDS; 3'UTR	1761	1...278AATGGCTGGAAGAGCTGTCTTGTTGGCAGGACCTCCTGGAACTGGCAAGACAGCTCTGGCT340...1761; 1...288AGAGCTGTCTTGTTGGCAGGACCTCCTGGAACTGGCAAGACAGCTCTGGCTCTGGCTATTG350...1761; 1...393AGTGAAGTTTACTCAACTGAGATCAAGAAGACAGAGGTGCTGATGGAGAACTTCCGCAGGG455...1761; 1...412AGATCAAGAAGACAGAGGTGCTGATGGAGAACTTCCGCAGGGCCATTGGGCTGCGAATAAA474...1761; 1...447CGCAGGGCCATTGGGCTGCGAATAAAGGAGACCAAGGAAGTTTATGAAGGTGAAGTCACAG509...1761;…	chr3:127838188-127838189_-; chr3:127838178-127838179_-; chr3:127831766-127831767_-; chr3:127831747-127831748_-; chr3:127823749-127823750_-; chr3:127823701-127823702_-; chr3:127823671-127823672_-; chr3:127823648-127823649_-; chr3:127823641-127823642_-; chr3:127823629-127823630_-; chr3:127823624-127823625_-; chr3:127820486-127820487_-; chr3:127817782-127817783_-; chr3:127817736-127817737_-; chr3:12…	127838188.0; 127838178.0; 127831766.0; 127831747.0; 127823749.0; 127823701.0; 127823671.0; 127823648.0; 127823641.0; 127823629.0; 127823624.0; 127820486.0; 127817782.0; 127817736.0; 127816336.0; 127806639.0; 127806600.0; 127806580.0; 127806551.0; 127801335.0; 127800195.0; 127800158.0; 127800064.0	127838189.0; 127838179.0; 127831767.0; 127831748.0; 127823750.0; 127823702.0; 127823672.0; 127823649.0; 127823642.0; 127823630.0; 127823625.0; 127820487.0; 127817783.0; 127817737.0; 127816337.0; 127806640.0; 127806601.0; 127806581.0; 127806552.0; 127801336.0; 127800196.0; 127800159.0; 127800065.0	-; -; -; -; -; -; -; -; -; -; -; -; -; -; -; -; -; -; -; -; -; -; -	GGACC; GAACT; AGACA; GAACT; AGACC; AGACA; AAACC; GGACT; AAACA; GAACC; AAACA; GGACC; GGACA; AGACA; AAACT; GGACA; GGACC; GGACC; AAACA; AGACC; GGACA; GAACT; AGACT	No; No; Yes; No; No; Yes; No; No; No; No; Yes; No; No; No; No; No; No; No; No; No; Yes; No; No	Ensembl	1761	chr3:127799803-127842667:-	chr3	-	127799803	127842667	RuvB like AAA ATPase 1 [Source:HGNC Symbol;Acc:HGNC:10474]	ASHG19AP1B13816516311	protein_coding	TGGGGGAGATTGGCACCAAGACCACACTGAGGTACTCAGTGCAGCTGCTGACCCCGGCCA		Yes			Ribosome;Cytoplasm;Insoluble Fraction		Yes	8607	CCDS3047	CHEMBL3259467		NM_001319084	uc003ekh.4	chr3:127801372-127801388	CCTCACTGATGTTGATT
ENST00000264819	MIER2	-2.03834	-2.86951	1.77912	0.0485039	0.260434	0.460105	0.359188	0.100917	90; 121; 157; 298; 310; 343; 352; 364; 371; 670; 685; 796; 925; 958; 1104; 1117; 1123; 1174; 1259; 1417; 1462; 1485; 1529; 1552; 1669; 1674; 1766; 1776; 1829; 1920; 1929; 2353; 2654; 2681; 2710; 2737	CDS; CDS; CDS; CDS; CDS; CDS; CDS; CDS; CDS; CDS; CDS; CDS; CDS; CDS; CDS; CDS; CDS; CDS; CDS; CDS; CDS; CDS; CDS; CDS; 3'UTR; 3'UTR; 3'UTR; 3'UTR; 3'UTR; 3'UTR; 3'UTR; 3'UTR; 3'UTR; 3'UTR; 3'UTR; 3'UTR	6884	1...59AGCCTGTGCCCAGGGGAGCCGGGCTTGCAGACAACAGCAGTGGTGTCCATGGGCTCTGGAG121...6884; 1...90CAACAGCAGTGGTGTCCATGGGCTCTGGAGACCATCAGTTCAACCTCGCAGAGATCCTGTC152...6884; 1...126AGTTCAACCTCGCAGAGATCCTGTCACAGAACTACAGTGTTAGGGGGGAGTGCGAGGAGGC188...6884; 1...267TGCTTGCGCTCTATGGCTACGAGGCGTCAGACCCCATTTCAGACCGGGAGAGTGAGGGTGG329...6884; 1...279ATGGCTACGAGGCGTCAGACCCCATTTCAGACCGGGAGAGTGAGGGTGGTGACGTGGCCCC341...6884; 1…	chr19:336091-336092_-; chr19:334520-334521_-; chr19:334484-334485_-; chr19:327933-327934_-; chr19:327921-327922_-; chr19:327888-327889_-; chr19:327879-327880_-; chr19:327867-327868_-; chr19:327253-327254_-; chr19:313627-313628_-; chr19:313612-313613_-; chr19:313501-313502_-; chr19:311902-311903_-; chr19:311869-311870_-; chr19:308804-308805_-; chr19:308656-308657_-; chr19:308650-308651_-; chr19:30…	336091.0; 334520.0; 334484.0; 327933.0; 327921.0; 327888.0; 327879.0; 327867.0; 327253.0; 313627.0; 313612.0; 313501.0; 311902.0; 311869.0; 308804.0; 308656.0; 308650.0; 308599.0; 307474.0; 307316.0; 307271.0; 307248.0; 307204.0; 307181.0; 306657.0; 306652.0; 306560.0; 306550.0; 306497.0; 306406.0; 306397.0; 305973.0; 305672.0; 305645.0; 305616.0; 305589.0	336092.0; 334521.0; 334485.0; 327934.0; 327922.0; 327889.0; 327880.0; 327868.0; 327254.0; 313628.0; 313613.0; 313502.0; 311903.0; 311870.0; 308805.0; 308657.0; 308651.0; 308600.0; 307475.0; 307317.0; 307272.0; 307249.0; 307205.0; 307182.0; 306658.0; 306653.0; 306561.0; 306551.0; 306498.0; 306407.0; 306398.0; 305974.0; 305673.0; 305646.0; 305617.0; 305590.0	-; -; -; -; -; -; -; -; -; -; -; -; -; -; -; -; -; -; -; -; -; -; -; -; -; -; -; -; -; -; -; -; -; -; -; -	AGACA; AGACC; GAACT; AGACC; AGACC; GAACC; AGACA; GGACA; GAACA; AGACC; GGACC; AGACA; GAACT; GAACT; GAACC; AGACC; GGACC; AGACA; GGACT; GGACT; GGACC; AGACT; GGACT; GAACC; AGACT; GGACT; GAACA; GGACT; GGACC; GGACA; AGACC; AGACA; GGACT; GGACC; GAACC; AAACT	No; No; No; No; No; No; Yes; Yes; No; No; No; Yes; No; No; No; No; No; No; No; No; No; No; No; No; No; No; Yes; No; No; No; No; No; No; No; No; No	Ensembl	6884	chr19:301444-344782:-	chr19	-	301444	344782	MIER family member 2 [Source:HGNC Symbol;Acc:HGNC:29210]	ASHG19AP1B12106693411	protein_coding	TTTGCTGTTTTATTTATTAAACTTGATTTGAAGCCCGGGGTGCCTTGTGGTGGATCGGGT				Adenoid Cystic Carcinoma;Salivary Gland Neoplasms	Nucleus;Nucleous;Nucleoplasm		Yes	54531	CCDS32855			NM_017550	uc002lok.2	chr19:306100-306112	ATGGGGTGGGAAG
ENST00000246533	CAPNS1	2.23891	0.755283	2.79652	0.0267004	0.210371	0.498193	0.518436	-0.0202431	435; 551; 564; 906; 954; 962; 1003; 1353; 1367; 1405; 1418; 1608; 1675; 1820; 1830; 1895	5'UTR; 5'UTR; 5'UTR; CDS; CDS; CDS; CDS; CDS; CDS; CDS; 3'UTR; 3'UTR; 3'UTR; 3'UTR; 3'UTR; 3'UTR	1918	1...404CGCATGCGCAATGTCCGCTTCGGCTCTAGGACCGCGCGGGCGACAGCAGGGCCGCGGTGCA466...1918; 1...520CGCTGCGGGAGGCCCGGGAGCGGCAGTGGAACCGACTCCCAGAACTCCGGACGTGTGCGGC582...1918; 1...533CCGGGAGCGGCAGTGGAACCGACTCCCAGAACTCCGGACGTGTGCGGCGCAGTGAGTCGCA595...1918; 1...875CGAGAGTGAGGAGGTCCGGCAGTTCCGGAGACTCTTTGCCCAGCTGGCTGGAGATGACATG937...1918; 1...923TGGAGATGACATGGAGGTCAGCGCCACAGAACTCATGAACATTCTCAATAAGGTTGTGACA985...1918;…	chr19:36630911-36630912_+; chr19:36631027-36631028_+; chr19:36631040-36631041_+; chr19:36633618-36633619_+; chr19:36633833-36633834_+; chr19:36633841-36633842_+; chr19:36633979-36633980_+; chr19:36640513-36640514_+; chr19:36640527-36640528_+; chr19:36640741-36640742_+; chr19:36640754-36640755_+; chr19:36640944-36640945_+; chr19:36641011-36641012_+; chr19:36641156-36641157_+; chr19:36641166-366411…	36630911.0; 36631027.0; 36631040.0; 36633618.0; 36633833.0; 36633841.0; 36633979.0; 36640513.0; 36640527.0; 36640741.0; 36640754.0; 36640944.0; 36641011.0; 36641156.0; 36641166.0; 36641231.0	36630912.0; 36631028.0; 36631041.0; 36633619.0; 36633834.0; 36633842.0; 36633980.0; 36640514.0; 36640528.0; 36640742.0; 36640755.0; 36640945.0; 36641012.0; 36641157.0; 36641167.0; 36641232.0	+; +; +; +; +; +; +; +; +; +; +; +; +; +; +; +	GGACC; GAACC; GAACT; AGACT; GAACT; GAACA; AGACT; GGACA; GAACA; GAACT; AGACC; GGACA; TAACC; AGACC; AGACC; AAACA	No; No; No; No; No; No; No; No; No; No; No; Yes; No; No; No; No	Ensembl	1918	chr19:36630477-36641254:+	chr19	+	36630477	36641254	calpain small subunit 1 [Source:HGNC Symbol;Acc:HGNC:1481]	ASHG19AP1B10006026711	protein_coding	CCCAGCGTGTGAGTCAAACCATACTCCAGGCCTCCAGGAGGTGTTTGTCGCGACAACACC				Prostatic Neoplasms	Ribosome;Cytosol;Cytoplasm			826	CCDS12489	CHEMBL2111357		NM_001749	uc002odj.4	chr19:36640927-36640939	GTTCCCCCTGGCT
ENST00000246533	CAPNS1	2.23891	0.755283	2.79652	0.0267004	0.210371	0.498193	0.518436	-0.0202431	435; 551; 564; 906; 954; 962; 1003; 1353; 1367; 1405; 1418; 1608; 1675; 1820; 1830; 1895	5'UTR; 5'UTR; 5'UTR; CDS; CDS; CDS; CDS; CDS; CDS; CDS; 3'UTR; 3'UTR; 3'UTR; 3'UTR; 3'UTR; 3'UTR	1918	1...404CGCATGCGCAATGTCCGCTTCGGCTCTAGGACCGCGCGGGCGACAGCAGGGCCGCGGTGCA466...1918; 1...520CGCTGCGGGAGGCCCGGGAGCGGCAGTGGAACCGACTCCCAGAACTCCGGACGTGTGCGGC582...1918; 1...533CCGGGAGCGGCAGTGGAACCGACTCCCAGAACTCCGGACGTGTGCGGCGCAGTGAGTCGCA595...1918; 1...875CGAGAGTGAGGAGGTCCGGCAGTTCCGGAGACTCTTTGCCCAGCTGGCTGGAGATGACATG937...1918; 1...923TGGAGATGACATGGAGGTCAGCGCCACAGAACTCATGAACATTCTCAATAAGGTTGTGACA985...1918;…	chr19:36630911-36630912_+; chr19:36631027-36631028_+; chr19:36631040-36631041_+; chr19:36633618-36633619_+; chr19:36633833-36633834_+; chr19:36633841-36633842_+; chr19:36633979-36633980_+; chr19:36640513-36640514_+; chr19:36640527-36640528_+; chr19:36640741-36640742_+; chr19:36640754-36640755_+; chr19:36640944-36640945_+; chr19:36641011-36641012_+; chr19:36641156-36641157_+; chr19:36641166-366411…	36630911.0; 36631027.0; 36631040.0; 36633618.0; 36633833.0; 36633841.0; 36633979.0; 36640513.0; 36640527.0; 36640741.0; 36640754.0; 36640944.0; 36641011.0; 36641156.0; 36641166.0; 36641231.0	36630912.0; 36631028.0; 36631041.0; 36633619.0; 36633834.0; 36633842.0; 36633980.0; 36640514.0; 36640528.0; 36640742.0; 36640755.0; 36640945.0; 36641012.0; 36641157.0; 36641167.0; 36641232.0	+; +; +; +; +; +; +; +; +; +; +; +; +; +; +; +	GGACC; GAACC; GAACT; AGACT; GAACT; GAACA; AGACT; GGACA; GAACA; GAACT; AGACC; GGACA; TAACC; AGACC; AGACC; AAACA	No; No; No; No; No; No; No; No; No; No; No; Yes; No; No; No; No	Ensembl	1918	chr19:36630477-36641254:+	chr19	+	36630477	36641254	calpain small subunit 1 [Source:HGNC Symbol;Acc:HGNC:1481]	ASHG19AP1B10006026711	protein_coding	CCCAGCGTGTGAGTCAAACCATACTCCAGGCCTCCAGGAGGTGTTTGTCGCGACAACACC				Prostatic Neoplasms	Ribosome;Cytosol;Cytoplasm			826	CCDS12489	CHEMBL2111357		NM_001749	uc002odj.4	chr19:36641060-36641093	GCCCCGAGGGCCCTCTCTCAGTTCTGGGAGGATG
ENST00000412331	EIF3L	2.68977	0.815711	3.66563	0.0139053	0.173181	0.470384	0.460287	0.0100965	340; 386; 509; 742; 765; 1638; 1768; 1814; 2020; 2176; 2247; 2264; 2270; 2299; 2346; 2397	5'UTR; 5'UTR; CDS; CDS; CDS; CDS; CDS; CDS; CDS; CDS; CDS; CDS; CDS; 3'UTR; 3'UTR; 3'UTR	3220	1...309GTTTCTCCATATTGGTCAGGCTGGTCTCAAACCCCCGGCCTCAGCCTCAGGTGATCCGCCC371...3220; 1...355TCAGGTGATCCGCCCGCCTCGGCCTCCCAAACTGGTGGGGTTACAGGTGTGAGCCACGGAA417...3220; 1...478CGGTTTCCCGGCAGGCCCGAGTGGGGCTGAACTTCCGGCCTCAGGACGCAGGCGCGGGCCG540...3220; 1...711CCTATCAGGTGATCCCTGAGGTGATCAAAAACTTCATCCAGTATTTCCACAAAACTGTCTC773...3220; 1...734ATCAAAAACTTCATCCAGTATTTCCACAAAACTGTCTCAGATTTGATTGACCAGAAAGTGT796...3220;…	chr22:38245214-38245215_+; chr22:38245260-38245261_+; chr22:38245383-38245384_+; chr22:38247364-38247365_+; chr22:38247387-38247388_+; chr22:38271997-38271998_+; chr22:38273789-38273790_+; chr22:38273835-38273836_+; chr22:38274041-38274042_+; chr22:38282790-38282791_+; chr22:38284441-38284442_+; chr22:38284458-38284459_+; chr22:38284464-38284465_+; chr22:38284493-38284494_+; chr22:38284540-382845…	38245214.0; 38245260.0; 38245383.0; 38247364.0; 38247387.0; 38271997.0; 38273789.0; 38273835.0; 38274041.0; 38282790.0; 38284441.0; 38284458.0; 38284464.0; 38284493.0; 38284540.0; 38284591.0	38245215.0; 38245261.0; 38245384.0; 38247365.0; 38247388.0; 38271998.0; 38273790.0; 38273836.0; 38274042.0; 38282791.0; 38284442.0; 38284459.0; 38284465.0; 38284494.0; 38284541.0; 38284592.0	+; +; +; +; +; +; +; +; +; +; +; +; +; +; +; +	AAACC; AAACT; GAACT; AAACT; AAACT; GGACC; GGACA; GAACT; GGACC; GGACA; GAACC; GGACA; AGACC; GAACC; AAACC; GGACC	No; No; No; No; No; No; No; No; No; Yes; No; No; No; No; No; No	Ensembl	3220	chr22:38244875-38285414:+	chr22	+	38244875	38285414	eukaryotic translation initiation factor 3 subunit L [Source:HGNC Symbol;Acc:HGNC:18138]	ASHG19AP1B14372701711	protein_coding	CCCGAGTGGGGCTGAACTTCCGGCCTCAGGACGCAGGCGCGGGCCGCTCATTTCGCTCTT					Cytosol;Cytoplasm;Insoluble Fraction;Cell Membrane			51386					uc062eay.1	chr22:38273868-38273915	CGCCTGTAGTGCCCAACTATGATAATGTGCACCCCAACTACCACAAAG
ENST00000412331	EIF3L	2.68977	0.815711	3.66563	0.0139053	0.173181	0.470384	0.460287	0.0100965	340; 386; 509; 742; 765; 1638; 1768; 1814; 2020; 2176; 2247; 2264; 2270; 2299; 2346; 2397	5'UTR; 5'UTR; CDS; CDS; CDS; CDS; CDS; CDS; CDS; CDS; CDS; CDS; CDS; 3'UTR; 3'UTR; 3'UTR	3220	1...309GTTTCTCCATATTGGTCAGGCTGGTCTCAAACCCCCGGCCTCAGCCTCAGGTGATCCGCCC371...3220; 1...355TCAGGTGATCCGCCCGCCTCGGCCTCCCAAACTGGTGGGGTTACAGGTGTGAGCCACGGAA417...3220; 1...478CGGTTTCCCGGCAGGCCCGAGTGGGGCTGAACTTCCGGCCTCAGGACGCAGGCGCGGGCCG540...3220; 1...711CCTATCAGGTGATCCCTGAGGTGATCAAAAACTTCATCCAGTATTTCCACAAAACTGTCTC773...3220; 1...734ATCAAAAACTTCATCCAGTATTTCCACAAAACTGTCTCAGATTTGATTGACCAGAAAGTGT796...3220;…	chr22:38245214-38245215_+; chr22:38245260-38245261_+; chr22:38245383-38245384_+; chr22:38247364-38247365_+; chr22:38247387-38247388_+; chr22:38271997-38271998_+; chr22:38273789-38273790_+; chr22:38273835-38273836_+; chr22:38274041-38274042_+; chr22:38282790-38282791_+; chr22:38284441-38284442_+; chr22:38284458-38284459_+; chr22:38284464-38284465_+; chr22:38284493-38284494_+; chr22:38284540-382845…	38245214.0; 38245260.0; 38245383.0; 38247364.0; 38247387.0; 38271997.0; 38273789.0; 38273835.0; 38274041.0; 38282790.0; 38284441.0; 38284458.0; 38284464.0; 38284493.0; 38284540.0; 38284591.0	38245215.0; 38245261.0; 38245384.0; 38247365.0; 38247388.0; 38271998.0; 38273790.0; 38273836.0; 38274042.0; 38282791.0; 38284442.0; 38284459.0; 38284465.0; 38284494.0; 38284541.0; 38284592.0	+; +; +; +; +; +; +; +; +; +; +; +; +; +; +; +	AAACC; AAACT; GAACT; AAACT; AAACT; GGACC; GGACA; GAACT; GGACC; GGACA; GAACC; GGACA; AGACC; GAACC; AAACC; GGACC	No; No; No; No; No; No; No; No; No; Yes; No; No; No; No; No; No	Ensembl	3220	chr22:38244875-38285414:+	chr22	+	38244875	38285414	eukaryotic translation initiation factor 3 subunit L [Source:HGNC Symbol;Acc:HGNC:18138]	ASHG19AP1B14372701711	protein_coding	CCCGAGTGGGGCTGAACTTCCGGCCTCAGGACGCAGGCGCGGGCCGCTCATTTCGCTCTT					Cytosol;Cytoplasm;Insoluble Fraction;Cell Membrane			51386					uc062eay.1	chr22:38273973-38273991	TTTCAACCATCCGCAGCTT
ENST00000412331	EIF3L	2.68977	0.815711	3.66563	0.0139053	0.173181	0.470384	0.460287	0.0100965	340; 386; 509; 742; 765; 1638; 1768; 1814; 2020; 2176; 2247; 2264; 2270; 2299; 2346; 2397	5'UTR; 5'UTR; CDS; CDS; CDS; CDS; CDS; CDS; CDS; CDS; CDS; CDS; CDS; 3'UTR; 3'UTR; 3'UTR	3220	1...309GTTTCTCCATATTGGTCAGGCTGGTCTCAAACCCCCGGCCTCAGCCTCAGGTGATCCGCCC371...3220; 1...355TCAGGTGATCCGCCCGCCTCGGCCTCCCAAACTGGTGGGGTTACAGGTGTGAGCCACGGAA417...3220; 1...478CGGTTTCCCGGCAGGCCCGAGTGGGGCTGAACTTCCGGCCTCAGGACGCAGGCGCGGGCCG540...3220; 1...711CCTATCAGGTGATCCCTGAGGTGATCAAAAACTTCATCCAGTATTTCCACAAAACTGTCTC773...3220; 1...734ATCAAAAACTTCATCCAGTATTTCCACAAAACTGTCTCAGATTTGATTGACCAGAAAGTGT796...3220;…	chr22:38245214-38245215_+; chr22:38245260-38245261_+; chr22:38245383-38245384_+; chr22:38247364-38247365_+; chr22:38247387-38247388_+; chr22:38271997-38271998_+; chr22:38273789-38273790_+; chr22:38273835-38273836_+; chr22:38274041-38274042_+; chr22:38282790-38282791_+; chr22:38284441-38284442_+; chr22:38284458-38284459_+; chr22:38284464-38284465_+; chr22:38284493-38284494_+; chr22:38284540-382845…	38245214.0; 38245260.0; 38245383.0; 38247364.0; 38247387.0; 38271997.0; 38273789.0; 38273835.0; 38274041.0; 38282790.0; 38284441.0; 38284458.0; 38284464.0; 38284493.0; 38284540.0; 38284591.0	38245215.0; 38245261.0; 38245384.0; 38247365.0; 38247388.0; 38271998.0; 38273790.0; 38273836.0; 38274042.0; 38282791.0; 38284442.0; 38284459.0; 38284465.0; 38284494.0; 38284541.0; 38284592.0	+; +; +; +; +; +; +; +; +; +; +; +; +; +; +; +	AAACC; AAACT; GAACT; AAACT; AAACT; GGACC; GGACA; GAACT; GGACC; GGACA; GAACC; GGACA; AGACC; GAACC; AAACC; GGACC	No; No; No; No; No; No; No; No; No; Yes; No; No; No; No; No; No	Ensembl	3220	chr22:38244875-38285414:+	chr22	+	38244875	38285414	eukaryotic translation initiation factor 3 subunit L [Source:HGNC Symbol;Acc:HGNC:18138]	ASHG19AP1B14372701711	protein_coding	CCCGAGTGGGGCTGAACTTCCGGCCTCAGGACGCAGGCGCGGGCCGCTCATTTCGCTCTT					Cytosol;Cytoplasm;Insoluble Fraction;Cell Membrane			51386					uc062eay.1	chr22:38282774-38282786	CATGATCCACATC
ENST00000412331	EIF3L	2.68977	0.815711	3.66563	0.0139053	0.173181	0.470384	0.460287	0.0100965	340; 386; 509; 742; 765; 1638; 1768; 1814; 2020; 2176; 2247; 2264; 2270; 2299; 2346; 2397	5'UTR; 5'UTR; CDS; CDS; CDS; CDS; CDS; CDS; CDS; CDS; CDS; CDS; CDS; 3'UTR; 3'UTR; 3'UTR	3220	1...309GTTTCTCCATATTGGTCAGGCTGGTCTCAAACCCCCGGCCTCAGCCTCAGGTGATCCGCCC371...3220; 1...355TCAGGTGATCCGCCCGCCTCGGCCTCCCAAACTGGTGGGGTTACAGGTGTGAGCCACGGAA417...3220; 1...478CGGTTTCCCGGCAGGCCCGAGTGGGGCTGAACTTCCGGCCTCAGGACGCAGGCGCGGGCCG540...3220; 1...711CCTATCAGGTGATCCCTGAGGTGATCAAAAACTTCATCCAGTATTTCCACAAAACTGTCTC773...3220; 1...734ATCAAAAACTTCATCCAGTATTTCCACAAAACTGTCTCAGATTTGATTGACCAGAAAGTGT796...3220;…	chr22:38245214-38245215_+; chr22:38245260-38245261_+; chr22:38245383-38245384_+; chr22:38247364-38247365_+; chr22:38247387-38247388_+; chr22:38271997-38271998_+; chr22:38273789-38273790_+; chr22:38273835-38273836_+; chr22:38274041-38274042_+; chr22:38282790-38282791_+; chr22:38284441-38284442_+; chr22:38284458-38284459_+; chr22:38284464-38284465_+; chr22:38284493-38284494_+; chr22:38284540-382845…	38245214.0; 38245260.0; 38245383.0; 38247364.0; 38247387.0; 38271997.0; 38273789.0; 38273835.0; 38274041.0; 38282790.0; 38284441.0; 38284458.0; 38284464.0; 38284493.0; 38284540.0; 38284591.0	38245215.0; 38245261.0; 38245384.0; 38247365.0; 38247388.0; 38271998.0; 38273790.0; 38273836.0; 38274042.0; 38282791.0; 38284442.0; 38284459.0; 38284465.0; 38284494.0; 38284541.0; 38284592.0	+; +; +; +; +; +; +; +; +; +; +; +; +; +; +; +	AAACC; AAACT; GAACT; AAACT; AAACT; GGACC; GGACA; GAACT; GGACC; GGACA; GAACC; GGACA; AGACC; GAACC; AAACC; GGACC	No; No; No; No; No; No; No; No; No; Yes; No; No; No; No; No; No	Ensembl	3220	chr22:38244875-38285414:+	chr22	+	38244875	38285414	eukaryotic translation initiation factor 3 subunit L [Source:HGNC Symbol;Acc:HGNC:18138]	ASHG19AP1B14372701711	protein_coding	CCCGAGTGGGGCTGAACTTCCGGCCTCAGGACGCAGGCGCGGGCCGCTCATTTCGCTCTT					Cytosol;Cytoplasm;Insoluble Fraction;Cell Membrane			51386					uc062eay.1	chr22:38282802-38282823	GCCAGGCGTTATGGGGATTTCT
ENST00000356187	RNH1	4.63398	3.57225	2.08742	0.0145528	0.174071	0.511573	0.497564	0.0140092	60; 205; 285; 300; 414; 518; 555; 682; 690; 786; 861; 915; 927; 1052; 1193; 1204; 1293; 1485; 1608; 1632	5'UTR; 5'UTR; CDS; CDS; CDS; CDS; CDS; CDS; CDS; CDS; CDS; CDS; CDS; CDS; CDS; CDS; CDS; CDS; CDS; CDS	1791	1...29GCACCTGACCACGCCCACGAGCCGGCTCGAACACGCCCGCGCCGCTGACTGGCGGGTGGGG91...1791; 1...174CAGTCGTCCCGAGAATCTCCGGCCTGTGAAACTGTGAGGGGATTCGGCCAAGACGTCCTCT236...1791; 1...254GGCCACTCTTCACCTCCACCATGAGCCTGGACATCCAGAGCCTGGACATCCAGTGTGAGGA316...1791; 1...269CCACCATGAGCCTGGACATCCAGAGCCTGGACATCCAGTGTGAGGAGCTGAGCGACGCTAG331...1791; 1...383ACTGTGGCCTCACGGAAGCACGGTGCAAGGACATCAGCTCTGCACTTCGAGTCAACCCTGC445...1791; 1…	chr11:507239-507240_-; chr11:502231-502232_-; chr11:502151-502152_-; chr11:502136-502137_-; chr11:500615-500616_-; chr11:500511-500512_-; chr11:499990-499991_-; chr11:499863-499864_-; chr11:499855-499856_-; chr11:499116-499117_-; chr11:499041-499042_-; chr11:498906-498907_-; chr11:498894-498895_-; chr11:498769-498770_-; chr11:498493-498494_-; chr11:498482-498483_-; chr11:498078-498079_-; chr11:49…	507239.0; 502231.0; 502151.0; 502136.0; 500615.0; 500511.0; 499990.0; 499863.0; 499855.0; 499116.0; 499041.0; 498906.0; 498894.0; 498769.0; 498493.0; 498482.0; 498078.0; 494969.0; 494742.0; 494718.0	507240.0; 502232.0; 502152.0; 502137.0; 500616.0; 500512.0; 499991.0; 499864.0; 499856.0; 499117.0; 499042.0; 498907.0; 498895.0; 498770.0; 498494.0; 498483.0; 498079.0; 494970.0; 494743.0; 494719.0	-; -; -; -; -; -; -; -; -; -; -; -; -; -; -; -; -; -; -; -	GAACA; AAACT; GGACA; GGACA; GGACA; AGACC; GAACT; GGACT; GGACC; GGACT; GGACT; AGACA; GGACC; GGACC; AGACC; GAACC; GAACA; GGACC; GGACC; GGACA	No; No; No; No; Yes; No; No; No; No; No; No; No; No; No; No; No; No; No; No; No	Ensembl	1791	chr11:494561-507300:-	chr11	-	494561	507300	ribonuclease/angiogenin inhibitor 1 [Source:HGNC Symbol;Acc:HGNC:10074]	ASHG19AP1B10258638411	protein_coding	CAGTCGTCCCGAGAATCTCCGGCCTGTGAAACTGTGAGGGGATTCGGCCAAGACGTCCTC					Ribosome;Cytosol			6050				NM_203389	uc001lpq.3	chr11:494660-494680	TCGTCCAGGGAGAGCAGCAGC
ENST00000356187	RNH1	4.63398	3.57225	2.08742	0.0145528	0.174071	0.511573	0.497564	0.0140092	60; 205; 285; 300; 414; 518; 555; 682; 690; 786; 861; 915; 927; 1052; 1193; 1204; 1293; 1485; 1608; 1632	5'UTR; 5'UTR; CDS; CDS; CDS; CDS; CDS; CDS; CDS; CDS; CDS; CDS; CDS; CDS; CDS; CDS; CDS; CDS; CDS; CDS	1791	1...29GCACCTGACCACGCCCACGAGCCGGCTCGAACACGCCCGCGCCGCTGACTGGCGGGTGGGG91...1791; 1...174CAGTCGTCCCGAGAATCTCCGGCCTGTGAAACTGTGAGGGGATTCGGCCAAGACGTCCTCT236...1791; 1...254GGCCACTCTTCACCTCCACCATGAGCCTGGACATCCAGAGCCTGGACATCCAGTGTGAGGA316...1791; 1...269CCACCATGAGCCTGGACATCCAGAGCCTGGACATCCAGTGTGAGGAGCTGAGCGACGCTAG331...1791; 1...383ACTGTGGCCTCACGGAAGCACGGTGCAAGGACATCAGCTCTGCACTTCGAGTCAACCCTGC445...1791; 1…	chr11:507239-507240_-; chr11:502231-502232_-; chr11:502151-502152_-; chr11:502136-502137_-; chr11:500615-500616_-; chr11:500511-500512_-; chr11:499990-499991_-; chr11:499863-499864_-; chr11:499855-499856_-; chr11:499116-499117_-; chr11:499041-499042_-; chr11:498906-498907_-; chr11:498894-498895_-; chr11:498769-498770_-; chr11:498493-498494_-; chr11:498482-498483_-; chr11:498078-498079_-; chr11:49…	507239.0; 502231.0; 502151.0; 502136.0; 500615.0; 500511.0; 499990.0; 499863.0; 499855.0; 499116.0; 499041.0; 498906.0; 498894.0; 498769.0; 498493.0; 498482.0; 498078.0; 494969.0; 494742.0; 494718.0	507240.0; 502232.0; 502152.0; 502137.0; 500616.0; 500512.0; 499991.0; 499864.0; 499856.0; 499117.0; 499042.0; 498907.0; 498895.0; 498770.0; 498494.0; 498483.0; 498079.0; 494970.0; 494743.0; 494719.0	-; -; -; -; -; -; -; -; -; -; -; -; -; -; -; -; -; -; -; -	GAACA; AAACT; GGACA; GGACA; GGACA; AGACC; GAACT; GGACT; GGACC; GGACT; GGACT; AGACA; GGACC; GGACC; AGACC; GAACC; GAACA; GGACC; GGACC; GGACA	No; No; No; No; Yes; No; No; No; No; No; No; No; No; No; No; No; No; No; No; No	Ensembl	1791	chr11:494561-507300:-	chr11	-	494561	507300	ribonuclease/angiogenin inhibitor 1 [Source:HGNC Symbol;Acc:HGNC:10074]	ASHG19AP1B10258638411	protein_coding	CAGTCGTCCCGAGAATCTCCGGCCTGTGAAACTGTGAGGGGATTCGGCCAAGACGTCCTC					Ribosome;Cytosol			6050				NM_203389	uc001lpq.3	chr11:504866-504889	AGGTTGACGATGATTTGTTGTAGC
ENST00000296456	APEH	0.177436	-0.756675	1.91071	0.0260034	0.208701	0.478098	0.351613	0.126486	123; 172; 310; 397; 550; 560; 578; 620; 639; 661; 672; 779; 819; 842; 877; 934; 992; 1574; 2279; 2698; 2753; 2789	5'UTR; 5'UTR; 5'UTR; 5'UTR; CDS; CDS; CDS; CDS; CDS; CDS; CDS; CDS; CDS; CDS; CDS; CDS; CDS; CDS; CDS; 3'UTR; 3'UTR; 3'UTR	3220	1...92AACGCCTCGCCCCTCGGTAAGAGGCCCAGGACTCAGCCCACGGCCCCGCCCCCCACTTGGC154...3220; 1...141CCCCCACTTGGCTAGTCCGCCCCTGGCGAGACCCCTGCTCTCACCCACCCAGGACTTCTCG203...3220; 1...279CTCACAGATTGCCGCAGGGCAGGGGCGGAGACAGCCCGGGCCGTCCCAGGCTCCGCCCCCG341...3220; 1...366GCCCCGCCTCGCCCCGGCGGCAGAGAGGAGACTATGGAACGTCAGGTGCTGCTGAGCGAGC428...3220; 1...519GGCCAATACCGGACGGTGCACACTGAGTGGACCCAGAGGGACCTGGAACGCATGGAGAACA581...3220; …	chr3:49711557-49711558_+; chr3:49711606-49711607_+; chr3:49711744-49711745_+; chr3:49711831-49711832_+; chr3:49712620-49712621_+; chr3:49712630-49712631_+; chr3:49712648-49712649_+; chr3:49712690-49712691_+; chr3:49712709-49712710_+; chr3:49712731-49712732_+; chr3:49713126-49713127_+; chr3:49713336-49713337_+; chr3:49713376-49713377_+; chr3:49713488-49713489_+; chr3:49713523-49713524_+; chr3:4971…	49711557.0; 49711606.0; 49711744.0; 49711831.0; 49712620.0; 49712630.0; 49712648.0; 49712690.0; 49712709.0; 49712731.0; 49713126.0; 49713336.0; 49713376.0; 49713488.0; 49713523.0; 49713580.0; 49713638.0; 49717041.0; 49720165.0; 49720874.0; 49720929.0; 49720965.0	49711558.0; 49711607.0; 49711745.0; 49711832.0; 49712621.0; 49712631.0; 49712649.0; 49712691.0; 49712710.0; 49712732.0; 49713127.0; 49713337.0; 49713377.0; 49713489.0; 49713524.0; 49713581.0; 49713639.0; 49717042.0; 49720166.0; 49720875.0; 49720930.0; 49720966.0	+; +; +; +; +; +; +; +; +; +; +; +; +; +; +; +; +; +; +; +; +; +	GGACT; AGACC; AGACA; AGACT; GGACC; GGACC; GAACA; GGACT; GGACC; AGACC; GAACT; GAACC; AAACA; TGACT; AGACA; AGACC; AGACC; GGACA; TGACT; GGACT; GGACA; AAACC	No; No; No; No; No; No; Yes; No; No; No; No; No; No; No; No; No; No; No; No; No; Yes; No	Ensembl	3220	chr3:49711435-49721396:+	chr3	+	49711435	49721396	acylaminoacyl-peptide hydrolase [Source:HGNC Symbol;Acc:HGNC:586]	ASHG19AP1B11250791111	protein_coding	GGAATGTGGGCTATGTAGTCATAATAAATTAGGACACAGAGCCTGGTTCCTGCTGGTACT		Yes			Cytosol;Ribosome;Nucleus;Insoluble Fraction			327	CCDS2801	CHEMBL1741174		NM_001640	uc003cxf.4	chr3:49714388-49714410	CCAATGTCGCATTGTCTACCTGC
ENST00000296456	APEH	0.177436	-0.756675	1.91071	0.0260034	0.208701	0.478098	0.351613	0.126486	123; 172; 310; 397; 550; 560; 578; 620; 639; 661; 672; 779; 819; 842; 877; 934; 992; 1574; 2279; 2698; 2753; 2789	5'UTR; 5'UTR; 5'UTR; 5'UTR; CDS; CDS; CDS; CDS; CDS; CDS; CDS; CDS; CDS; CDS; CDS; CDS; CDS; CDS; CDS; 3'UTR; 3'UTR; 3'UTR	3220	1...92AACGCCTCGCCCCTCGGTAAGAGGCCCAGGACTCAGCCCACGGCCCCGCCCCCCACTTGGC154...3220; 1...141CCCCCACTTGGCTAGTCCGCCCCTGGCGAGACCCCTGCTCTCACCCACCCAGGACTTCTCG203...3220; 1...279CTCACAGATTGCCGCAGGGCAGGGGCGGAGACAGCCCGGGCCGTCCCAGGCTCCGCCCCCG341...3220; 1...366GCCCCGCCTCGCCCCGGCGGCAGAGAGGAGACTATGGAACGTCAGGTGCTGCTGAGCGAGC428...3220; 1...519GGCCAATACCGGACGGTGCACACTGAGTGGACCCAGAGGGACCTGGAACGCATGGAGAACA581...3220; …	chr3:49711557-49711558_+; chr3:49711606-49711607_+; chr3:49711744-49711745_+; chr3:49711831-49711832_+; chr3:49712620-49712621_+; chr3:49712630-49712631_+; chr3:49712648-49712649_+; chr3:49712690-49712691_+; chr3:49712709-49712710_+; chr3:49712731-49712732_+; chr3:49713126-49713127_+; chr3:49713336-49713337_+; chr3:49713376-49713377_+; chr3:49713488-49713489_+; chr3:49713523-49713524_+; chr3:4971…	49711557.0; 49711606.0; 49711744.0; 49711831.0; 49712620.0; 49712630.0; 49712648.0; 49712690.0; 49712709.0; 49712731.0; 49713126.0; 49713336.0; 49713376.0; 49713488.0; 49713523.0; 49713580.0; 49713638.0; 49717041.0; 49720165.0; 49720874.0; 49720929.0; 49720965.0	49711558.0; 49711607.0; 49711745.0; 49711832.0; 49712621.0; 49712631.0; 49712649.0; 49712691.0; 49712710.0; 49712732.0; 49713127.0; 49713337.0; 49713377.0; 49713489.0; 49713524.0; 49713581.0; 49713639.0; 49717042.0; 49720166.0; 49720875.0; 49720930.0; 49720966.0	+; +; +; +; +; +; +; +; +; +; +; +; +; +; +; +; +; +; +; +; +; +	GGACT; AGACC; AGACA; AGACT; GGACC; GGACC; GAACA; GGACT; GGACC; AGACC; GAACT; GAACC; AAACA; TGACT; AGACA; AGACC; AGACC; GGACA; TGACT; GGACT; GGACA; AAACC	No; No; No; No; No; No; Yes; No; No; No; No; No; No; No; No; No; No; No; No; No; Yes; No	Ensembl	3220	chr3:49711435-49721396:+	chr3	+	49711435	49721396	acylaminoacyl-peptide hydrolase [Source:HGNC Symbol;Acc:HGNC:586]	ASHG19AP1B11250791111	protein_coding	GGAATGTGGGCTATGTAGTCATAATAAATTAGGACACAGAGCCTGGTTCCTGCTGGTACT		Yes			Cytosol;Ribosome;Nucleus;Insoluble Fraction			327	CCDS2801	CHEMBL1741174		NM_001640	uc003cxf.4	chr3:49714412-49714453	GTACCCATCTCTGATCCCCCATCACCAATGCAGCCAGCTGTG
ENST00000296456	APEH	0.177436	-0.756675	1.91071	0.0260034	0.208701	0.478098	0.351613	0.126486	123; 172; 310; 397; 550; 560; 578; 620; 639; 661; 672; 779; 819; 842; 877; 934; 992; 1574; 2279; 2698; 2753; 2789	5'UTR; 5'UTR; 5'UTR; 5'UTR; CDS; CDS; CDS; CDS; CDS; CDS; CDS; CDS; CDS; CDS; CDS; CDS; CDS; CDS; CDS; 3'UTR; 3'UTR; 3'UTR	3220	1...92AACGCCTCGCCCCTCGGTAAGAGGCCCAGGACTCAGCCCACGGCCCCGCCCCCCACTTGGC154...3220; 1...141CCCCCACTTGGCTAGTCCGCCCCTGGCGAGACCCCTGCTCTCACCCACCCAGGACTTCTCG203...3220; 1...279CTCACAGATTGCCGCAGGGCAGGGGCGGAGACAGCCCGGGCCGTCCCAGGCTCCGCCCCCG341...3220; 1...366GCCCCGCCTCGCCCCGGCGGCAGAGAGGAGACTATGGAACGTCAGGTGCTGCTGAGCGAGC428...3220; 1...519GGCCAATACCGGACGGTGCACACTGAGTGGACCCAGAGGGACCTGGAACGCATGGAGAACA581...3220; …	chr3:49711557-49711558_+; chr3:49711606-49711607_+; chr3:49711744-49711745_+; chr3:49711831-49711832_+; chr3:49712620-49712621_+; chr3:49712630-49712631_+; chr3:49712648-49712649_+; chr3:49712690-49712691_+; chr3:49712709-49712710_+; chr3:49712731-49712732_+; chr3:49713126-49713127_+; chr3:49713336-49713337_+; chr3:49713376-49713377_+; chr3:49713488-49713489_+; chr3:49713523-49713524_+; chr3:4971…	49711557.0; 49711606.0; 49711744.0; 49711831.0; 49712620.0; 49712630.0; 49712648.0; 49712690.0; 49712709.0; 49712731.0; 49713126.0; 49713336.0; 49713376.0; 49713488.0; 49713523.0; 49713580.0; 49713638.0; 49717041.0; 49720165.0; 49720874.0; 49720929.0; 49720965.0	49711558.0; 49711607.0; 49711745.0; 49711832.0; 49712621.0; 49712631.0; 49712649.0; 49712691.0; 49712710.0; 49712732.0; 49713127.0; 49713337.0; 49713377.0; 49713489.0; 49713524.0; 49713581.0; 49713639.0; 49717042.0; 49720166.0; 49720875.0; 49720930.0; 49720966.0	+; +; +; +; +; +; +; +; +; +; +; +; +; +; +; +; +; +; +; +; +; +	GGACT; AGACC; AGACA; AGACT; GGACC; GGACC; GAACA; GGACT; GGACC; AGACC; GAACT; GAACC; AAACA; TGACT; AGACA; AGACC; AGACC; GGACA; TGACT; GGACT; GGACA; AAACC	No; No; No; No; No; No; Yes; No; No; No; No; No; No; No; No; No; No; No; No; No; Yes; No	Ensembl	3220	chr3:49711435-49721396:+	chr3	+	49711435	49721396	acylaminoacyl-peptide hydrolase [Source:HGNC Symbol;Acc:HGNC:586]	ASHG19AP1B11250791111	protein_coding	GGAATGTGGGCTATGTAGTCATAATAAATTAGGACACAGAGCCTGGTTCCTGCTGGTACT		Yes			Cytosol;Ribosome;Nucleus;Insoluble Fraction			327	CCDS2801	CHEMBL1741174		NM_001640	uc003cxf.4	chr3:49720160-49720169	TCCCTGACTG
ENST00000397614	RNH1	4.50185	3.05809	2.72028	0.00545012	0.133562	0.517785	0.514126	0.00365924	176; 230; 310; 325; 439; 543; 580; 707; 715; 811; 886; 940; 952; 1077; 1218; 1229; 1318; 1510; 1633; 1657; 1829	5'UTR; 5'UTR; CDS; CDS; CDS; CDS; CDS; CDS; CDS; CDS; CDS; CDS; CDS; CDS; CDS; CDS; CDS; CDS; CDS; CDS; 3'UTR	1864	1...145CTCCCGGGAAGGAGCGCCCTGGCGGAGAAGACTCGAACGGCTCCCACAGCCGGGCGTTGGG207...1864; 1...199CGTTGGGGGAAAGAATCTCCGGCCTGTGAAACTGTGAGGGGATTCGGCCAAGACGTCCTCT261...1864; 1...279GGCCACTCTTCACCTCCACCATGAGCCTGGACATCCAGAGCCTGGACATCCAGTGTGAGGA341...1864; 1...294CCACCATGAGCCTGGACATCCAGAGCCTGGACATCCAGTGTGAGGAGCTGAGCGACGCTAG356...1864; 1...408ACTGTGGCCTCACGGAAGCACGGTGCAAGGACATCAGCTCTGCACTTCGAGTCAACCCTGC470...1864;…	chr11:506644-506645_-; chr11:502231-502232_-; chr11:502151-502152_-; chr11:502136-502137_-; chr11:500615-500616_-; chr11:500511-500512_-; chr11:499990-499991_-; chr11:499863-499864_-; chr11:499855-499856_-; chr11:499116-499117_-; chr11:499041-499042_-; chr11:498906-498907_-; chr11:498894-498895_-; chr11:498769-498770_-; chr11:498493-498494_-; chr11:498482-498483_-; chr11:498078-498079_-; chr11:49…	506644.0; 502231.0; 502151.0; 502136.0; 500615.0; 500511.0; 499990.0; 499863.0; 499855.0; 499116.0; 499041.0; 498906.0; 498894.0; 498769.0; 498493.0; 498482.0; 498078.0; 494969.0; 494742.0; 494718.0; 494546.0	506645.0; 502232.0; 502152.0; 502137.0; 500616.0; 500512.0; 499991.0; 499864.0; 499856.0; 499117.0; 499042.0; 498907.0; 498895.0; 498770.0; 498494.0; 498483.0; 498079.0; 494970.0; 494743.0; 494719.0; 494547.0	-; -; -; -; -; -; -; -; -; -; -; -; -; -; -; -; -; -; -; -; -	AGACT; AAACT; GGACA; GGACA; GGACA; AGACC; GAACT; GGACT; GGACC; GGACT; GGACT; AGACA; GGACC; GGACC; AGACC; GAACC; GAACA; GGACC; GGACC; GGACA; GGACA	No; No; No; No; Yes; No; No; No; No; No; No; No; No; No; No; No; No; No; No; No; No	Ensembl	1864	chr11:494513-506821:-	chr11	-	494513	506821	ribonuclease/angiogenin inhibitor 1 [Source:HGNC Symbol;Acc:HGNC:10074]	ASHG19AP1B10602086011	protein_coding	CGTTGGGGGAAAGAATCTCCGGCCTGTGAAACTGTGAGGGGATTCGGCCAAGACGTCCTC					Ribosome;Cytosol			6050				NM_203385	uc001lpm.2	chr11:494660-494680	TCGTCCAGGGAGAGCAGCAGC
ENST00000397614	RNH1	4.50185	3.05809	2.72028	0.00545012	0.133562	0.517785	0.514126	0.00365924	176; 230; 310; 325; 439; 543; 580; 707; 715; 811; 886; 940; 952; 1077; 1218; 1229; 1318; 1510; 1633; 1657; 1829	5'UTR; 5'UTR; CDS; CDS; CDS; CDS; CDS; CDS; CDS; CDS; CDS; CDS; CDS; CDS; CDS; CDS; CDS; CDS; CDS; CDS; 3'UTR	1864	1...145CTCCCGGGAAGGAGCGCCCTGGCGGAGAAGACTCGAACGGCTCCCACAGCCGGGCGTTGGG207...1864; 1...199CGTTGGGGGAAAGAATCTCCGGCCTGTGAAACTGTGAGGGGATTCGGCCAAGACGTCCTCT261...1864; 1...279GGCCACTCTTCACCTCCACCATGAGCCTGGACATCCAGAGCCTGGACATCCAGTGTGAGGA341...1864; 1...294CCACCATGAGCCTGGACATCCAGAGCCTGGACATCCAGTGTGAGGAGCTGAGCGACGCTAG356...1864; 1...408ACTGTGGCCTCACGGAAGCACGGTGCAAGGACATCAGCTCTGCACTTCGAGTCAACCCTGC470...1864;…	chr11:506644-506645_-; chr11:502231-502232_-; chr11:502151-502152_-; chr11:502136-502137_-; chr11:500615-500616_-; chr11:500511-500512_-; chr11:499990-499991_-; chr11:499863-499864_-; chr11:499855-499856_-; chr11:499116-499117_-; chr11:499041-499042_-; chr11:498906-498907_-; chr11:498894-498895_-; chr11:498769-498770_-; chr11:498493-498494_-; chr11:498482-498483_-; chr11:498078-498079_-; chr11:49…	506644.0; 502231.0; 502151.0; 502136.0; 500615.0; 500511.0; 499990.0; 499863.0; 499855.0; 499116.0; 499041.0; 498906.0; 498894.0; 498769.0; 498493.0; 498482.0; 498078.0; 494969.0; 494742.0; 494718.0; 494546.0	506645.0; 502232.0; 502152.0; 502137.0; 500616.0; 500512.0; 499991.0; 499864.0; 499856.0; 499117.0; 499042.0; 498907.0; 498895.0; 498770.0; 498494.0; 498483.0; 498079.0; 494970.0; 494743.0; 494719.0; 494547.0	-; -; -; -; -; -; -; -; -; -; -; -; -; -; -; -; -; -; -; -; -	AGACT; AAACT; GGACA; GGACA; GGACA; AGACC; GAACT; GGACT; GGACC; GGACT; GGACT; AGACA; GGACC; GGACC; AGACC; GAACC; GAACA; GGACC; GGACC; GGACA; GGACA	No; No; No; No; Yes; No; No; No; No; No; No; No; No; No; No; No; No; No; No; No; No	Ensembl	1864	chr11:494513-506821:-	chr11	-	494513	506821	ribonuclease/angiogenin inhibitor 1 [Source:HGNC Symbol;Acc:HGNC:10074]	ASHG19AP1B10602086011	protein_coding	CGTTGGGGGAAAGAATCTCCGGCCTGTGAAACTGTGAGGGGATTCGGCCAAGACGTCCTC					Ribosome;Cytosol			6050				NM_203385	uc001lpm.2	chr11:504866-504889	AGGTTGACGATGATTTGTTGTAGC
ENST00000245812	ALKBH7	0.114878	-0.719149	1.78265	0.0213922	0.197559	0.433354	0.349845	0.0835086	397; 540; 613; 691; 719; 755; 1032; 1071; 1103; 1111; 1117; 1159; 1207	CDS; CDS; CDS; CDS; CDS; CDS; CDS; 3'UTR; 3'UTR; 3'UTR; 3'UTR; 3'UTR; 3'UTR	1332	1...366TCATGACCCCGCTCCGGGATTATGGCCGGGACTGGGCTGCTGGCGCTGCGGACGCTGCCAG428...1332; 1...509CACGGCAGAGGAGGAGACGCTGAGCCGAGAACTGGAGCCCGAGCTGCGCCGCCGCCGCTAC571...1332; 1...582TGGGACGCGGCCATCCACGGCTTCCGAGAGACAGAGAAGTCGCGCTGGTCAGAAGCCAGCC644...1332; 1...660GTGCAGGCGGCCGCCTTTGGCCCCGGCCAGACCCTGCTCTCCTCCGTGCACGTGCTGGACC722...1332; 1...688AGACCCTGCTCTCCTCCGTGCACGTGCTGGACCTGGAAGCCCGCGGCTACATCAAGCCCCA750...1332;…	chr19:6372840-6372841_+; chr19:6372983-6372984_+; chr19:6374234-6374235_+; chr19:6374312-6374313_+; chr19:6374340-6374341_+; chr19:6374376-6374377_+; chr19:6374962-6374963_+; chr19:6375001-6375002_+; chr19:6375033-6375034_+; chr19:6375041-6375042_+; chr19:6375047-6375048_+; chr19:6375089-6375090_+; chr19:6375137-6375138_+	6372840.0; 6372983.0; 6374234.0; 6374312.0; 6374340.0; 6374376.0; 6374962.0; 6375001.0; 6375033.0; 6375041.0; 6375047.0; 6375089.0; 6375137.0	6372841.0; 6372984.0; 6374235.0; 6374313.0; 6374341.0; 6374377.0; 6374963.0; 6375002.0; 6375034.0; 6375042.0; 6375048.0; 6375090.0; 6375138.0	+; +; +; +; +; +; +; +; +; +; +; +; +	GGACT; GAACT; AGACA; AGACC; GGACC; GGACA; GGACA; AGACA; GGACA; TAACT; GGACA; GAACC; GGACA	No; No; Yes; No; No; No; No; No; No; No; No; No; No	Ensembl	1332	chr19:6372444-6375262:+	chr19	+	6372444	6375262	alkB homolog 7 [Source:HGNC Symbol;Acc:HGNC:21306]	ASHG19AP1B12465253611	protein_coding	ACACCAGATTTGTGAATAAAGTTGGGGAATGGACAGCCTAACTGGGACATTGCAGTGGCT					Ribosome;Cytosol			84266	CCDS12163			NM_032306	uc002meo.3	chr19:6374347-6374363	AAGCCCGCGGCTACATC
ENST00000304058	DTWD2	4.9112	3.99997	1.88065	0.0334431	0.227571	0.485496	0.488858	-0.0033625											Ensembl	4365	chr5:118173017-118323915:-	chr5	-	118173017	118323915	DTW domain containing 2 [Source:HGNC Symbol;Acc:HGNC:19334]	ASHG19AP1B10456544111	protein_coding	GGCACAGCTACCTACCGGCCTCAGAAAGTGTGTTTGTGTCCATTTCTCCCAGCGCACCCT					Ribosome;Nucleus;Cytoplasm			285605	CCDS78050			NM_001308081	uc063ggh.1	chr5:118309467-118309484	ATCGGATCACCGGCGTGC
ENST00000304058	DTWD2	4.9112	3.99997	1.88065	0.0334431	0.227571	0.485496	0.488858	-0.0033625											Ensembl	4365	chr5:118173017-118323915:-	chr5	-	118173017	118323915	DTW domain containing 2 [Source:HGNC Symbol;Acc:HGNC:19334]	ASHG19AP1B10456544111	protein_coding	GGCACAGCTACCTACCGGCCTCAGAAAGTGTGTTTGTGTCCATTTCTCCCAGCGCACCCT					Ribosome;Nucleus;Cytoplasm			285605	CCDS78050			NM_001308081	uc063ggh.1	chr5:118309517-118309535	CTCCGAAATCACCACCAAG
ENST00000304058	DTWD2	4.9112	3.99997	1.88065	0.0334431	0.227571	0.485496	0.488858	-0.0033625											Ensembl	4365	chr5:118173017-118323915:-	chr5	-	118173017	118323915	DTW domain containing 2 [Source:HGNC Symbol;Acc:HGNC:19334]	ASHG19AP1B10456544111	protein_coding	GGCACAGCTACCTACCGGCCTCAGAAAGTGTGTTTGTGTCCATTTCTCCCAGCGCACCCT					Ribosome;Nucleus;Cytoplasm			285605	CCDS78050			NM_001308081	uc063ggh.1	chr5:118309958-118309971	AGATGACACGCGCT
ENST00000432087	HJURP	-1.06457	-1.74639	1.60417	0.0499204	0.262801	0.416334	0.355376	0.0609577	202; 272; 524; 574; 618; 778; 784; 820; 820; 825; 825; 871; 903; 954; 954; 954; 995; 1119; 1160; 1189; 1255; 1282; 1297; 1347; 1411; 1482; 1518; 1584; 1701; 1761; 1792; 1927; 1949; 1964; 2017; 2030; 2038; 2083; 2136; 2227; 2236	CDS; CDS; CDS; CDS; CDS; CDS; CDS; CDS; CDS; CDS; CDS; CDS; CDS; CDS; CDS; CDS; CDS; CDS; CDS; CDS; CDS; CDS; CDS; CDS; CDS; CDS; CDS; CDS; CDS; CDS; CDS; CDS; CDS; CDS; CDS; CDS; CDS; CDS; CDS; 3'UTR; 3'UTR	3027	1...171TGATAGAGAAGTACAACCAGCCCTTCGAGGACACCCCGGTGGTGCAAATGGCCACGCTGAC233...3027; 1...241GCCACAGGGATTGAGAATTTGGGGTGGAAGACTAATAAAGGAAAGAAACGAAGGAGAGATC303...3027; 1...493CTCCAGAAAGAGTCCTGGTGACCCAGCGAAACCAGCTTCATCTCCCAGAGAATGGGATCCT555...3027; 1...543AATGGGATCCTTTGCATCCTTCCTCCACAGACATGGCCTTAGTACCTAGAAATGACAGCCT605...3027; 1...587CCTAGAAATGACAGCCTCTCCCTACAAGAGACCAGTAGCAGCAGCTTCTTAAGCAGCCAGC649...3027;…	chr2:234762536-234762537_-; chr2:234761243-234761244_-; chr2:234750804-234750805_-; chr2:234750754-234750755_-; chr2:234750710-234750711_-; chr2:234750550-234750551_-; chr2:234750544-234750545_-; chr2:234750508-234750509_-; chr2:234750508-234750509_-; chr2:234750503-234750504_-; chr2:234750503-234750504_-; chr2:234750457-234750458_-; chr2:234750425-234750426_-; chr2:234750374-234750375_-; chr2:23…	234762536.0; 234761243.0; 234750804.0; 234750754.0; 234750710.0; 234750550.0; 234750544.0; 234750508.0; 234750508.0; 234750503.0; 234750503.0; 234750457.0; 234750425.0; 234750374.0; 234750374.0; 234750374.0; 234750333.0; 234750209.0; 234750168.0; 234750139.0; 234750073.0; 234750046.0; 234750031.0; 234749981.0; 234749917.0; 234749846.0; 234749810.0; 234749744.0; 234749627.0; 234749567.0; 234749536…	234762537.0; 234761244.0; 234750805.0; 234750755.0; 234750711.0; 234750551.0; 234750545.0; 234750509.0; 234750509.0; 234750504.0; 234750504.0; 234750458.0; 234750426.0; 234750375.0; 234750375.0; 234750375.0; 234750334.0; 234750210.0; 234750169.0; 234750140.0; 234750074.0; 234750047.0; 234750032.0; 234749982.0; 234749918.0; 234749847.0; 234749811.0; 234749745.0; 234749628.0; 234749568.0; 234749537…	-; -; -; -; -; -; -; -; -; -; -; -; -; -; -; -; -; -; -; -; -; -; -; -; -; -; -; -; -; -; -; -; -; -; -; -; -; -; -; -; -	GGACA; AGACT; AAACC; AGACA; AGACC; AAACT; GAACT; GAACA; GAACA; AAACA; AAACA; GAACT; GGACA; AGACA; AGACA; AGACA; AGACC; GGACA; AGACC; GAACC; GAACC; GGACT; GAACA; AAACC; AAACC; AGACC; AGACA; AAACT; TGACA; AAACA; AGACC; GGACC; AGACC; GAACC; GGACA; AGACC; AGACC; GAACA; AAACT; AGACT; GGACT	No; No; No; No; No; No; No; Yes; Yes; Yes; Yes; No; No; Yes; Yes; Yes; No; No; No; No; No; No; No; No; No; No; No; No; No; No; No; No; No; No; No; No; No; No; No; No; No	Ensembl	3027	chr2:234745347-234763212:-	chr2	-	234745347	234763212	Holliday junction recognition protein [Source:HGNC Symbol;Acc:HGNC:25444]	ASHG19AP1B11097222511	protein_coding	GAGAGATCCAGCCTGCAGTGCCTCAAAGCCCTTTGAAAAATGAATTAAGAAGGAAATACT					Nucleus;Cytoplasm;Cytosol;Chromatin;Insoluble Fraction			55355	CCDS63167			NM_001282962	uc010znd.3	chr2:234749796-234749805	CGTGAAGGTC
ENCT00000020405	CATG00000042982.1	-1.98703	-2.71899	1.6609	0.0373168	0.236323	0.443136	0.390703	0.0524325											FANTOM5CAT	6636	chr1:984575-991491:-	chr1	-	984575	991491	At least 1 of the 10 top ranked transcript is CPAT coding and max ORF size >=300, NOT annotated as nonCoding in GENCODE	ASHG19AP1B10017138711	protein_coding	AGACTGAGCCGCATCCTAACTGCAATGCTACCTGGAACCTGTACCCGCCCAAACGTTCAA								-1						chr1:989234-989253	ATGTGGCACTGGCCATTGTG
ENST00000592741	PRKCSH	5.93386	5.15716	1.71321	0.011441	0.163195	0.49763	0.52046	-0.0228305	29; 83; 122; 459; 493; 592; 664; 684; 858; 874; 931; 939; 985; 1039; 1234; 1330; 1351; 1375; 1638; 1778; 1872; 2043; 2054; 2059; 2066	5'UTR; 5'UTR; 5'UTR; CDS; CDS; CDS; CDS; CDS; CDS; CDS; CDS; CDS; CDS; CDS; CDS; CDS; CDS; CDS; CDS; 3'UTR; 3'UTR; 3'UTR; 3'UTR; 3'UTR; 3'UTR	2100	1...1CTTTCTGCAGCAGGAACCGCGGCTGCTGGACAAGAGGGGTGCGGTGGATACTGACCTTTG60...2100; 1...52ACCTTTGCTCCGGCCTCGTGTAGCGTGAAGACACAGCGCATCTCCCCGCTGTAGGCTTCCT114...2100; 1...91ATCTCCCCGCTGTAGGCTTCCTCCCACAGAACCCGTTTCGGGCCTCAGAGCGTCTGGTGAG153...2100; 1...428AACGATGGTGTTTGTGACTGCTGCGATGGAACAGACGAGTACAACAGCGGCGTCATCTGTG490...2100; 1...462ACGAGTACAACAGCGGCGTCATCTGTGAGAACACCTGCAAAGAGAAGGGCCGTAAGGAGAG524...2100; 1...5…	chr19:11546484-11546485_+; chr19:11546868-11546869_+; chr19:11546907-11546908_+; chr19:11548901-11548902_+; chr19:11548935-11548936_+; chr19:11552143-11552144_+; chr19:11553243-11553244_+; chr19:11553263-11553264_+; chr19:11557108-11557109_+; chr19:11557124-11557125_+; chr19:11557904-11557905_+; chr19:11557912-11557913_+; chr19:11557958-11557959_+; chr19:11558290-11558291_+; chr19:11558559-115585…	11546484.0; 11546868.0; 11546907.0; 11548901.0; 11548935.0; 11552143.0; 11553243.0; 11553263.0; 11557108.0; 11557124.0; 11557904.0; 11557912.0; 11557958.0; 11558290.0; 11558559.0; 11559087.0; 11559356.0; 11559380.0; 11560104.0; 11561461.0; 11561555.0; 11561726.0; 11561737.0; 11561742.0; 11561749.0	11546485.0; 11546869.0; 11546908.0; 11548902.0; 11548936.0; 11552144.0; 11553244.0; 11553264.0; 11557109.0; 11557125.0; 11557905.0; 11557913.0; 11557959.0; 11558291.0; 11558560.0; 11559088.0; 11559357.0; 11559381.0; 11560105.0; 11561462.0; 11561556.0; 11561727.0; 11561738.0; 11561743.0; 11561750.0	+; +; +; +; +; +; +; +; +; +; +; +; +; +; +; +; +; +; +; +; +; +; +; +; +	GGACA; AGACA; GAACC; GAACA; GAACA; GGACT; AGACC; GGACA; AGACT; GGACA; GGACA; AGACA; GGACA; TGACT; AGACA; GGACA; GAACC; TGACT; AGACC; GAACC; GGACC; GGACT; TGACT; TGACC; TGACC	No; No; No; No; Yes; No; No; No; No; Yes; Yes; No; Yes; No; No; No; No; No; No; No; No; No; No; No; No	Ensembl	2100	chr19:11546456-11561783:+	chr19	+	11546456	11561783	protein kinase C substrate 80K-H [Source:HGNC Symbol;Acc:HGNC:9411]	ASHG19AP1B11898791311	protein_coding	CAAGAGGGGTGCGGTGGATACTGACCTTTGCTCCGGCCTCGTGTAGCGTGAAGACACAGC				Abdomen distended;Ascites;Back Pain;Cardiovascular Diseases;Hepatomegaly;Cystic kidney;Polycystic Kidney Diseases;Polycystic liver disease;Cardiovascular Abnormalities;Multiple renal cysts;Congenital neurologic anomalies;Elevated total bilirubin;Renal cyst	Nucleus;Endoplasmic reticulum			5589	CCDS74286			NM_001289104	uc002mrv.3	chr19:11557918-11557932	CGCCACCTCTTTCTA
ENST00000592741	PRKCSH	5.93386	5.15716	1.71321	0.011441	0.163195	0.49763	0.52046	-0.0228305	29; 83; 122; 459; 493; 592; 664; 684; 858; 874; 931; 939; 985; 1039; 1234; 1330; 1351; 1375; 1638; 1778; 1872; 2043; 2054; 2059; 2066	5'UTR; 5'UTR; 5'UTR; CDS; CDS; CDS; CDS; CDS; CDS; CDS; CDS; CDS; CDS; CDS; CDS; CDS; CDS; CDS; CDS; 3'UTR; 3'UTR; 3'UTR; 3'UTR; 3'UTR; 3'UTR	2100	1...1CTTTCTGCAGCAGGAACCGCGGCTGCTGGACAAGAGGGGTGCGGTGGATACTGACCTTTG60...2100; 1...52ACCTTTGCTCCGGCCTCGTGTAGCGTGAAGACACAGCGCATCTCCCCGCTGTAGGCTTCCT114...2100; 1...91ATCTCCCCGCTGTAGGCTTCCTCCCACAGAACCCGTTTCGGGCCTCAGAGCGTCTGGTGAG153...2100; 1...428AACGATGGTGTTTGTGACTGCTGCGATGGAACAGACGAGTACAACAGCGGCGTCATCTGTG490...2100; 1...462ACGAGTACAACAGCGGCGTCATCTGTGAGAACACCTGCAAAGAGAAGGGCCGTAAGGAGAG524...2100; 1...5…	chr19:11546484-11546485_+; chr19:11546868-11546869_+; chr19:11546907-11546908_+; chr19:11548901-11548902_+; chr19:11548935-11548936_+; chr19:11552143-11552144_+; chr19:11553243-11553244_+; chr19:11553263-11553264_+; chr19:11557108-11557109_+; chr19:11557124-11557125_+; chr19:11557904-11557905_+; chr19:11557912-11557913_+; chr19:11557958-11557959_+; chr19:11558290-11558291_+; chr19:11558559-115585…	11546484.0; 11546868.0; 11546907.0; 11548901.0; 11548935.0; 11552143.0; 11553243.0; 11553263.0; 11557108.0; 11557124.0; 11557904.0; 11557912.0; 11557958.0; 11558290.0; 11558559.0; 11559087.0; 11559356.0; 11559380.0; 11560104.0; 11561461.0; 11561555.0; 11561726.0; 11561737.0; 11561742.0; 11561749.0	11546485.0; 11546869.0; 11546908.0; 11548902.0; 11548936.0; 11552144.0; 11553244.0; 11553264.0; 11557109.0; 11557125.0; 11557905.0; 11557913.0; 11557959.0; 11558291.0; 11558560.0; 11559088.0; 11559357.0; 11559381.0; 11560105.0; 11561462.0; 11561556.0; 11561727.0; 11561738.0; 11561743.0; 11561750.0	+; +; +; +; +; +; +; +; +; +; +; +; +; +; +; +; +; +; +; +; +; +; +; +; +	GGACA; AGACA; GAACC; GAACA; GAACA; GGACT; AGACC; GGACA; AGACT; GGACA; GGACA; AGACA; GGACA; TGACT; AGACA; GGACA; GAACC; TGACT; AGACC; GAACC; GGACC; GGACT; TGACT; TGACC; TGACC	No; No; No; No; Yes; No; No; No; No; Yes; Yes; No; Yes; No; No; No; No; No; No; No; No; No; No; No; No	Ensembl	2100	chr19:11546456-11561783:+	chr19	+	11546456	11561783	protein kinase C substrate 80K-H [Source:HGNC Symbol;Acc:HGNC:9411]	ASHG19AP1B11898791311	protein_coding	CAAGAGGGGTGCGGTGGATACTGACCTTTGCTCCGGCCTCGTGTAGCGTGAAGACACAGC				Abdomen distended;Ascites;Back Pain;Cardiovascular Diseases;Hepatomegaly;Cystic kidney;Polycystic Kidney Diseases;Polycystic liver disease;Cardiovascular Abnormalities;Multiple renal cysts;Congenital neurologic anomalies;Elevated total bilirubin;Renal cyst	Nucleus;Endoplasmic reticulum			5589	CCDS74286			NM_001289104	uc002mrv.3	chr19:11561735-11561766	ATGACTTGACCTGTGACCTCAATACAATAAAT
ENST00000426836	DSN1	-3.44461	-4.07859	1.55184	0.0342759	0.228885	0.474381	0.423856	0.0505251	105; 131; 232; 281; 352; 414; 430; 484; 588; 624; 644; 686; 1377; 1400; 1556; 1560; 1568; 1627; 1667; 1748; 1769; 1784; 1961; 1984	5'UTR; 5'UTR; 5'UTR; 5'UTR; 5'UTR; CDS; CDS; CDS; CDS; CDS; CDS; CDS; CDS; CDS; 3'UTR; 3'UTR; 3'UTR; 3'UTR; 3'UTR; 3'UTR; 3'UTR; 3'UTR; 3'UTR; 3'UTR	2441	1...74GGCCTTGTGTTTCAGGTACGGAGGTTCCGGACTGGACGGGCGTCAGGAAGTCACAGACTTG136...2441; 1...100CCGGACTGGACGGGCGTCAGGAAGTCACAGACTTGTCCTCTGATGTGGCCCCGCCCGCCGC162...2441; 1...201GACCCGCCGCAGCCCCGGCCCCGACCGTGGACACTGGGGGTCCCCGAGGGCGCTGCGACCT263...2441; 1...250GCGCTGCGACCTCCTCCCGGGTGAAATGAAACCCGAGGGCAGTCCCCCTTACCGACCCCAT312...2441; 1...321TCTGCCGTGCCAGGGGTCTAGGCTCCAGAAACAGGGAGTTTACCACCTAGGATGACTTCAG383...2441; …	chr20:35402048-35402049_-; chr20:35402022-35402023_-; chr20:35401921-35401922_-; chr20:35401872-35401873_-; chr20:35401801-35401802_-; chr20:35399588-35399589_-; chr20:35399572-35399573_-; chr20:35399518-35399519_-; chr20:35399414-35399415_-; chr20:35399378-35399379_-; chr20:35399358-35399359_-; chr20:35399316-35399317_-; chr20:35381256-35381257_-; chr20:35381233-35381234_-; chr20:35381077-353810…	35402048.0; 35402022.0; 35401921.0; 35401872.0; 35401801.0; 35399588.0; 35399572.0; 35399518.0; 35399414.0; 35399378.0; 35399358.0; 35399316.0; 35381256.0; 35381233.0; 35381077.0; 35381073.0; 35381065.0; 35381006.0; 35380966.0; 35380885.0; 35380864.0; 35380849.0; 35380672.0; 35380649.0	35402049.0; 35402023.0; 35401922.0; 35401873.0; 35401802.0; 35399589.0; 35399573.0; 35399519.0; 35399415.0; 35399379.0; 35399359.0; 35399317.0; 35381257.0; 35381234.0; 35381078.0; 35381074.0; 35381066.0; 35381007.0; 35380967.0; 35380886.0; 35380865.0; 35380850.0; 35380673.0; 35380650.0	-; -; -; -; -; -; -; -; -; -; -; -; -; -; -; -; -; -; -; -; -; -; -; -	GGACT; AGACT; GGACA; AAACC; AAACA; GGACC; AGACT; AAACA; AGACT; GAACA; AGACA; GAACC; AAACT; GAACC; GGACT; TGACT; GAACA; AGACA; AAACT; AAACA; GGACC; AAACA; AGACC; AAACC	No; No; No; No; No; No; No; No; No; No; No; No; No; No; No; No; No; Yes; No; No; No; No; No; No	Ensembl	2441	chr20:35380194-35402154:-	chr20	-	35380194	35402154	DSN1 homolog, MIS12 kinetochore complex component [Source:HGNC Symbol;Acc:HGNC:16165]	ASHG19AP1B10550066011	protein_coding	TGCCGTGCCAGGGGTCTAGGCTCCAGAAACAGGGAGTTTACCACCTAGGATGACTTCAGT					Ribosome;Insoluble Fraction			79980				NM_024918	uc010gfr.3	chr20:35401986-35402014	TAGTGCGGCGGCGGGCGGGGCCACATCAG
ENST00000594083	ZNF615	-4.55384	-5.15068	1.5124	0.0252482	0.206699	0.368799	0.347168	0.0216314	72; 113; 137; 167; 195; 583; 595; 627; 669; 682; 711; 738; 790; 829; 866; 967; 1015; 1023; 1034; 1045; 1051; 1079; 1118; 1135; 1202; 1219; 1286; 1303; 1370; 1387; 1431; 1454; 1538; 1555; 1612; 1622; 1639; 1686; 1706; 1790; 1807; 1864; 1874; 1891; 1975; 2042; 2059; 2126; 2171; 2186; 2225; 2311; 2328; 2380; 2452; 2548; 2602; 2613; 2635; 2685; 2713; 2746; 2801; 2852; 2919; 2929; 2945; 3064; 3144; 36…	5'UTR; 5'UTR; 5'UTR; 5'UTR; 5'UTR; CDS; CDS; CDS; CDS; CDS; CDS; CDS; CDS; CDS; CDS; CDS; CDS; CDS; CDS; CDS; CDS; CDS; CDS; CDS; CDS; CDS; CDS; CDS; CDS; CDS; CDS; CDS; CDS; CDS; CDS; CDS; CDS; CDS; CDS; CDS; CDS; CDS; CDS; CDS; CDS; CDS; CDS; CDS; CDS; CDS; CDS; CDS; CDS; CDS; CDS; 3'UTR; 3'UTR; 3'UTR; 3'UTR; 3'UTR; 3'UTR; 3'UTR; 3'UTR; 3'UTR; 3'UTR; 3'UTR; 3'UTR; 3'UTR; 3'UTR; 3'UTR	4020	1...41CCAAGTTCTGGGAACCCACAGGTGCTGAGAACAAGAGAAATCAAGTGAAGGAAGGAGGCGG103...4020; 1...82CAAGTGAAGGAAGGAGGCGGAGTTTCCAAGACTTGGGTGTCATCATTTCTGGGGACATCCT144...4020; 1...106TCCAAGACTTGGGTGTCATCATTTCTGGGGACATCCTTGATTGGAGATTGAAGTTTTTGAA168...4020; 1...136ACATCCTTGATTGGAGATTGAAGTTTTTGAACCGAAATTTAGAGCTGATTCAGAAGAGACA198...4020; 1...164GAACCGAAATTTAGAGCTGATTCAGAAGAGACAAATACAGAACGTCCAAGTTAGCAGTCAT226...4020; 1…	chr19:52507136-52507137_-; chr19:52507095-52507096_-; chr19:52507071-52507072_-; chr19:52507041-52507042_-; chr19:52507013-52507014_-; chr19:52498022-52498023_-; chr19:52498010-52498011_-; chr19:52497978-52497979_-; chr19:52497936-52497937_-; chr19:52497923-52497924_-; chr19:52497894-52497895_-; chr19:52497867-52497868_-; chr19:52497815-52497816_-; chr19:52497776-52497777_-; chr19:52497739-524977…	52507136.0; 52507095.0; 52507071.0; 52507041.0; 52507013.0; 52498022.0; 52498010.0; 52497978.0; 52497936.0; 52497923.0; 52497894.0; 52497867.0; 52497815.0; 52497776.0; 52497739.0; 52497638.0; 52497590.0; 52497582.0; 52497571.0; 52497560.0; 52497554.0; 52497526.0; 52497487.0; 52497470.0; 52497403.0; 52497386.0; 52497319.0; 52497302.0; 52497235.0; 52497218.0; 52497174.0; 52497151.0; 52497067.0; 524…	52507137.0; 52507096.0; 52507072.0; 52507042.0; 52507014.0; 52498023.0; 52498011.0; 52497979.0; 52497937.0; 52497924.0; 52497895.0; 52497868.0; 52497816.0; 52497777.0; 52497740.0; 52497639.0; 52497591.0; 52497583.0; 52497572.0; 52497561.0; 52497555.0; 52497527.0; 52497488.0; 52497471.0; 52497404.0; 52497387.0; 52497320.0; 52497303.0; 52497236.0; 52497219.0; 52497175.0; 52497152.0; 52497068.0; 524…	-; -; -; -; -; -; -; -; -; -; -; -; -; -; -; -; -; -; -; -; -; -; -; -; -; -; -; -; -; -; -; -; -; -; -; -; -; -; -; -; -; -; -; -; -; -; -; -; -; -; -; -; -; -; -; -; -; -; -; -; -; -; -; -; -; -; -; -; -; -	GAACA; AGACT; GGACA; GAACC; AGACA; AAACA; GAACA; GAACA; TGACT; AAACC; AAACC; GAACT; AAACA; AAACC; GAACT; AAACC; AGACT; GGACC; GAACT; GAACT; AAACA; AAACC; AAACT; AAACC; GAACT; AAACC; AAACT; AAACC; GAACT; AAACC; GAACA; AAACT; GAACT; AAACC; AGACA; GAACA; AAACC; TGACC; GAACT; GAACT; AAACC; GGACA; GAACT; AAACC; AAACC; GAACT; AAACC; AAACT; AAACC; AGACA; AGACT; AAACC; TGACT; AAACA; AAACA; AGACT; AAACA; …	No; No; No; No; No; No; No; No; No; No; No; No; No; No; No; No; No; No; No; No; No; No; No; No; No; No; No; No; No; No; No; No; No; No; No; No; No; No; No; No; No; No; No; No; No; No; No; No; No; No; No; No; No; No; No; No; No; No; No; No; No; No; No; No; No; No; No; No; No; No	Ensembl	4020	chr19:52494587-52511449:-	chr19	-	52494587	52511449	zinc finger protein 615 [Source:HGNC Symbol;Acc:HGNC:24740]	ASHG19AP1B12898662111	protein_coding	GCACTGAGGAGGCCGAGAGATGAGGCCGGAGCCCACCAAGTTCTGGGAACCCACAGGTGC					Insoluble Fraction		Yes	284370	CCDS59418			NM_001321319	uc002pyh.3	chr19:52496872-52496885	CATATATATGGCTT
ENST00000594083	ZNF615	-4.55384	-5.15068	1.5124	0.0252482	0.206699	0.368799	0.347168	0.0216314	72; 113; 137; 167; 195; 583; 595; 627; 669; 682; 711; 738; 790; 829; 866; 967; 1015; 1023; 1034; 1045; 1051; 1079; 1118; 1135; 1202; 1219; 1286; 1303; 1370; 1387; 1431; 1454; 1538; 1555; 1612; 1622; 1639; 1686; 1706; 1790; 1807; 1864; 1874; 1891; 1975; 2042; 2059; 2126; 2171; 2186; 2225; 2311; 2328; 2380; 2452; 2548; 2602; 2613; 2635; 2685; 2713; 2746; 2801; 2852; 2919; 2929; 2945; 3064; 3144; 36…	5'UTR; 5'UTR; 5'UTR; 5'UTR; 5'UTR; CDS; CDS; CDS; CDS; CDS; CDS; CDS; CDS; CDS; CDS; CDS; CDS; CDS; CDS; CDS; CDS; CDS; CDS; CDS; CDS; CDS; CDS; CDS; CDS; CDS; CDS; CDS; CDS; CDS; CDS; CDS; CDS; CDS; CDS; CDS; CDS; CDS; CDS; CDS; CDS; CDS; CDS; CDS; CDS; CDS; CDS; CDS; CDS; CDS; CDS; 3'UTR; 3'UTR; 3'UTR; 3'UTR; 3'UTR; 3'UTR; 3'UTR; 3'UTR; 3'UTR; 3'UTR; 3'UTR; 3'UTR; 3'UTR; 3'UTR; 3'UTR	4020	1...41CCAAGTTCTGGGAACCCACAGGTGCTGAGAACAAGAGAAATCAAGTGAAGGAAGGAGGCGG103...4020; 1...82CAAGTGAAGGAAGGAGGCGGAGTTTCCAAGACTTGGGTGTCATCATTTCTGGGGACATCCT144...4020; 1...106TCCAAGACTTGGGTGTCATCATTTCTGGGGACATCCTTGATTGGAGATTGAAGTTTTTGAA168...4020; 1...136ACATCCTTGATTGGAGATTGAAGTTTTTGAACCGAAATTTAGAGCTGATTCAGAAGAGACA198...4020; 1...164GAACCGAAATTTAGAGCTGATTCAGAAGAGACAAATACAGAACGTCCAAGTTAGCAGTCAT226...4020; 1…	chr19:52507136-52507137_-; chr19:52507095-52507096_-; chr19:52507071-52507072_-; chr19:52507041-52507042_-; chr19:52507013-52507014_-; chr19:52498022-52498023_-; chr19:52498010-52498011_-; chr19:52497978-52497979_-; chr19:52497936-52497937_-; chr19:52497923-52497924_-; chr19:52497894-52497895_-; chr19:52497867-52497868_-; chr19:52497815-52497816_-; chr19:52497776-52497777_-; chr19:52497739-524977…	52507136.0; 52507095.0; 52507071.0; 52507041.0; 52507013.0; 52498022.0; 52498010.0; 52497978.0; 52497936.0; 52497923.0; 52497894.0; 52497867.0; 52497815.0; 52497776.0; 52497739.0; 52497638.0; 52497590.0; 52497582.0; 52497571.0; 52497560.0; 52497554.0; 52497526.0; 52497487.0; 52497470.0; 52497403.0; 52497386.0; 52497319.0; 52497302.0; 52497235.0; 52497218.0; 52497174.0; 52497151.0; 52497067.0; 524…	52507137.0; 52507096.0; 52507072.0; 52507042.0; 52507014.0; 52498023.0; 52498011.0; 52497979.0; 52497937.0; 52497924.0; 52497895.0; 52497868.0; 52497816.0; 52497777.0; 52497740.0; 52497639.0; 52497591.0; 52497583.0; 52497572.0; 52497561.0; 52497555.0; 52497527.0; 52497488.0; 52497471.0; 52497404.0; 52497387.0; 52497320.0; 52497303.0; 52497236.0; 52497219.0; 52497175.0; 52497152.0; 52497068.0; 524…	-; -; -; -; -; -; -; -; -; -; -; -; -; -; -; -; -; -; -; -; -; -; -; -; -; -; -; -; -; -; -; -; -; -; -; -; -; -; -; -; -; -; -; -; -; -; -; -; -; -; -; -; -; -; -; -; -; -; -; -; -; -; -; -; -; -; -; -; -; -	GAACA; AGACT; GGACA; GAACC; AGACA; AAACA; GAACA; GAACA; TGACT; AAACC; AAACC; GAACT; AAACA; AAACC; GAACT; AAACC; AGACT; GGACC; GAACT; GAACT; AAACA; AAACC; AAACT; AAACC; GAACT; AAACC; AAACT; AAACC; GAACT; AAACC; GAACA; AAACT; GAACT; AAACC; AGACA; GAACA; AAACC; TGACC; GAACT; GAACT; AAACC; GGACA; GAACT; AAACC; AAACC; GAACT; AAACC; AAACT; AAACC; AGACA; AGACT; AAACC; TGACT; AAACA; AAACA; AGACT; AAACA; …	No; No; No; No; No; No; No; No; No; No; No; No; No; No; No; No; No; No; No; No; No; No; No; No; No; No; No; No; No; No; No; No; No; No; No; No; No; No; No; No; No; No; No; No; No; No; No; No; No; No; No; No; No; No; No; No; No; No; No; No; No; No; No; No; No; No; No; No; No; No	Ensembl	4020	chr19:52494587-52511449:-	chr19	-	52494587	52511449	zinc finger protein 615 [Source:HGNC Symbol;Acc:HGNC:24740]	ASHG19AP1B12898662111	protein_coding	GCACTGAGGAGGCCGAGAGATGAGGCCGGAGCCCACCAAGTTCTGGGAACCCACAGGTGC					Insoluble Fraction		Yes	284370	CCDS59418			NM_001321319	uc002pyh.3	chr19:52496910-52496923	TACAATGAGGTCAC
ENST00000368872	PI4KB	-3.07459	-4.3061	2.34813	0.00757089	0.144805	0.573998	0.533246	0.0407522	62; 159; 166; 225; 322; 381; 438; 460; 470; 492; 509; 668; 802; 916; 929; 962; 1069; 1093; 1171; 1216; 1251; 1362; 1425; 1551; 1684; 2042; 2077; 2818; 2915; 3025; 3032; 3040; 3086; 3153; 3204; 3208; 3216; 3235; 3257	5'UTR; 5'UTR; 5'UTR; 5'UTR; 5'UTR; 5'UTR; 5'UTR; 5'UTR; 5'UTR; 5'UTR; 5'UTR; CDS; CDS; CDS; CDS; CDS; CDS; CDS; CDS; CDS; CDS; CDS; CDS; CDS; CDS; CDS; CDS; CDS; CDS; 3'UTR; 3'UTR; 3'UTR; 3'UTR; 3'UTR; 3'UTR; 3'UTR; 3'UTR; 3'UTR; 3'UTR	3331	1...31GCTGTCAGGGAAGCGCAGGCGGCCAATGGAACCCGGGAGCGGTCGCTGCTGCTGAGGCGGC93...3331; 1...128TCCGCGGGGGTCCCCCAGAGGATCAACTAAACCTTGAACTAAGAAGAAAAATGTGTTGTGA190...3331; 1...135GGGTCCCCCAGAGGATCAACTAAACCTTGAACTAAGAAGAAAAATGTGTTGTGAGCAGGGG197...3331; 1...194GGGAGCCTCAGCTGCCTCAGGCCGTTCAGGACAGAAGGGTGTTTCTGAAGGCCGGAGCAAG256...3331; 1...291CTACTCCGGAGCAGCCACTAAGAGGGATGAACAGGCCTGCGTGGAAATTGAATGAGATTAG353...3331; 1…	chr1:151299832-151299833_-; chr1:151298838-151298839_-; chr1:151298831-151298832_-; chr1:151298772-151298773_-; chr1:151298675-151298676_-; chr1:151297362-151297363_-; chr1:151297305-151297306_-; chr1:151297283-151297284_-; chr1:151297273-151297274_-; chr1:151297251-151297252_-; chr1:151297234-151297235_-; chr1:151288840-151288841_-; chr1:151288706-151288707_-; chr1:151288592-151288593_-; chr1:15…	151299832.0; 151298838.0; 151298831.0; 151298772.0; 151298675.0; 151297362.0; 151297305.0; 151297283.0; 151297273.0; 151297251.0; 151297234.0; 151288840.0; 151288706.0; 151288592.0; 151288579.0; 151288546.0; 151288439.0; 151288415.0; 151288337.0; 151288292.0; 151288257.0; 151288146.0; 151288083.0; 151280186.0; 151280053.0; 151274758.0; 151274723.0; 151265466.0; 151265369.0; 151265259.0; 151265252…	151299833.0; 151298839.0; 151298832.0; 151298773.0; 151298676.0; 151297363.0; 151297306.0; 151297284.0; 151297274.0; 151297252.0; 151297235.0; 151288841.0; 151288707.0; 151288593.0; 151288580.0; 151288547.0; 151288440.0; 151288416.0; 151288338.0; 151288293.0; 151288258.0; 151288147.0; 151288084.0; 151280187.0; 151280054.0; 151274759.0; 151274724.0; 151265467.0; 151265370.0; 151265260.0; 151265253…	-; -; -; -; -; -; -; -; -; -; -; -; -; -; -; -; -; -; -; -; -; -; -; -; -; -; -; -; -; -; -; -; -; -; -; -; -; -; -	GAACC; AAACC; GAACT; GGACA; GAACA; GAACA; GAACC; GGACA; GGACC; GGACT; GAACA; GAACT; GGACA; GAACA; AAACA; AAACT; GGACT; TAACA; TAACT; AGACA; GGACC; GGACT; GAACA; AAACA; GGACA; GAACA; AGACC; AAACC; AAACT; AAACC; AAACC; AAACC; AAACA; AGACT; AGACT; TGACT; GGACT; AAACA; GGACA	No; No; No; No; No; No; No; No; No; No; No; No; Yes; Yes; Yes; No; No; No; No; Yes; No; No; Yes; Yes; No; No; No; No; No; No; No; No; No; No; No; No; No; No; No	Ensembl	3331	chr1:151264955-151299895:-	chr1	-	151264955	151299895	phosphatidylinositol 4-kinase beta [Source:HGNC Symbol;Acc:HGNC:8984]	ASHG19AP1B12367780611	protein_coding	AGCCACTAAGAGGGATGAACAGGCCTGCGTGGAAATTGAATGAGATTAGTTGAGTCCACG					Ribosome;Cytosol;Chromatin;Insoluble Fraction;Cell Membrane;Nucleous;Nucleoplasm			5298				NM_001198773	uc001exs.4	chr1:151288266-151288286	GAGTGTCGTTGAGTGGAAATG
ENST00000368872	PI4KB	-3.07459	-4.3061	2.34813	0.00757089	0.144805	0.573998	0.533246	0.0407522	62; 159; 166; 225; 322; 381; 438; 460; 470; 492; 509; 668; 802; 916; 929; 962; 1069; 1093; 1171; 1216; 1251; 1362; 1425; 1551; 1684; 2042; 2077; 2818; 2915; 3025; 3032; 3040; 3086; 3153; 3204; 3208; 3216; 3235; 3257	5'UTR; 5'UTR; 5'UTR; 5'UTR; 5'UTR; 5'UTR; 5'UTR; 5'UTR; 5'UTR; 5'UTR; 5'UTR; CDS; CDS; CDS; CDS; CDS; CDS; CDS; CDS; CDS; CDS; CDS; CDS; CDS; CDS; CDS; CDS; CDS; CDS; 3'UTR; 3'UTR; 3'UTR; 3'UTR; 3'UTR; 3'UTR; 3'UTR; 3'UTR; 3'UTR; 3'UTR	3331	1...31GCTGTCAGGGAAGCGCAGGCGGCCAATGGAACCCGGGAGCGGTCGCTGCTGCTGAGGCGGC93...3331; 1...128TCCGCGGGGGTCCCCCAGAGGATCAACTAAACCTTGAACTAAGAAGAAAAATGTGTTGTGA190...3331; 1...135GGGTCCCCCAGAGGATCAACTAAACCTTGAACTAAGAAGAAAAATGTGTTGTGAGCAGGGG197...3331; 1...194GGGAGCCTCAGCTGCCTCAGGCCGTTCAGGACAGAAGGGTGTTTCTGAAGGCCGGAGCAAG256...3331; 1...291CTACTCCGGAGCAGCCACTAAGAGGGATGAACAGGCCTGCGTGGAAATTGAATGAGATTAG353...3331; 1…	chr1:151299832-151299833_-; chr1:151298838-151298839_-; chr1:151298831-151298832_-; chr1:151298772-151298773_-; chr1:151298675-151298676_-; chr1:151297362-151297363_-; chr1:151297305-151297306_-; chr1:151297283-151297284_-; chr1:151297273-151297274_-; chr1:151297251-151297252_-; chr1:151297234-151297235_-; chr1:151288840-151288841_-; chr1:151288706-151288707_-; chr1:151288592-151288593_-; chr1:15…	151299832.0; 151298838.0; 151298831.0; 151298772.0; 151298675.0; 151297362.0; 151297305.0; 151297283.0; 151297273.0; 151297251.0; 151297234.0; 151288840.0; 151288706.0; 151288592.0; 151288579.0; 151288546.0; 151288439.0; 151288415.0; 151288337.0; 151288292.0; 151288257.0; 151288146.0; 151288083.0; 151280186.0; 151280053.0; 151274758.0; 151274723.0; 151265466.0; 151265369.0; 151265259.0; 151265252…	151299833.0; 151298839.0; 151298832.0; 151298773.0; 151298676.0; 151297363.0; 151297306.0; 151297284.0; 151297274.0; 151297252.0; 151297235.0; 151288841.0; 151288707.0; 151288593.0; 151288580.0; 151288547.0; 151288440.0; 151288416.0; 151288338.0; 151288293.0; 151288258.0; 151288147.0; 151288084.0; 151280187.0; 151280054.0; 151274759.0; 151274724.0; 151265467.0; 151265370.0; 151265260.0; 151265253…	-; -; -; -; -; -; -; -; -; -; -; -; -; -; -; -; -; -; -; -; -; -; -; -; -; -; -; -; -; -; -; -; -; -; -; -; -; -; -	GAACC; AAACC; GAACT; GGACA; GAACA; GAACA; GAACC; GGACA; GGACC; GGACT; GAACA; GAACT; GGACA; GAACA; AAACA; AAACT; GGACT; TAACA; TAACT; AGACA; GGACC; GGACT; GAACA; AAACA; GGACA; GAACA; AGACC; AAACC; AAACT; AAACC; AAACC; AAACC; AAACA; AGACT; AGACT; TGACT; GGACT; AAACA; GGACA	No; No; No; No; No; No; No; No; No; No; No; No; Yes; Yes; Yes; No; No; No; No; Yes; No; No; Yes; Yes; No; No; No; No; No; No; No; No; No; No; No; No; No; No; No	Ensembl	3331	chr1:151264955-151299895:-	chr1	-	151264955	151299895	phosphatidylinositol 4-kinase beta [Source:HGNC Symbol;Acc:HGNC:8984]	ASHG19AP1B12367780611	protein_coding	AGCCACTAAGAGGGATGAACAGGCCTGCGTGGAAATTGAATGAGATTAGTTGAGTCCACG					Ribosome;Cytosol;Chromatin;Insoluble Fraction;Cell Membrane;Nucleous;Nucleoplasm			5298				NM_001198773	uc001exs.4	chr1:151288444-151288459	CGTCCTCGTTGCGAAA
ENST00000368872	PI4KB	-3.07459	-4.3061	2.34813	0.00757089	0.144805	0.573998	0.533246	0.0407522	62; 159; 166; 225; 322; 381; 438; 460; 470; 492; 509; 668; 802; 916; 929; 962; 1069; 1093; 1171; 1216; 1251; 1362; 1425; 1551; 1684; 2042; 2077; 2818; 2915; 3025; 3032; 3040; 3086; 3153; 3204; 3208; 3216; 3235; 3257	5'UTR; 5'UTR; 5'UTR; 5'UTR; 5'UTR; 5'UTR; 5'UTR; 5'UTR; 5'UTR; 5'UTR; 5'UTR; CDS; CDS; CDS; CDS; CDS; CDS; CDS; CDS; CDS; CDS; CDS; CDS; CDS; CDS; CDS; CDS; CDS; CDS; 3'UTR; 3'UTR; 3'UTR; 3'UTR; 3'UTR; 3'UTR; 3'UTR; 3'UTR; 3'UTR; 3'UTR	3331	1...31GCTGTCAGGGAAGCGCAGGCGGCCAATGGAACCCGGGAGCGGTCGCTGCTGCTGAGGCGGC93...3331; 1...128TCCGCGGGGGTCCCCCAGAGGATCAACTAAACCTTGAACTAAGAAGAAAAATGTGTTGTGA190...3331; 1...135GGGTCCCCCAGAGGATCAACTAAACCTTGAACTAAGAAGAAAAATGTGTTGTGAGCAGGGG197...3331; 1...194GGGAGCCTCAGCTGCCTCAGGCCGTTCAGGACAGAAGGGTGTTTCTGAAGGCCGGAGCAAG256...3331; 1...291CTACTCCGGAGCAGCCACTAAGAGGGATGAACAGGCCTGCGTGGAAATTGAATGAGATTAG353...3331; 1…	chr1:151299832-151299833_-; chr1:151298838-151298839_-; chr1:151298831-151298832_-; chr1:151298772-151298773_-; chr1:151298675-151298676_-; chr1:151297362-151297363_-; chr1:151297305-151297306_-; chr1:151297283-151297284_-; chr1:151297273-151297274_-; chr1:151297251-151297252_-; chr1:151297234-151297235_-; chr1:151288840-151288841_-; chr1:151288706-151288707_-; chr1:151288592-151288593_-; chr1:15…	151299832.0; 151298838.0; 151298831.0; 151298772.0; 151298675.0; 151297362.0; 151297305.0; 151297283.0; 151297273.0; 151297251.0; 151297234.0; 151288840.0; 151288706.0; 151288592.0; 151288579.0; 151288546.0; 151288439.0; 151288415.0; 151288337.0; 151288292.0; 151288257.0; 151288146.0; 151288083.0; 151280186.0; 151280053.0; 151274758.0; 151274723.0; 151265466.0; 151265369.0; 151265259.0; 151265252…	151299833.0; 151298839.0; 151298832.0; 151298773.0; 151298676.0; 151297363.0; 151297306.0; 151297284.0; 151297274.0; 151297252.0; 151297235.0; 151288841.0; 151288707.0; 151288593.0; 151288580.0; 151288547.0; 151288440.0; 151288416.0; 151288338.0; 151288293.0; 151288258.0; 151288147.0; 151288084.0; 151280187.0; 151280054.0; 151274759.0; 151274724.0; 151265467.0; 151265370.0; 151265260.0; 151265253…	-; -; -; -; -; -; -; -; -; -; -; -; -; -; -; -; -; -; -; -; -; -; -; -; -; -; -; -; -; -; -; -; -; -; -; -; -; -; -	GAACC; AAACC; GAACT; GGACA; GAACA; GAACA; GAACC; GGACA; GGACC; GGACT; GAACA; GAACT; GGACA; GAACA; AAACA; AAACT; GGACT; TAACA; TAACT; AGACA; GGACC; GGACT; GAACA; AAACA; GGACA; GAACA; AGACC; AAACC; AAACT; AAACC; AAACC; AAACC; AAACA; AGACT; AGACT; TGACT; GGACT; AAACA; GGACA	No; No; No; No; No; No; No; No; No; No; No; No; Yes; Yes; Yes; No; No; No; No; Yes; No; No; Yes; Yes; No; No; No; No; No; No; No; No; No; No; No; No; No; No; No	Ensembl	3331	chr1:151264955-151299895:-	chr1	-	151264955	151299895	phosphatidylinositol 4-kinase beta [Source:HGNC Symbol;Acc:HGNC:8984]	ASHG19AP1B12367780611	protein_coding	AGCCACTAAGAGGGATGAACAGGCCTGCGTGGAAATTGAATGAGATTAGTTGAGTCCACG					Ribosome;Cytosol;Chromatin;Insoluble Fraction;Cell Membrane;Nucleous;Nucleoplasm			5298				NM_001198773	uc001exs.4	chr1:151288871-151288898	CAGGGACCCCCCATTATTCCCTGGTGGG
ENST00000406058	EGLN2	4.2757	3.43101	1.79588	0.0385919	0.238776	0.49168	0.491079	0.000601398	158; 168; 176; 347; 362; 544; 779; 896; 941; 1070; 1098; 1307; 1424; 1511; 1533; 1608; 1681; 1730; 1747; 1788; 1918; 2051	5'UTR; 5'UTR; 5'UTR; 5'UTR; CDS; CDS; CDS; CDS; CDS; CDS; CDS; CDS; CDS; CDS; CDS; 3'UTR; 3'UTR; 3'UTR; 3'UTR; 3'UTR; 3'UTR; 3'UTR	2150	1...127CCTGAAGGGTCCCTTCCCAAGCCCTTAGGGACCGCAGAGGACTTGGGGACCAGCAAGCAAC189...2150; 1...137CCCTTCCCAAGCCCTTAGGGACCGCAGAGGACTTGGGGACCAGCAAGCAACCCCCAGGGCA199...2150; 1...145AAGCCCTTAGGGACCGCAGAGGACTTGGGGACCAGCAAGCAACCCCCAGGGCACGAGAAGA207...2150; 1...316GGCGGTGCCCTCCATGCCCGGGGGATGAAGACACTGCTGCCATGGACAGCCCGTGCCAGCC378...2150; 1...331GCCCGGGGGATGAAGACACTGCTGCCATGGACAGCCCGTGCCAGCCGCAGCCCCTAAGTCA393...2150;…	chr19:41306277-41306278_+; chr19:41306287-41306288_+; chr19:41306295-41306296_+; chr19:41306466-41306467_+; chr19:41306481-41306482_+; chr19:41306663-41306664_+; chr19:41306898-41306899_+; chr19:41307015-41307016_+; chr19:41307060-41307061_+; chr19:41307189-41307190_+; chr19:41307217-41307218_+; chr19:41312565-41312566_+; chr19:41313145-41313146_+; chr19:41313441-41313442_+; chr19:41313720-413137…	41306277.0; 41306287.0; 41306295.0; 41306466.0; 41306481.0; 41306663.0; 41306898.0; 41307015.0; 41307060.0; 41307189.0; 41307217.0; 41312565.0; 41313145.0; 41313441.0; 41313720.0; 41313795.0; 41313868.0; 41313917.0; 41313934.0; 41313975.0; 41314105.0; 41314238.0	41306278.0; 41306288.0; 41306296.0; 41306467.0; 41306482.0; 41306664.0; 41306899.0; 41307016.0; 41307061.0; 41307190.0; 41307218.0; 41312566.0; 41313146.0; 41313442.0; 41313721.0; 41313796.0; 41313869.0; 41313918.0; 41313935.0; 41313976.0; 41314106.0; 41314239.0	+; +; +; +; +; +; +; +; +; +; +; +; +; +; +; +; +; +; +; +; +; +	GGACC; GGACT; GGACC; AGACA; GGACA; GGACC; GAACC; GGACT; GGACA; GGACC; GAACC; GAACT; GAACC; AGACA; GGACA; AGACA; TGACT; GGACC; AGACC; GGACA; GGACT; GGACT	No; No; No; Yes; Yes; No; No; No; Yes; No; No; No; No; Yes; Yes; No; No; No; No; No; No; No	Ensembl	2150	chr19:41305420-41314337:+	chr19	+	41305420	41314337	egl-9 family hypoxia inducible factor 2 [Source:HGNC Symbol;Acc:HGNC:14660]	ASHG19AP1B13721964511	protein_coding	TGCCCTGGATGGGGGCACCTTTATCTCTCGTCCTGTCTCCGGCCACCCTGAAGGGTCCCT				TOBACCO ADDICTION, SUSCEPTIBILITY TO (finding)			Yes	112398				NM_053046	uc002oph.4	chr19:41306332-41306372	TGCTGTCTGCCCTGCCTCACCCTGCCCCACGCCAGGCCCGG
ENST00000406058	EGLN2	4.2757	3.43101	1.79588	0.0385919	0.238776	0.49168	0.491079	0.000601398	158; 168; 176; 347; 362; 544; 779; 896; 941; 1070; 1098; 1307; 1424; 1511; 1533; 1608; 1681; 1730; 1747; 1788; 1918; 2051	5'UTR; 5'UTR; 5'UTR; 5'UTR; CDS; CDS; CDS; CDS; CDS; CDS; CDS; CDS; CDS; CDS; CDS; 3'UTR; 3'UTR; 3'UTR; 3'UTR; 3'UTR; 3'UTR; 3'UTR	2150	1...127CCTGAAGGGTCCCTTCCCAAGCCCTTAGGGACCGCAGAGGACTTGGGGACCAGCAAGCAAC189...2150; 1...137CCCTTCCCAAGCCCTTAGGGACCGCAGAGGACTTGGGGACCAGCAAGCAACCCCCAGGGCA199...2150; 1...145AAGCCCTTAGGGACCGCAGAGGACTTGGGGACCAGCAAGCAACCCCCAGGGCACGAGAAGA207...2150; 1...316GGCGGTGCCCTCCATGCCCGGGGGATGAAGACACTGCTGCCATGGACAGCCCGTGCCAGCC378...2150; 1...331GCCCGGGGGATGAAGACACTGCTGCCATGGACAGCCCGTGCCAGCCGCAGCCCCTAAGTCA393...2150;…	chr19:41306277-41306278_+; chr19:41306287-41306288_+; chr19:41306295-41306296_+; chr19:41306466-41306467_+; chr19:41306481-41306482_+; chr19:41306663-41306664_+; chr19:41306898-41306899_+; chr19:41307015-41307016_+; chr19:41307060-41307061_+; chr19:41307189-41307190_+; chr19:41307217-41307218_+; chr19:41312565-41312566_+; chr19:41313145-41313146_+; chr19:41313441-41313442_+; chr19:41313720-413137…	41306277.0; 41306287.0; 41306295.0; 41306466.0; 41306481.0; 41306663.0; 41306898.0; 41307015.0; 41307060.0; 41307189.0; 41307217.0; 41312565.0; 41313145.0; 41313441.0; 41313720.0; 41313795.0; 41313868.0; 41313917.0; 41313934.0; 41313975.0; 41314105.0; 41314238.0	41306278.0; 41306288.0; 41306296.0; 41306467.0; 41306482.0; 41306664.0; 41306899.0; 41307016.0; 41307061.0; 41307190.0; 41307218.0; 41312566.0; 41313146.0; 41313442.0; 41313721.0; 41313796.0; 41313869.0; 41313918.0; 41313935.0; 41313976.0; 41314106.0; 41314239.0	+; +; +; +; +; +; +; +; +; +; +; +; +; +; +; +; +; +; +; +; +; +	GGACC; GGACT; GGACC; AGACA; GGACA; GGACC; GAACC; GGACT; GGACA; GGACC; GAACC; GAACT; GAACC; AGACA; GGACA; AGACA; TGACT; GGACC; AGACC; GGACA; GGACT; GGACT	No; No; No; Yes; Yes; No; No; No; Yes; No; No; No; No; Yes; Yes; No; No; No; No; No; No; No	Ensembl	2150	chr19:41305420-41314337:+	chr19	+	41305420	41314337	egl-9 family hypoxia inducible factor 2 [Source:HGNC Symbol;Acc:HGNC:14660]	ASHG19AP1B13721964511	protein_coding	TGCCCTGGATGGGGGCACCTTTATCTCTCGTCCTGTCTCCGGCCACCCTGAAGGGTCCCT				TOBACCO ADDICTION, SUSCEPTIBILITY TO (finding)			Yes	112398				NM_053046	uc002oph.4	chr19:41313856-41313881	GCTGCTGCTTCTGACTTTGCCTCTGT
ENST00000406058	EGLN2	4.2757	3.43101	1.79588	0.0385919	0.238776	0.49168	0.491079	0.000601398	158; 168; 176; 347; 362; 544; 779; 896; 941; 1070; 1098; 1307; 1424; 1511; 1533; 1608; 1681; 1730; 1747; 1788; 1918; 2051	5'UTR; 5'UTR; 5'UTR; 5'UTR; CDS; CDS; CDS; CDS; CDS; CDS; CDS; CDS; CDS; CDS; CDS; 3'UTR; 3'UTR; 3'UTR; 3'UTR; 3'UTR; 3'UTR; 3'UTR	2150	1...127CCTGAAGGGTCCCTTCCCAAGCCCTTAGGGACCGCAGAGGACTTGGGGACCAGCAAGCAAC189...2150; 1...137CCCTTCCCAAGCCCTTAGGGACCGCAGAGGACTTGGGGACCAGCAAGCAACCCCCAGGGCA199...2150; 1...145AAGCCCTTAGGGACCGCAGAGGACTTGGGGACCAGCAAGCAACCCCCAGGGCACGAGAAGA207...2150; 1...316GGCGGTGCCCTCCATGCCCGGGGGATGAAGACACTGCTGCCATGGACAGCCCGTGCCAGCC378...2150; 1...331GCCCGGGGGATGAAGACACTGCTGCCATGGACAGCCCGTGCCAGCCGCAGCCCCTAAGTCA393...2150;…	chr19:41306277-41306278_+; chr19:41306287-41306288_+; chr19:41306295-41306296_+; chr19:41306466-41306467_+; chr19:41306481-41306482_+; chr19:41306663-41306664_+; chr19:41306898-41306899_+; chr19:41307015-41307016_+; chr19:41307060-41307061_+; chr19:41307189-41307190_+; chr19:41307217-41307218_+; chr19:41312565-41312566_+; chr19:41313145-41313146_+; chr19:41313441-41313442_+; chr19:41313720-413137…	41306277.0; 41306287.0; 41306295.0; 41306466.0; 41306481.0; 41306663.0; 41306898.0; 41307015.0; 41307060.0; 41307189.0; 41307217.0; 41312565.0; 41313145.0; 41313441.0; 41313720.0; 41313795.0; 41313868.0; 41313917.0; 41313934.0; 41313975.0; 41314105.0; 41314238.0	41306278.0; 41306288.0; 41306296.0; 41306467.0; 41306482.0; 41306664.0; 41306899.0; 41307016.0; 41307061.0; 41307190.0; 41307218.0; 41312566.0; 41313146.0; 41313442.0; 41313721.0; 41313796.0; 41313869.0; 41313918.0; 41313935.0; 41313976.0; 41314106.0; 41314239.0	+; +; +; +; +; +; +; +; +; +; +; +; +; +; +; +; +; +; +; +; +; +	GGACC; GGACT; GGACC; AGACA; GGACA; GGACC; GAACC; GGACT; GGACA; GGACC; GAACC; GAACT; GAACC; AGACA; GGACA; AGACA; TGACT; GGACC; AGACC; GGACA; GGACT; GGACT	No; No; No; Yes; Yes; No; No; No; Yes; No; No; No; No; Yes; Yes; No; No; No; No; No; No; No	Ensembl	2150	chr19:41305420-41314337:+	chr19	+	41305420	41314337	egl-9 family hypoxia inducible factor 2 [Source:HGNC Symbol;Acc:HGNC:14660]	ASHG19AP1B13721964511	protein_coding	TGCCCTGGATGGGGGCACCTTTATCTCTCGTCCTGTCTCCGGCCACCCTGAAGGGTCCCT				TOBACCO ADDICTION, SUSCEPTIBILITY TO (finding)			Yes	112398				NM_053046	uc002oph.4	chr19:41313940-41313962	TGCTGCCCCATCATGGGGGCTGG
ENST00000252594	NSUN5	5.33322	4.32999	2.00449	0.0180772	0.187251	0.501198	0.526951	-0.025753	1145; 1246; 1441; 1503	CDS; CDS; 3'UTR; 3'UTR	1672	1...1114AAGACGTGGTGCGAGATGCGCTGCAGCAGAACCCGGGCGCCTTCAGGCTAGCTCCCGCCCT1176...1672; 1...1215GCCGAGCACTGCCTCCGGGCCTCCCCTGAGACCACACTCAGCAGTGGCTTCTTCGTTGCTG1277...1672; 1...1410ACCCAGCCCAGCCCCAAAGAGAAAGAAGAGACAGCAAAGAGCCGCAGCCGGTGCTTGCACA1472...1672; 1...1472CGCCTTGCACATAGCAGAGGCTCCGGGCTGACTCCTTCCTGGTGGGAAAGGAAGATGCCTG1534...1672;	chr7:72717837-72717838_-; chr7:72717651-72717652_-; chr7:72717456-72717457_-; chr7:72717394-72717395_-	72717837.0; 72717651.0; 72717456.0; 72717394.0	72717838.0; 72717652.0; 72717457.0; 72717395.0	-; -; -; -	GAACC; AGACC; AGACA; TGACT	No; No; No; No	Ensembl	1672	chr7:72717227-72722803:-	chr7	-	72717227	72722803	NOP2/Sun RNA methyltransferase family member 5 [Source:HGNC Symbol;Acc:HGNC:16385]	ASHG19AP1B13634174411	protein_coding	CCGGCCTCCTCCGTGCGGAGAAGAAGCTGCGGCCGCACCTGGCCAAGGTGCTAGTGTATG								55695	CCDS5547			NM_018044	uc003txw.5	chr7:72717384-72717399	CCAGGAAGGAGTCAGC
ENST00000252594	NSUN5	5.33322	4.32999	2.00449	0.0180772	0.187251	0.501198	0.526951	-0.025753	1145; 1246; 1441; 1503	CDS; CDS; 3'UTR; 3'UTR	1672	1...1114AAGACGTGGTGCGAGATGCGCTGCAGCAGAACCCGGGCGCCTTCAGGCTAGCTCCCGCCCT1176...1672; 1...1215GCCGAGCACTGCCTCCGGGCCTCCCCTGAGACCACACTCAGCAGTGGCTTCTTCGTTGCTG1277...1672; 1...1410ACCCAGCCCAGCCCCAAAGAGAAAGAAGAGACAGCAAAGAGCCGCAGCCGGTGCTTGCACA1472...1672; 1...1472CGCCTTGCACATAGCAGAGGCTCCGGGCTGACTCCTTCCTGGTGGGAAAGGAAGATGCCTG1534...1672;	chr7:72717837-72717838_-; chr7:72717651-72717652_-; chr7:72717456-72717457_-; chr7:72717394-72717395_-	72717837.0; 72717651.0; 72717456.0; 72717394.0	72717838.0; 72717652.0; 72717457.0; 72717395.0	-; -; -; -	GAACC; AGACC; AGACA; TGACT	No; No; No; No	Ensembl	1672	chr7:72717227-72722803:-	chr7	-	72717227	72722803	NOP2/Sun RNA methyltransferase family member 5 [Source:HGNC Symbol;Acc:HGNC:16385]	ASHG19AP1B13634174411	protein_coding	CCGGCCTCCTCCGTGCGGAGAAGAAGCTGCGGCCGCACCTGGCCAAGGTGCTAGTGTATG								55695	CCDS5547			NM_018044	uc003txw.5	chr7:72717404-72717422	AGCCTCTGCTATGTGCAAG
ENST00000252594	NSUN5	5.33322	4.32999	2.00449	0.0180772	0.187251	0.501198	0.526951	-0.025753	1145; 1246; 1441; 1503	CDS; CDS; 3'UTR; 3'UTR	1672	1...1114AAGACGTGGTGCGAGATGCGCTGCAGCAGAACCCGGGCGCCTTCAGGCTAGCTCCCGCCCT1176...1672; 1...1215GCCGAGCACTGCCTCCGGGCCTCCCCTGAGACCACACTCAGCAGTGGCTTCTTCGTTGCTG1277...1672; 1...1410ACCCAGCCCAGCCCCAAAGAGAAAGAAGAGACAGCAAAGAGCCGCAGCCGGTGCTTGCACA1472...1672; 1...1472CGCCTTGCACATAGCAGAGGCTCCGGGCTGACTCCTTCCTGGTGGGAAAGGAAGATGCCTG1534...1672;	chr7:72717837-72717838_-; chr7:72717651-72717652_-; chr7:72717456-72717457_-; chr7:72717394-72717395_-	72717837.0; 72717651.0; 72717456.0; 72717394.0	72717838.0; 72717652.0; 72717457.0; 72717395.0	-; -; -; -	GAACC; AGACC; AGACA; TGACT	No; No; No; No	Ensembl	1672	chr7:72717227-72722803:-	chr7	-	72717227	72722803	NOP2/Sun RNA methyltransferase family member 5 [Source:HGNC Symbol;Acc:HGNC:16385]	ASHG19AP1B13634174411	protein_coding	CCGGCCTCCTCCGTGCGGAGAAGAAGCTGCGGCCGCACCTGGCCAAGGTGCTAGTGTATG								55695	CCDS5547			NM_018044	uc003txw.5	chr7:72717510-72717535	TGGCCTGTGAGGCTGAGCTAGAGAAG
ENST00000252594	NSUN5	5.33322	4.32999	2.00449	0.0180772	0.187251	0.501198	0.526951	-0.025753	1145; 1246; 1441; 1503	CDS; CDS; 3'UTR; 3'UTR	1672	1...1114AAGACGTGGTGCGAGATGCGCTGCAGCAGAACCCGGGCGCCTTCAGGCTAGCTCCCGCCCT1176...1672; 1...1215GCCGAGCACTGCCTCCGGGCCTCCCCTGAGACCACACTCAGCAGTGGCTTCTTCGTTGCTG1277...1672; 1...1410ACCCAGCCCAGCCCCAAAGAGAAAGAAGAGACAGCAAAGAGCCGCAGCCGGTGCTTGCACA1472...1672; 1...1472CGCCTTGCACATAGCAGAGGCTCCGGGCTGACTCCTTCCTGGTGGGAAAGGAAGATGCCTG1534...1672;	chr7:72717837-72717838_-; chr7:72717651-72717652_-; chr7:72717456-72717457_-; chr7:72717394-72717395_-	72717837.0; 72717651.0; 72717456.0; 72717394.0	72717838.0; 72717652.0; 72717457.0; 72717395.0	-; -; -; -	GAACC; AGACC; AGACA; TGACT	No; No; No; No	Ensembl	1672	chr7:72717227-72722803:-	chr7	-	72717227	72722803	NOP2/Sun RNA methyltransferase family member 5 [Source:HGNC Symbol;Acc:HGNC:16385]	ASHG19AP1B13634174411	protein_coding	CCGGCCTCCTCCGTGCGGAGAAGAAGCTGCGGCCGCACCTGGCCAAGGTGCTAGTGTATG								55695	CCDS5547			NM_018044	uc003txw.5	chr7:72717548-72717561	ATGTGCCGGTGCCA
NM_001330721	PI4KB	-3.02977	-4.11697	2.12462	0.0116348	0.164185	0.554698	0.500876	0.0538217	24; 136; 162; 249; 358; 455; 462; 521; 618; 677; 734; 756; 766; 788; 805; 964; 1098; 1212; 1225; 1258; 1365; 1389; 1467; 1512; 1547; 1658; 1721; 1892; 2025; 2383; 2418; 3159; 3256; 3366; 3373; 3381; 3427; 3494; 3545; 3549; 3557; 3576; 3598; 3714; 3772; 3789	5'UTR; 5'UTR; 5'UTR; 5'UTR; 5'UTR; 5'UTR; 5'UTR; 5'UTR; 5'UTR; 5'UTR; 5'UTR; 5'UTR; 5'UTR; 5'UTR; 5'UTR; CDS; CDS; CDS; CDS; CDS; CDS; CDS; CDS; CDS; CDS; CDS; CDS; CDS; CDS; CDS; CDS; CDS; CDS; 3'UTR; 3'UTR; 3'UTR; 3'UTR; 3'UTR; 3'UTR; 3'UTR; 3'UTR; 3'UTR; 3'UTR; 3'UTR; 3'UTR; 3'UTR	4354	1...1CCCCGCCCCCTTTTCTATTTCTGAACAGGCATGTTCCAGGCAGCTCACCCGACTC55...4354; 1...105GCGTATCCTGGGAAGAAAGGCTTGGCTTGGACTCCGGAGAAGAATACTACATCGAGACCTG167...4354; 1...131TTGGACTCCGGAGAAGAATACTACATCGAGACCTGCTGGGGAATTTTATTTTATTTTATTA193...4354; 1...218GAGGAAGAAGAGGTTGTGTGGCCCGGTCGAACTTGTGGCAGCCTGAAGGCCCCCTCAGGCG280...4354; 1...327GCTGTCAGGGAAGCGCAGGCGGCCAATGGAACCCGGGAGCGGTCGCTGCTGCTGAGGCGGC389...4354; 1...424T…	chr1:151300166-151300167_-; chr1:151300054-151300055_-; chr1:151300028-151300029_-; chr1:151299941-151299942_-; chr1:151299832-151299833_-; chr1:151298838-151298839_-; chr1:151298831-151298832_-; chr1:151298772-151298773_-; chr1:151298675-151298676_-; chr1:151297362-151297363_-; chr1:151297305-151297306_-; chr1:151297283-151297284_-; chr1:151297273-151297274_-; chr1:151297251-151297252_-; chr1:15…	151300166.0; 151300054.0; 151300028.0; 151299941.0; 151299832.0; 151298838.0; 151298831.0; 151298772.0; 151298675.0; 151297362.0; 151297305.0; 151297283.0; 151297273.0; 151297251.0; 151297234.0; 151288840.0; 151288706.0; 151288592.0; 151288579.0; 151288546.0; 151288439.0; 151288415.0; 151288337.0; 151288292.0; 151288257.0; 151288146.0; 151288083.0; 151280186.0; 151280053.0; 151274758.0; 151274723…	151300167.0; 151300055.0; 151300029.0; 151299942.0; 151299833.0; 151298839.0; 151298832.0; 151298773.0; 151298676.0; 151297363.0; 151297306.0; 151297284.0; 151297274.0; 151297252.0; 151297235.0; 151288841.0; 151288707.0; 151288593.0; 151288580.0; 151288547.0; 151288440.0; 151288416.0; 151288338.0; 151288293.0; 151288258.0; 151288147.0; 151288084.0; 151280187.0; 151280054.0; 151274759.0; 151274724…	-; -; -; -; -; -; -; -; -; -; -; -; -; -; -; -; -; -; -; -; -; -; -; -; -; -; -; -; -; -; -; -; -; -; -; -; -; -; -; -; -; -; -; -; -; -	GAACA; GGACT; AGACC; GAACT; GAACC; AAACC; GAACT; GGACA; GAACA; GAACA; GAACC; GGACA; GGACC; GGACT; GAACA; GAACT; GGACA; GAACA; AAACA; AAACT; GGACT; TAACA; TAACT; AGACA; GGACC; GGACT; GAACA; AAACA; GGACA; GAACA; AGACC; AAACC; AAACT; AAACC; AAACC; AAACC; AAACA; AGACT; AGACT; TGACT; GGACT; AAACA; GGACA; GGACT; GGACC; GGACC	No; No; No; No; No; No; No; No; No; No; No; No; No; No; No; No; Yes; Yes; Yes; No; No; No; No; Yes; No; No; Yes; Yes; No; No; No; No; No; No; No; No; No; No; No; No; No; No; No; No; No; No	Refseq	4354	chr1:151264273-151300191:-	chr1	-	151264273	151300191		ASHG19AP1B12367780811	protein_coding	GCAGCCACTAAGAGGGATGAACAGGCCTGCGTGGAAATTGAATGAGATTAGTTGAGTCCA					Ribosome;Cytosol;Chromatin;Insoluble Fraction;Cell Membrane;Nucleous;Nucleoplasm	3:testis[8.61];gonad[6.12];male_reproductive_organ[5.96]		5298				NM_001330721		chr1:151288266-151288286	GAGTGTCGTTGAGTGGAAATG
NM_001330721	PI4KB	-3.02977	-4.11697	2.12462	0.0116348	0.164185	0.554698	0.500876	0.0538217	24; 136; 162; 249; 358; 455; 462; 521; 618; 677; 734; 756; 766; 788; 805; 964; 1098; 1212; 1225; 1258; 1365; 1389; 1467; 1512; 1547; 1658; 1721; 1892; 2025; 2383; 2418; 3159; 3256; 3366; 3373; 3381; 3427; 3494; 3545; 3549; 3557; 3576; 3598; 3714; 3772; 3789	5'UTR; 5'UTR; 5'UTR; 5'UTR; 5'UTR; 5'UTR; 5'UTR; 5'UTR; 5'UTR; 5'UTR; 5'UTR; 5'UTR; 5'UTR; 5'UTR; 5'UTR; CDS; CDS; CDS; CDS; CDS; CDS; CDS; CDS; CDS; CDS; CDS; CDS; CDS; CDS; CDS; CDS; CDS; CDS; 3'UTR; 3'UTR; 3'UTR; 3'UTR; 3'UTR; 3'UTR; 3'UTR; 3'UTR; 3'UTR; 3'UTR; 3'UTR; 3'UTR; 3'UTR	4354	1...1CCCCGCCCCCTTTTCTATTTCTGAACAGGCATGTTCCAGGCAGCTCACCCGACTC55...4354; 1...105GCGTATCCTGGGAAGAAAGGCTTGGCTTGGACTCCGGAGAAGAATACTACATCGAGACCTG167...4354; 1...131TTGGACTCCGGAGAAGAATACTACATCGAGACCTGCTGGGGAATTTTATTTTATTTTATTA193...4354; 1...218GAGGAAGAAGAGGTTGTGTGGCCCGGTCGAACTTGTGGCAGCCTGAAGGCCCCCTCAGGCG280...4354; 1...327GCTGTCAGGGAAGCGCAGGCGGCCAATGGAACCCGGGAGCGGTCGCTGCTGCTGAGGCGGC389...4354; 1...424T…	chr1:151300166-151300167_-; chr1:151300054-151300055_-; chr1:151300028-151300029_-; chr1:151299941-151299942_-; chr1:151299832-151299833_-; chr1:151298838-151298839_-; chr1:151298831-151298832_-; chr1:151298772-151298773_-; chr1:151298675-151298676_-; chr1:151297362-151297363_-; chr1:151297305-151297306_-; chr1:151297283-151297284_-; chr1:151297273-151297274_-; chr1:151297251-151297252_-; chr1:15…	151300166.0; 151300054.0; 151300028.0; 151299941.0; 151299832.0; 151298838.0; 151298831.0; 151298772.0; 151298675.0; 151297362.0; 151297305.0; 151297283.0; 151297273.0; 151297251.0; 151297234.0; 151288840.0; 151288706.0; 151288592.0; 151288579.0; 151288546.0; 151288439.0; 151288415.0; 151288337.0; 151288292.0; 151288257.0; 151288146.0; 151288083.0; 151280186.0; 151280053.0; 151274758.0; 151274723…	151300167.0; 151300055.0; 151300029.0; 151299942.0; 151299833.0; 151298839.0; 151298832.0; 151298773.0; 151298676.0; 151297363.0; 151297306.0; 151297284.0; 151297274.0; 151297252.0; 151297235.0; 151288841.0; 151288707.0; 151288593.0; 151288580.0; 151288547.0; 151288440.0; 151288416.0; 151288338.0; 151288293.0; 151288258.0; 151288147.0; 151288084.0; 151280187.0; 151280054.0; 151274759.0; 151274724…	-; -; -; -; -; -; -; -; -; -; -; -; -; -; -; -; -; -; -; -; -; -; -; -; -; -; -; -; -; -; -; -; -; -; -; -; -; -; -; -; -; -; -; -; -; -	GAACA; GGACT; AGACC; GAACT; GAACC; AAACC; GAACT; GGACA; GAACA; GAACA; GAACC; GGACA; GGACC; GGACT; GAACA; GAACT; GGACA; GAACA; AAACA; AAACT; GGACT; TAACA; TAACT; AGACA; GGACC; GGACT; GAACA; AAACA; GGACA; GAACA; AGACC; AAACC; AAACT; AAACC; AAACC; AAACC; AAACA; AGACT; AGACT; TGACT; GGACT; AAACA; GGACA; GGACT; GGACC; GGACC	No; No; No; No; No; No; No; No; No; No; No; No; No; No; No; No; Yes; Yes; Yes; No; No; No; No; Yes; No; No; Yes; Yes; No; No; No; No; No; No; No; No; No; No; No; No; No; No; No; No; No; No	Refseq	4354	chr1:151264273-151300191:-	chr1	-	151264273	151300191		ASHG19AP1B12367780811	protein_coding	GCAGCCACTAAGAGGGATGAACAGGCCTGCGTGGAAATTGAATGAGATTAGTTGAGTCCA					Ribosome;Cytosol;Chromatin;Insoluble Fraction;Cell Membrane;Nucleous;Nucleoplasm	3:testis[8.61];gonad[6.12];male_reproductive_organ[5.96]		5298				NM_001330721		chr1:151288444-151288459	CGTCCTCGTTGCGAAA
NM_001330721	PI4KB	-3.02977	-4.11697	2.12462	0.0116348	0.164185	0.554698	0.500876	0.0538217	24; 136; 162; 249; 358; 455; 462; 521; 618; 677; 734; 756; 766; 788; 805; 964; 1098; 1212; 1225; 1258; 1365; 1389; 1467; 1512; 1547; 1658; 1721; 1892; 2025; 2383; 2418; 3159; 3256; 3366; 3373; 3381; 3427; 3494; 3545; 3549; 3557; 3576; 3598; 3714; 3772; 3789	5'UTR; 5'UTR; 5'UTR; 5'UTR; 5'UTR; 5'UTR; 5'UTR; 5'UTR; 5'UTR; 5'UTR; 5'UTR; 5'UTR; 5'UTR; 5'UTR; 5'UTR; CDS; CDS; CDS; CDS; CDS; CDS; CDS; CDS; CDS; CDS; CDS; CDS; CDS; CDS; CDS; CDS; CDS; CDS; 3'UTR; 3'UTR; 3'UTR; 3'UTR; 3'UTR; 3'UTR; 3'UTR; 3'UTR; 3'UTR; 3'UTR; 3'UTR; 3'UTR; 3'UTR	4354	1...1CCCCGCCCCCTTTTCTATTTCTGAACAGGCATGTTCCAGGCAGCTCACCCGACTC55...4354; 1...105GCGTATCCTGGGAAGAAAGGCTTGGCTTGGACTCCGGAGAAGAATACTACATCGAGACCTG167...4354; 1...131TTGGACTCCGGAGAAGAATACTACATCGAGACCTGCTGGGGAATTTTATTTTATTTTATTA193...4354; 1...218GAGGAAGAAGAGGTTGTGTGGCCCGGTCGAACTTGTGGCAGCCTGAAGGCCCCCTCAGGCG280...4354; 1...327GCTGTCAGGGAAGCGCAGGCGGCCAATGGAACCCGGGAGCGGTCGCTGCTGCTGAGGCGGC389...4354; 1...424T…	chr1:151300166-151300167_-; chr1:151300054-151300055_-; chr1:151300028-151300029_-; chr1:151299941-151299942_-; chr1:151299832-151299833_-; chr1:151298838-151298839_-; chr1:151298831-151298832_-; chr1:151298772-151298773_-; chr1:151298675-151298676_-; chr1:151297362-151297363_-; chr1:151297305-151297306_-; chr1:151297283-151297284_-; chr1:151297273-151297274_-; chr1:151297251-151297252_-; chr1:15…	151300166.0; 151300054.0; 151300028.0; 151299941.0; 151299832.0; 151298838.0; 151298831.0; 151298772.0; 151298675.0; 151297362.0; 151297305.0; 151297283.0; 151297273.0; 151297251.0; 151297234.0; 151288840.0; 151288706.0; 151288592.0; 151288579.0; 151288546.0; 151288439.0; 151288415.0; 151288337.0; 151288292.0; 151288257.0; 151288146.0; 151288083.0; 151280186.0; 151280053.0; 151274758.0; 151274723…	151300167.0; 151300055.0; 151300029.0; 151299942.0; 151299833.0; 151298839.0; 151298832.0; 151298773.0; 151298676.0; 151297363.0; 151297306.0; 151297284.0; 151297274.0; 151297252.0; 151297235.0; 151288841.0; 151288707.0; 151288593.0; 151288580.0; 151288547.0; 151288440.0; 151288416.0; 151288338.0; 151288293.0; 151288258.0; 151288147.0; 151288084.0; 151280187.0; 151280054.0; 151274759.0; 151274724…	-; -; -; -; -; -; -; -; -; -; -; -; -; -; -; -; -; -; -; -; -; -; -; -; -; -; -; -; -; -; -; -; -; -; -; -; -; -; -; -; -; -; -; -; -; -	GAACA; GGACT; AGACC; GAACT; GAACC; AAACC; GAACT; GGACA; GAACA; GAACA; GAACC; GGACA; GGACC; GGACT; GAACA; GAACT; GGACA; GAACA; AAACA; AAACT; GGACT; TAACA; TAACT; AGACA; GGACC; GGACT; GAACA; AAACA; GGACA; GAACA; AGACC; AAACC; AAACT; AAACC; AAACC; AAACC; AAACA; AGACT; AGACT; TGACT; GGACT; AAACA; GGACA; GGACT; GGACC; GGACC	No; No; No; No; No; No; No; No; No; No; No; No; No; No; No; No; Yes; Yes; Yes; No; No; No; No; Yes; No; No; Yes; Yes; No; No; No; No; No; No; No; No; No; No; No; No; No; No; No; No; No; No	Refseq	4354	chr1:151264273-151300191:-	chr1	-	151264273	151300191		ASHG19AP1B12367780811	protein_coding	GCAGCCACTAAGAGGGATGAACAGGCCTGCGTGGAAATTGAATGAGATTAGTTGAGTCCA					Ribosome;Cytosol;Chromatin;Insoluble Fraction;Cell Membrane;Nucleous;Nucleoplasm	3:testis[8.61];gonad[6.12];male_reproductive_organ[5.96]		5298				NM_001330721		chr1:151288871-151288898	CAGGGACCCCCCATTATTCCCTGGTGGG
ENST00000409600	BZW1	-2.1555	-2.83559	1.60225	0.0287519	0.215523	0.25223	0.177255	0.0749748	37; 65; 155; 177; 199; 383; 506; 1243; 1308; 1374; 3194	5'UTR; 5'UTR; 5'UTR; 5'UTR; 5'UTR; 5'UTR; CDS; CDS; CDS; CDS; 3'UTR	6875	1...6GGTGCTGGAGGAGGGGGCCGGCGGCGAGGGACTCCAGGAGGACGCGTCCAACTTCGAGACC68...6875; 1...34GGACTCCAGGAGGACGCGTCCAACTTCGAGACCGGCGGGGGCCGGCTCCGCTCTTCCAACC96...6875; 1...124AGCGGGGGAAGAAAAATAAGCTAGTCTAGGACAAGTGTCCAGGCGACGTGGAACCCAGTAA186...6875; 1...146AGTCTAGGACAAGTGTCCAGGCGACGTGGAACCCAGTAAGGGAATAAAGAAGACTGGAAAC208...6875; 1...168GACGTGGAACCCAGTAAGGGAATAAAGAAGACTGGAAACGTCTCTCCCCTCCCCTATCCCA230...6875; 1...…	chr2:201676305-201676306_+; chr2:201676333-201676334_+; chr2:201676423-201676424_+; chr2:201676445-201676446_+; chr2:201676467-201676468_+; chr2:201676651-201676652_+; chr2:201677991-201677992_+; chr2:201683085-201683086_+; chr2:201683511-201683512_+; chr2:201683577-201683578_+; chr2:201688380-201688381_+	201676305.0; 201676333.0; 201676423.0; 201676445.0; 201676467.0; 201676651.0; 201677991.0; 201683085.0; 201683511.0; 201683577.0; 201688380.0	201676306.0; 201676334.0; 201676424.0; 201676446.0; 201676468.0; 201676652.0; 201677992.0; 201683086.0; 201683512.0; 201683578.0; 201688381.0	+; +; +; +; +; +; +; +; +; +; +	GGACT; AGACC; GGACA; GAACC; AGACT; AGACA; AAACT; GAACA; AAACA; GAACA; GAACA	No; No; No; No; No; No; No; No; No; Yes; No	Ensembl	6875	chr2:201676269-201692061:+	chr2	+	201676269	201692061	basic leucine zipper and W2 domains 1 [Source:HGNC Symbol;Acc:HGNC:18380]	ASHG19AP1B10012468611	protein_coding	TTGTCTGTACCCTTGAAATGGAATAAAATTTCATGAGACTCCTTGTTAATGTAGAGAAAA				melanoma	Ribosome;Nucleus;Cytoplasm;Insoluble Fraction		Yes	9689	CCDS56156			NM_001321688	uc002uwc.4	chr2:201687933-201687944	CAATTATATATT
ENST00000409600	BZW1	-2.1555	-2.83559	1.60225	0.0287519	0.215523	0.25223	0.177255	0.0749748	37; 65; 155; 177; 199; 383; 506; 1243; 1308; 1374; 3194	5'UTR; 5'UTR; 5'UTR; 5'UTR; 5'UTR; 5'UTR; CDS; CDS; CDS; CDS; 3'UTR	6875	1...6GGTGCTGGAGGAGGGGGCCGGCGGCGAGGGACTCCAGGAGGACGCGTCCAACTTCGAGACC68...6875; 1...34GGACTCCAGGAGGACGCGTCCAACTTCGAGACCGGCGGGGGCCGGCTCCGCTCTTCCAACC96...6875; 1...124AGCGGGGGAAGAAAAATAAGCTAGTCTAGGACAAGTGTCCAGGCGACGTGGAACCCAGTAA186...6875; 1...146AGTCTAGGACAAGTGTCCAGGCGACGTGGAACCCAGTAAGGGAATAAAGAAGACTGGAAAC208...6875; 1...168GACGTGGAACCCAGTAAGGGAATAAAGAAGACTGGAAACGTCTCTCCCCTCCCCTATCCCA230...6875; 1...…	chr2:201676305-201676306_+; chr2:201676333-201676334_+; chr2:201676423-201676424_+; chr2:201676445-201676446_+; chr2:201676467-201676468_+; chr2:201676651-201676652_+; chr2:201677991-201677992_+; chr2:201683085-201683086_+; chr2:201683511-201683512_+; chr2:201683577-201683578_+; chr2:201688380-201688381_+	201676305.0; 201676333.0; 201676423.0; 201676445.0; 201676467.0; 201676651.0; 201677991.0; 201683085.0; 201683511.0; 201683577.0; 201688380.0	201676306.0; 201676334.0; 201676424.0; 201676446.0; 201676468.0; 201676652.0; 201677992.0; 201683086.0; 201683512.0; 201683578.0; 201688381.0	+; +; +; +; +; +; +; +; +; +; +	GGACT; AGACC; GGACA; GAACC; AGACT; AGACA; AAACT; GAACA; AAACA; GAACA; GAACA	No; No; No; No; No; No; No; No; No; Yes; No	Ensembl	6875	chr2:201676269-201692061:+	chr2	+	201676269	201692061	basic leucine zipper and W2 domains 1 [Source:HGNC Symbol;Acc:HGNC:18380]	ASHG19AP1B10012468611	protein_coding	TTGTCTGTACCCTTGAAATGGAATAAAATTTCATGAGACTCCTTGTTAATGTAGAGAAAA				melanoma	Ribosome;Nucleus;Cytoplasm;Insoluble Fraction		Yes	9689	CCDS56156			NM_001321688	uc002uwc.4	chr2:201687968-201687988	CTTCGTTCTCTTAATATACTC
ENST00000454255	PHF23	-3.57834	-4.45228	1.83266	0.00231445	0.108645	0.371634	0.35479	0.0168435	171; 198; 343; 366; 375; 440; 514; 628; 655; 664; 803; 847; 1032; 1090; 1227; 1268; 1344; 1355; 1371; 1449; 1507; 1580; 1630; 1645	CDS; CDS; CDS; CDS; CDS; CDS; CDS; CDS; CDS; CDS; CDS; CDS; CDS; CDS; CDS; CDS; 3'UTR; 3'UTR; 3'UTR; 3'UTR; 3'UTR; 3'UTR; 3'UTR; 3'UTR	1662	1...140AGAGATCCACCTCCGACCCTTAAGCCAGAGACTCAGCCACCAGAGAAACGGCGGAGAACAA202...1662; 1...167GAGACTCAGCCACCAGAGAAACGGCGGAGAACAATTGAGGATTTCAACAAATTCTGCAGTT229...1662; 1...312GAGAGAGTGCGGCCGACAGTGATGGCTGGGACTCGGCCCCCTCAGATCTTCGAACCATCCA374...1662; 1...335GGCTGGGACTCGGCCCCCTCAGATCTTCGAACCATCCAGACTTTTGTTAAGAAAGCAAAGT397...1662; 1...344TCGGCCCCCTCAGATCTTCGAACCATCCAGACTTTTGTTAAGAAAGCAAAGTCATCCAAGA406...1662;…	chr17:7140952-7140953_-; chr17:7140774-7140775_-; chr17:7140012-7140013_-; chr17:7139989-7139990_-; chr17:7139980-7139981_-; chr17:7139915-7139916_-; chr17:7139841-7139842_-; chr17:7139727-7139728_-; chr17:7139700-7139701_-; chr17:7139691-7139692_-; chr17:7139552-7139553_-; chr17:7139508-7139509_-; chr17:7139323-7139324_-; chr17:7139265-7139266_-; chr17:7139039-7139040_-; chr17:7138998-7138999_-;…	7140952.0; 7140774.0; 7140012.0; 7139989.0; 7139980.0; 7139915.0; 7139841.0; 7139727.0; 7139700.0; 7139691.0; 7139552.0; 7139508.0; 7139323.0; 7139265.0; 7139039.0; 7138998.0; 7138922.0; 7138911.0; 7138895.0; 7138817.0; 7138759.0; 7138686.0; 7138636.0; 7138621.0	7140953.0; 7140775.0; 7140013.0; 7139990.0; 7139981.0; 7139916.0; 7139842.0; 7139728.0; 7139701.0; 7139692.0; 7139553.0; 7139509.0; 7139324.0; 7139266.0; 7139040.0; 7138999.0; 7138923.0; 7138912.0; 7138896.0; 7138818.0; 7138760.0; 7138687.0; 7138637.0; 7138622.0	-; -; -; -; -; -; -; -; -; -; -; -; -; -; -; -; -; -; -; -; -; -; -; -	AGACT; GAACA; GGACT; GAACC; AGACT; GGACC; GGACT; GGACC; GGACC; GAACC; AGACT; AGACT; AAACA; GGACA; AGACC; GAACT; GAACT; TGACA; GAACT; AGACT; GGACT; GGACC; GGACA; AAACT	No; No; No; No; No; No; No; No; No; No; No; No; Yes; Yes; No; No; No; No; No; No; No; No; No; No	Ensembl	1662	chr17:7138606-7142249:-	chr17	-	7138606	7142249	PHD finger protein 23 [Source:HGNC Symbol;Acc:HGNC:28428]	ASHG19AP1B13211045411	protein_coding	TGGCCGGAGAGTTGCTCAGGAGGGAGGACGTAGAAGAGGCTGAGTGAGGGGCCCGGTAGT					Cytosol;Insoluble Fraction;Cell Membrane		Yes	79142	CCDS67143			NM_001284518	uc032esm.2	chr17:7138655-7138671	CCAATCCTGACCCAGAA
ENST00000454255	PHF23	-3.57834	-4.45228	1.83266	0.00231445	0.108645	0.371634	0.35479	0.0168435	171; 198; 343; 366; 375; 440; 514; 628; 655; 664; 803; 847; 1032; 1090; 1227; 1268; 1344; 1355; 1371; 1449; 1507; 1580; 1630; 1645	CDS; CDS; CDS; CDS; CDS; CDS; CDS; CDS; CDS; CDS; CDS; CDS; CDS; CDS; CDS; CDS; 3'UTR; 3'UTR; 3'UTR; 3'UTR; 3'UTR; 3'UTR; 3'UTR; 3'UTR	1662	1...140AGAGATCCACCTCCGACCCTTAAGCCAGAGACTCAGCCACCAGAGAAACGGCGGAGAACAA202...1662; 1...167GAGACTCAGCCACCAGAGAAACGGCGGAGAACAATTGAGGATTTCAACAAATTCTGCAGTT229...1662; 1...312GAGAGAGTGCGGCCGACAGTGATGGCTGGGACTCGGCCCCCTCAGATCTTCGAACCATCCA374...1662; 1...335GGCTGGGACTCGGCCCCCTCAGATCTTCGAACCATCCAGACTTTTGTTAAGAAAGCAAAGT397...1662; 1...344TCGGCCCCCTCAGATCTTCGAACCATCCAGACTTTTGTTAAGAAAGCAAAGTCATCCAAGA406...1662;…	chr17:7140952-7140953_-; chr17:7140774-7140775_-; chr17:7140012-7140013_-; chr17:7139989-7139990_-; chr17:7139980-7139981_-; chr17:7139915-7139916_-; chr17:7139841-7139842_-; chr17:7139727-7139728_-; chr17:7139700-7139701_-; chr17:7139691-7139692_-; chr17:7139552-7139553_-; chr17:7139508-7139509_-; chr17:7139323-7139324_-; chr17:7139265-7139266_-; chr17:7139039-7139040_-; chr17:7138998-7138999_-;…	7140952.0; 7140774.0; 7140012.0; 7139989.0; 7139980.0; 7139915.0; 7139841.0; 7139727.0; 7139700.0; 7139691.0; 7139552.0; 7139508.0; 7139323.0; 7139265.0; 7139039.0; 7138998.0; 7138922.0; 7138911.0; 7138895.0; 7138817.0; 7138759.0; 7138686.0; 7138636.0; 7138621.0	7140953.0; 7140775.0; 7140013.0; 7139990.0; 7139981.0; 7139916.0; 7139842.0; 7139728.0; 7139701.0; 7139692.0; 7139553.0; 7139509.0; 7139324.0; 7139266.0; 7139040.0; 7138999.0; 7138923.0; 7138912.0; 7138896.0; 7138818.0; 7138760.0; 7138687.0; 7138637.0; 7138622.0	-; -; -; -; -; -; -; -; -; -; -; -; -; -; -; -; -; -; -; -; -; -; -; -	AGACT; GAACA; GGACT; GAACC; AGACT; GGACC; GGACT; GGACC; GGACC; GAACC; AGACT; AGACT; AAACA; GGACA; AGACC; GAACT; GAACT; TGACA; GAACT; AGACT; GGACT; GGACC; GGACA; AAACT	No; No; No; No; No; No; No; No; No; No; No; No; Yes; Yes; No; No; No; No; No; No; No; No; No; No	Ensembl	1662	chr17:7138606-7142249:-	chr17	-	7138606	7142249	PHD finger protein 23 [Source:HGNC Symbol;Acc:HGNC:28428]	ASHG19AP1B13211045411	protein_coding	TGGCCGGAGAGTTGCTCAGGAGGGAGGACGTAGAAGAGGCTGAGTGAGGGGCCCGGTAGT					Cytosol;Insoluble Fraction;Cell Membrane		Yes	79142	CCDS67143			NM_001284518	uc032esm.2	chr17:7138833-7138864	CCTGCCTTGAAGTGCAGACAGTATCCAAGCTC
ENST00000454255	PHF23	-3.57834	-4.45228	1.83266	0.00231445	0.108645	0.371634	0.35479	0.0168435	171; 198; 343; 366; 375; 440; 514; 628; 655; 664; 803; 847; 1032; 1090; 1227; 1268; 1344; 1355; 1371; 1449; 1507; 1580; 1630; 1645	CDS; CDS; CDS; CDS; CDS; CDS; CDS; CDS; CDS; CDS; CDS; CDS; CDS; CDS; CDS; CDS; 3'UTR; 3'UTR; 3'UTR; 3'UTR; 3'UTR; 3'UTR; 3'UTR; 3'UTR	1662	1...140AGAGATCCACCTCCGACCCTTAAGCCAGAGACTCAGCCACCAGAGAAACGGCGGAGAACAA202...1662; 1...167GAGACTCAGCCACCAGAGAAACGGCGGAGAACAATTGAGGATTTCAACAAATTCTGCAGTT229...1662; 1...312GAGAGAGTGCGGCCGACAGTGATGGCTGGGACTCGGCCCCCTCAGATCTTCGAACCATCCA374...1662; 1...335GGCTGGGACTCGGCCCCCTCAGATCTTCGAACCATCCAGACTTTTGTTAAGAAAGCAAAGT397...1662; 1...344TCGGCCCCCTCAGATCTTCGAACCATCCAGACTTTTGTTAAGAAAGCAAAGTCATCCAAGA406...1662;…	chr17:7140952-7140953_-; chr17:7140774-7140775_-; chr17:7140012-7140013_-; chr17:7139989-7139990_-; chr17:7139980-7139981_-; chr17:7139915-7139916_-; chr17:7139841-7139842_-; chr17:7139727-7139728_-; chr17:7139700-7139701_-; chr17:7139691-7139692_-; chr17:7139552-7139553_-; chr17:7139508-7139509_-; chr17:7139323-7139324_-; chr17:7139265-7139266_-; chr17:7139039-7139040_-; chr17:7138998-7138999_-;…	7140952.0; 7140774.0; 7140012.0; 7139989.0; 7139980.0; 7139915.0; 7139841.0; 7139727.0; 7139700.0; 7139691.0; 7139552.0; 7139508.0; 7139323.0; 7139265.0; 7139039.0; 7138998.0; 7138922.0; 7138911.0; 7138895.0; 7138817.0; 7138759.0; 7138686.0; 7138636.0; 7138621.0	7140953.0; 7140775.0; 7140013.0; 7139990.0; 7139981.0; 7139916.0; 7139842.0; 7139728.0; 7139701.0; 7139692.0; 7139553.0; 7139509.0; 7139324.0; 7139266.0; 7139040.0; 7138999.0; 7138923.0; 7138912.0; 7138896.0; 7138818.0; 7138760.0; 7138687.0; 7138637.0; 7138622.0	-; -; -; -; -; -; -; -; -; -; -; -; -; -; -; -; -; -; -; -; -; -; -; -	AGACT; GAACA; GGACT; GAACC; AGACT; GGACC; GGACT; GGACC; GGACC; GAACC; AGACT; AGACT; AAACA; GGACA; AGACC; GAACT; GAACT; TGACA; GAACT; AGACT; GGACT; GGACC; GGACA; AAACT	No; No; No; No; No; No; No; No; No; No; No; No; Yes; Yes; No; No; No; No; No; No; No; No; No; No	Ensembl	1662	chr17:7138606-7142249:-	chr17	-	7138606	7142249	PHD finger protein 23 [Source:HGNC Symbol;Acc:HGNC:28428]	ASHG19AP1B13211045411	protein_coding	TGGCCGGAGAGTTGCTCAGGAGGGAGGACGTAGAAGAGGCTGAGTGAGGGGCCCGGTAGT					Cytosol;Insoluble Fraction;Cell Membrane		Yes	79142	CCDS67143			NM_001284518	uc032esm.2	chr17:7139630-7139657	GAGTTGGCCGAGGCCTCCGAAGCACCCC
ENST00000454255	PHF23	-3.57834	-4.45228	1.83266	0.00231445	0.108645	0.371634	0.35479	0.0168435	171; 198; 343; 366; 375; 440; 514; 628; 655; 664; 803; 847; 1032; 1090; 1227; 1268; 1344; 1355; 1371; 1449; 1507; 1580; 1630; 1645	CDS; CDS; CDS; CDS; CDS; CDS; CDS; CDS; CDS; CDS; CDS; CDS; CDS; CDS; CDS; CDS; 3'UTR; 3'UTR; 3'UTR; 3'UTR; 3'UTR; 3'UTR; 3'UTR; 3'UTR	1662	1...140AGAGATCCACCTCCGACCCTTAAGCCAGAGACTCAGCCACCAGAGAAACGGCGGAGAACAA202...1662; 1...167GAGACTCAGCCACCAGAGAAACGGCGGAGAACAATTGAGGATTTCAACAAATTCTGCAGTT229...1662; 1...312GAGAGAGTGCGGCCGACAGTGATGGCTGGGACTCGGCCCCCTCAGATCTTCGAACCATCCA374...1662; 1...335GGCTGGGACTCGGCCCCCTCAGATCTTCGAACCATCCAGACTTTTGTTAAGAAAGCAAAGT397...1662; 1...344TCGGCCCCCTCAGATCTTCGAACCATCCAGACTTTTGTTAAGAAAGCAAAGTCATCCAAGA406...1662;…	chr17:7140952-7140953_-; chr17:7140774-7140775_-; chr17:7140012-7140013_-; chr17:7139989-7139990_-; chr17:7139980-7139981_-; chr17:7139915-7139916_-; chr17:7139841-7139842_-; chr17:7139727-7139728_-; chr17:7139700-7139701_-; chr17:7139691-7139692_-; chr17:7139552-7139553_-; chr17:7139508-7139509_-; chr17:7139323-7139324_-; chr17:7139265-7139266_-; chr17:7139039-7139040_-; chr17:7138998-7138999_-;…	7140952.0; 7140774.0; 7140012.0; 7139989.0; 7139980.0; 7139915.0; 7139841.0; 7139727.0; 7139700.0; 7139691.0; 7139552.0; 7139508.0; 7139323.0; 7139265.0; 7139039.0; 7138998.0; 7138922.0; 7138911.0; 7138895.0; 7138817.0; 7138759.0; 7138686.0; 7138636.0; 7138621.0	7140953.0; 7140775.0; 7140013.0; 7139990.0; 7139981.0; 7139916.0; 7139842.0; 7139728.0; 7139701.0; 7139692.0; 7139553.0; 7139509.0; 7139324.0; 7139266.0; 7139040.0; 7138999.0; 7138923.0; 7138912.0; 7138896.0; 7138818.0; 7138760.0; 7138687.0; 7138637.0; 7138622.0	-; -; -; -; -; -; -; -; -; -; -; -; -; -; -; -; -; -; -; -; -; -; -; -	AGACT; GAACA; GGACT; GAACC; AGACT; GGACC; GGACT; GGACC; GGACC; GAACC; AGACT; AGACT; AAACA; GGACA; AGACC; GAACT; GAACT; TGACA; GAACT; AGACT; GGACT; GGACC; GGACA; AAACT	No; No; No; No; No; No; No; No; No; No; No; No; Yes; Yes; No; No; No; No; No; No; No; No; No; No	Ensembl	1662	chr17:7138606-7142249:-	chr17	-	7138606	7142249	PHD finger protein 23 [Source:HGNC Symbol;Acc:HGNC:28428]	ASHG19AP1B13211045411	protein_coding	TGGCCGGAGAGTTGCTCAGGAGGGAGGACGTAGAAGAGGCTGAGTGAGGGGCCCGGTAGT					Cytosol;Insoluble Fraction;Cell Membrane		Yes	79142	CCDS67143			NM_001284518	uc032esm.2	chr17:7139658-7139673	AAAGCCAGCCCCAGCT
[truncated: 9,321 more rows]
[truncated: 1 more columns]
