# Supplementary material for: M6A RNA epitranscriptome dynamics linked to major depressive disorder and suicide risk
Source: Neuropsychopharmacology. 2025 Jul 10;50(10):1524–35. doi: 10.1038/s41386-025-02165-5 (PMC12340114; doi:10.1038/s41386-025-02165-5)
Supplement: Supplementary file 3 — Table S4 [file 41386_2025_2165_MOESM3_ESM.xlsx]

## Sheet: Data
Table S4: Hypermethylated transcripts in the MDD group
Gene Symbol	Fold Change	P-value
RAB40C	4.65911	5.03401e-05
TRIM29	1.43382	0.211602
TAF1	1.06253	0.831532
FDFT1	1.48105	0.279984
XPO6	1.92974	0.189927
MAPK4	1.07773	0.778959
C4BPA	5.37306	9.50205e-05
ATP8B4	4.26388	0.000125494
ANKRD28	1.95104	0.0276309
UBE2W	4.67347	0.000132791
CTDSP2	2.096	0.146875
AFF1	1.23178	0.316056
ITPRIPL2	1.41013	0.243661
NFATC3	1.21459	0.613324
MYL12B	1.25122	0.533183
PACSIN2	1.0572	0.883733
P2RY6	1.64564	0.351605
SLC16A3	1.13118	0.678511
SSBP1	3.98985	0.000150292
KRTAP5-8	5.02042	0.000184207
RP11-644F5.10	4.89122	0.000221661
VPS37C	1.01145	0.967379
PDE12	1.41101	0.242205
PPP2R2C	5.44897	0.000247748
BCS1L	1.0256	0.948293
EEF1D	1.07038	0.752909
ASXL1	1.16638	0.52402
NFIC	1.64961	0.0660818
MRPS2	1.76368	0.119007
TMEM214	1.04182	0.893815
CHCHD4	3.48537	0.00025602
CEP85	1.49886	0.139197
TBC1D31	4.12316	0.00025722
TKT	1.85056	0.180073
ATP6V1F	1.43829	0.24443
IRS2	1.61522	0.0958611
TRIM41	2.34437	0.10627
LCN10	4.08918	0.000296985
MFSD5	1.28853	0.211297
LYN	1.40579	0.254757
SDCCAG3	1.17841	0.539968
RCCD1	1.24575	0.460487
RBBP5	1.4063	0.190867
EDN3	5.06874	0.000302472
LRRC8A	1.1179	0.657415
ZNF384	1.17938	0.652453
VPS18	1.41216	0.27918
TAF1C	1.8588	0.0529841
C7orf49	1.11715	0.817811
GTF3C5	1.22773	0.487832
AFAP1	1.30426	0.459871
PDE4A	2.22674	0.0610512
TPT1	1.71796	0.168993
MRPL4	1.44118	0.23538
DHX30	1.04152	0.877833
MOB2	1.19692	0.56063
COG8	1.6114	0.190371
STAT6	1.47017	0.213898
GNL2	4.87352	0.000314705
RUVBL1	1.29012	0.319669
SHC1	1.08736	0.748283
GALNT2	1.20945	0.428772
ARF1	1.39668	0.247458
CCDC43	1.11787	0.708564
LDHB	1.17781	0.55176
FKBP9	1.27792	0.374752
MNX1	1.30084	0.342007
CATG00000041280.1	1.10781	0.658361
KDM2A	2.15956	0.11948
NR3C1	4.69864	0.000333043
MRPL43	1.18874	0.500788
LZTS2	1.16229	0.702407
PSRC1	1.1125	0.679072
NOTCH1	1.26265	0.351863
TM9SF4	1.06561	0.867439
GGA3	1.28707	0.336121
SAT2	1.37386	0.351668
CYTH2	1.28238	0.412312
IP6K2	1.08118	0.81575
PRKAR1B	1.353	0.380564
RNF111	1.26005	0.449378
JADE2	1.08047	0.801563
UBE2C	1.65164	0.105346
ADGRG1	1.4274	0.221577
MRPS12	1.13314	0.611945
SLC25A25	1.51775	0.303129
HNRNPU	1.19783	0.710524
DBNDD2	1.14708	0.67709
PSME3	1.75352	0.10928
CPSF7	1.07859	0.735041
MINOS1	1.28883	0.666611
PUS3	1.21753	0.501233
POLR3H	1.00243	0.993198
MICALL2	1.82881	0.20958
LIMCH1	1.34789	0.223228
DNAJC14	1.18205	0.35685
ARMCX6	1.62979	0.226923
TP53BP2	1.54712	0.138466
OGFR	2.02689	0.13981
FOXK1	3.56996	0.0514425
SEC22C	1.36172	0.261133
GTF3C2	1.22791	0.486604
MTR	1.20426	0.438449
KMT2A	1.08817	0.788863
XXbac-BPG32J3.22	1.18365	0.718149
AMBRA1	1.77052	0.0682362
LHX5	6.22783	0.00035636
MGA	1.03326	0.8896
CD247	4.2757	0.000365003
NSUN5	4.73318	0.000379958
CKLF	1.20618	0.396311
MRFAP1	1.43701	0.334827
STC2	1.73401	0.0726291
KIAA2013	1.21072	0.598454
CEP170	1.65784	0.0534019
MPIG6B	4.64002	0.000388677
IL33	4.25961	0.000408022
RACGAP1	12.0986	0.000440319
OR8S1	3.75091	0.000452161
SLC35B2	1.33449	0.331636
ENO1	1.0858	0.776034
TESPA1	3.2921	0.000467852
ZFYVE27	1.12402	0.746595
NUAK2	1.07779	0.774088
PYGO2	1.19599	0.468126
ANKRD9	1.47393	0.255564
PPP1R16A	1.89914	0.0416392
HPS4	1.10798	0.711256
LTBP3	1.14644	0.636224
BCL2L13	1.4416	0.256767
LAMC2	4.42372	0.000481118
ADIPOR1	1.3202	0.358642
BUD13	2.13454	0.11958
UCK2	1.58264	0.194922
GNA12	1.34075	0.306513
TCOF1	1.04623	0.859127
TARS2	1.38189	0.173758
TRIM26	1.18898	0.468277
PEG10	1.2247	0.401357
ZMYM1	1.71993	0.108482
DERL1	1.42848	0.169266
RPL18A	1.45834	0.202274
PCED1A	1.43177	0.155077
NAT8L	1.64814	0.317362
RBBP6	1.08442	0.737037
UBTF	1.01013	0.971409
SAMD4A	6.45906	0.000493844
MICAL3	8.77977	0.000497127
RP11-432M8.17	3.63932	0.000509965
RGS3	4.51187	0.00055837
RNF169	1.31594	0.41319
SCARB1	1.91766	0.0396978
ZSCAN22	5.37227	0.000563021
SLC9A3R2	2.74683	0.0778275
CYB561	1.22912	0.470935
LIG1	4.20851	0.000595052
PLAGL1	1.21385	0.41695
VCP	1.82763	0.0738504
PRR7	1.08366	0.834226
BCL7B	1.67055	0.233013
EIF3L	15.323	0.000600992
CSTF1	1.12846	0.713149
COX10	1.15822	0.583547
PI4KB	1.15228	0.708278
HOXC10	1.39842	0.163616
PLLP	1.63599	0.0520003
PTGS1	1.84401	0.0591936
AURKA	1.31938	0.322511
ST6GALNAC6	1.47751	0.261559
PLXNB2	1.19816	0.472709
C7orf50	1.70393	0.0541334
EDC4	17.2879	0.000637473
PKN3	1.19958	0.562604
KRT10	1.12792	0.706955
DAB2	1.56206	0.139546
FOXC2	1.57664	0.214178
NF2	1.00749	0.972309
SPATS2	1.99308	0.0578472
DPP7	1.1635	0.609593
TTI1	1.30886	0.38054
NFE2L1	1.41611	0.533579
DTWD2	4.50995	0.000644803
LSS	1.69958	0.0596037
WSB2	1.85041	0.124158
TAPBP	1.56798	0.288706
GIGYF2	1.42647	0.1218
MEPCE	1.31631	0.290916
ZNF623	1.17914	0.557135
INTS10	1.11912	0.679623
KLHDC10	1.43954	0.253609
SEPT9	1.05597	0.853272
ALAD	1.08596	0.788981
ALDOA	1.25578	0.601274
CARS	1.50772	0.313142
ILK	1.23104	0.466759
MORC2	1.07708	0.813049
CD44	1.04628	0.86176
CDYL	1.07978	0.805747
JADE3	1.19574	0.37808
PFKM	1.36903	0.246976
CDC23	1.42803	0.223117
TPGS2	1.07183	0.814579
TWF1	1.14487	0.750476
SRR	1.59755	0.107954
ANAPC7	1.31595	0.447821
CAPN2	1.08789	0.734056
SMAD2	1.13888	0.638191
SLC4A2	2.96425	0.0743969
NFKB2	1.28432	0.298516
RPL18	1.03786	0.886887
SVIL	1.31218	0.325819
EIF2AK1	1.07581	0.826261
BACE2	1.66203	0.0777562
CHCHD3	1.2883	0.363435
USF1	1.0481	0.869108
UBAP2L	1.80122	0.0453864
PRAME	1.95243	0.0763132
IGBP1	1.44454	0.168138
RPL13	2.21394	0.093653
CTD-2207O23.12	5.57323	0.000676063
PRDM14	7.3301	0.000684756
TPD52L2	1.63214	0.383421
COL13A1	4.96351	0.000705613
CNOT3	1.17243	0.720299
DNASE1L1	1.05172	0.851991
NOP56	1.03198	0.898833
MLEC	1.07348	0.702815
NRSN2	1.05464	0.83296
LAMTOR1	1.23274	0.485643
PPP2R5C	1.01953	0.929974
RBM39	1.91295	0.106355
FAM129B	1.3202	0.501824
MEF2A	4.62505	0.000710383
ESR1	5.66089	0.00071648
TRAP1	1.72976	0.215275
STK4	1.2739	0.366672
PRKAA1	1.0862	0.760449
AGPAT1	1.59163	0.301938
AQP3	1.53006	0.162947
FKBP15	1.01045	0.973082
HNRNPUL1	1.14665	0.624054
SH3BP2	1.27545	0.500166
CALD1	1.21586	0.460504
C1orf52	1.14672	0.691765
SDHB	1.01397	0.978639
SBF2	1.16708	0.593754
RNPS1	2.38318	0.0969769
EGLN2	4.27869	0.000721381
CCT5	1.98083	0.0250459
ERGIC3	1.79628	0.115485
DDI2	1.22214	0.511432
MAG	6.09474	0.000721642
PHF23	1.03767	0.869414
CRYBG2	9.76426	0.000747716
PUS1	1.06909	0.911787
ACADVL	1.7577	0.0672336
ADCY5	5.08894	0.000758439
FAM65A	1.11903	0.626967
SSX2IP	1.91426	0.0164544
SREBF1	1.01297	0.961085
SLC38A7	1.20346	0.414372
DDR1	1.26357	0.315399
OR2A12	24.8376	0.00077102
BMPR1A	1.02797	0.914075
RPLP0	1.03723	0.934195
FZR1	1.59035	0.152725
CACNG6	3.81452	0.000792639
SPATA31E1	4.75679	0.000833113
NUPR1	2.47407	0.0898483
GNG12	1.98868	0.129746
DHX16	1.09913	0.671404
ARHGDIA	1.1021	0.751388
PRSS56	1.21093	0.488572
HTATIP2	1.86705	0.0818522
MUC1	2.83973	0.0755119
HIST1H1T	2.45844	0.000865893
SFTA3	2.41914	0.000867066
SUPV3L1	13.8607	0.000884053
WWTR1	4.39677	0.000888526
PCYT2	1.30146	0.515014
HDGF	1.00528	0.987743
SSR1	1.02136	0.951673
ZFP36L1	1.23939	0.216918
DSP	1.36989	0.307127
CHD7	1.05219	0.824447
RALGAPB	1.27313	0.557503
RPL36	2.60856	0.102526
OSBPL8	1.0005	0.998816
PLIN3	1.15042	0.696777
MYBPC1	3.11697	0.000893686
PROSC	1.41198	0.323078
TWNK	1.94401	0.096969
CATG00000083549.1	2.79287	0.000902251
IRAK4	3.94378	0.000907744
OR52E4	5.94532	0.000911358
NOP9	1.1651	0.688665
TRIML2	7.14909	0.00092613
CATG00000008930.1	4.69901	0.000932069
RNF25	1.33968	0.425472
TRIM63	4.15684	0.000937264
MYL6	1.23369	0.45779
SKA3	1.24118	0.259022
UPP1	1.14356	0.663294
CTDNEP1	1.63546	0.104337
SHMT2	1.28494	0.4322
XAGE5	3.15919	0.000943355
BMX	2.93305	0.000971697
DMTN	3.57234	0.000988031
CATG00000069665.1	5.7596	0.000993451
RAI14	3.3309	0.00100718
ERI1	3.80409	0.00101411
DDOST	1.08436	0.762101
SCAF8	1.49366	0.191326
FDXR	1.10819	0.675643
BTN3A3	1.03027	0.926626
PKMYT1	1.75103	0.0780395
SUMF2	1.13888	0.681127
MPI	1.58982	0.418528
KARS	1.85758	0.133189
ARHGEF25	1.71841	0.0829177
ARHGAP11A	1.61024	0.16359
CLIC1	1.55118	0.0460604
CDC45	1.65936	0.0199386
CLLU1OS	3.75793	0.00101527
CATG00000030285.1	3.68061	0.00103015
PAICS	1.05636	0.864016
ATPAF1	4.16809	0.00105821
NDRG1	3.10199	0.00106169
CAPSL	3.66115	0.00109481
SRPX2	6.71621	0.00111076
YY1AP1	3.57058	0.00112037
STAU1	2.23738	0.0544951
DLG2	1.3331	0.26633
SRSF1	2.09808	0.0684644
LCN1	3.92077	0.00112655
TSFM	1.13605	0.648561
RP11-426L16.10	1.45318	0.143722
POLR3E	1.99416	0.00527937
TOR1AIP2	1.09895	0.731698
ZNF598	1.5307	0.0973012
SSR4	1.41623	0.237889
EPN1	1.20583	0.438744
SERPINB7	2.30927	0.00115441
C1orf210	2.50703	0.00118343
USB1	1.16454	0.640087
CTSD	1.84247	0.0169697
CLU	1.23087	0.594684
OTUB1	1.04642	0.851134
FAM129A	1.14345	0.623243
RPL3	3.55762	0.0553657
CENPO	1.19799	0.502755
EPN2	13.4093	0.00118382
UPP2	1.11484	0.780659
SIRT2	1.5089	0.142546
MAPKAP1	1.85169	0.237658
CLPS	2.90468	0.00119651
ROPN1B	4.81329	0.00120505
TMEM87A	5.29178	0.00122262
SPON2	1.02195	0.946287
CHRNA3	4.10782	0.00123454
CCT4	1.03535	0.92941
SERTAD2	1.53251	0.111621
CCT7	2.13428	0.119628
ZNF24	1.58558	0.180938
SLC29A2	1.08914	0.736266
TMEM205	1.19276	0.491671
RPS6	1.53905	0.193315
ZBTB33	1.51279	0.208974
MAP3K4	1.97898	0.0909115
SLC5A10	3.78664	0.0545243
SLC41A3	2.20707	0.0857373
DLAT	1.16793	0.553783
UBA52	1.38895	0.208853
RRP8	1.13368	0.520471
PLCH1	2.85597	0.00125356
TUFM	1.2141	0.509369
MRPL37	1.08035	0.910891
ZNF232	1.38271	0.245221
RANGRF	1.24011	0.364528
CRTC2	1.23649	0.467595
NUMB	2.7238	0.00126683
ATHL1	1.32464	0.367648
THAP11	1.81681	0.2043
CATG00000101330.1	1.43177	0.0988672
NFE2L2	2.18832	0.0577403
MAP3K15	3.84025	0.00128391
METTL21A	1.84293	0.090119
NUP37	1.1071	0.79969
DEK	1.12271	0.662235
CD1A	3.25553	0.0013061
SDHD	1.37389	0.322052
AKT1S1	1.20291	0.500731
BET1L	1.43004	0.229878
NCOA4	2.64065	0.0562872
TET3	1.37285	0.431342
MDFI	4.49973	0.00130768
DLG4	1.21477	0.463911
RNH1	5.93666	0.00132571
CIAPIN1	1.14322	0.655201
RPP21	1.15547	0.555679
GDI2	4.59472	0.0620784
EIF3K	1.22421	0.481507
TPBG	1.6833	0.131513
RP11-1012A1.4	1.18849	0.405472
C17orf53	1.10261	0.717185
ITM2C	1.75296	0.150129
UBE2V1	1.6387	0.143974
AKR1B15	4.39205	0.00134227
REM2	3.37819	0.00134635
UBOX5	1.06151	0.77843
PABPC4	1.84912	0.0612907
AARS2	1.07091	0.745358
EIF2AK2	4.05449	0.00134739
SPHK1	1.15626	0.611225
KDM3A	3.36303	0.00137508
RTN4	1.06227	0.843638
ZFAND6	1.3301	0.237897
ICAM5	1.48616	0.116786
PYM1	1.20548	0.505696
PIGU	1.78469	0.0226624
EDA	1.72698	0.13078
GYS1	2.55698	0.121639
KANSL1	1.00989	0.971506
WIPF2	1.15917	0.627855
TFG	2.51098	0.152601
SPACA7	16.4536	0.00138365
SRPK2	1.27034	0.517623
CCDC124	1.01851	0.959305
HMMR	1.52122	0.168717
PSMC5	1.321	0.283512
DCAF4L1	1.04068	0.887128
STON1-GTF2A1L	4.88001	0.00140737
ZNF750	6.51971	0.00140881
DAPL1	4.04446	0.0014102
HMGA1	1.66959	0.0475064
SCRN2	1.07208	0.780743
SOX6	3.2186	0.00141616
CAPNS1	9.31381	0.00141634
NRBP2	1.7178	0.0780024
ZFYVE16	1.68864	0.101518
ABLIM1	1.47989	0.310944
LITAF	2.11787	0.0946615
CDC20B	1.16335	0.629992
KLHL8	1.16178	0.626404
FAM160A2	1.02165	0.93622
CAPN15	1.50297	0.116538
ZNF343	1.92858	0.0547701
CDK11B	1.66753	0.0267685
DVL2	1.16167	0.756344
MICU1	1.42211	0.23161
NKD2	1.41237	0.188435
JDP2	1.35853	0.328523
XRCC5	3.77394	0.00142762
RUVBL2	1.04522	0.92063
MRPL20	1.01276	0.958156
GINS2	1.17609	0.555584
C20orf24	1.13628	0.674262
RASSF1	1.95677	0.0498774
SAMD14	1.12268	0.701076
BCAR1	1.27693	0.463839
RDH13	2.27899	0.0814504
GPBP1	1.09146	0.854343
POMT1	1.40412	0.131133
SLC39A8	2.41925	0.00142895
GHR	3.08833	0.00143695
CDK5RAP1	1.29529	0.263648
MTHFD2	1.16467	0.562079
RPL6	1.07266	0.820784
TANC1	4.2167	0.00144446
OR1D2	3.22891	0.00145604
RP11-201K10.3	1.09972	0.775335
RCC1	1.01721	0.949655
ABTB2	1.16552	0.59913
SLC25A35	1.45816	0.299572
CSRNP1	3.3752	0.00145856
SHBG	1.28963	0.617718
COX7C	1.13231	0.64996
RBP5	2.39932	0.133562
EPPK1	1.42505	0.187559
RDX	1.06013	0.821559
PFN1	1.38616	0.13982
DFNB31	1.06985	0.80021
ZNF76	1.17638	0.429254
PTRF	1.29969	0.487793
EIF4G2	1.56073	0.208968
NOD2	36.6806	0.00146126
FAIM	5.78424	0.00146475
CATG00000039256.1	2.79727	0.00146753
PLK4	1.76262	0.0722174
GFRA1	4.93843	0.00146984
GET4	1.29695	0.322504
TOR1AIP1	1.18788	0.553655
FYN	1.30271	0.411816
NIT1	1.04592	0.83577
ZNF573	3.81483	0.00147024
INO80E	1.75168	0.184079
TM9SF2	3.98484	0.00149263
FRMD3	3.17823	0.00149517
OSER1	3.9856	0.00157361
PDGFB	1.32672	0.302872
VARS2	1.3747	0.462538
FOLR2	3.30513	0.00158027
TEX43	3.51145	0.00158728
SEPT4	7.14661	0.00159971
CATG00000041288.1	2.39816	0.10316
RBFOX2	1.44998	0.139191
ELSPBP1	3.59037	0.00160501
ALAS2	4.1121	0.00161144
AHNAK2	1.00337	0.987221
SF1	1.19027	0.548423
JMJD4	1.2247	0.556648
CDC25B	5.41613	0.00161727
FBXL18	1.14874	0.622394
FAM107B	1.42633	0.136489
ZNF668	1.0127	0.946746
MPV17	1.04068	0.836747
OGFOD1	1.12169	0.71596
TMEM175	1.05416	0.869849
MECOM	4.06845	0.00164256
PCDHGA4	2.52333	0.00165479
NPY5R	2.89605	0.00166048
CIB3	2.33823	0.00167796
TRMO	5.53107	0.00168179
CHST5	3.67502	0.00168576
RAD52	2.69462	0.00168909
PRR26	17.4569	0.00169001
KCTD1	4.45477	0.00169777
CELSR1	1.07111	0.772097
GSG1	3.80246	0.00169792
HLA-E	18.1534	0.00173457
TMEM236	4.35189	0.00173803
FUBP1	1.37723	0.38444
UBALD1	1.26048	0.267253
TRMT5	3.17153	0.00175595
TEAD4	1.028	0.913796
LTA4H	1.1864	0.495553
FCGR1B	12.3416	0.00176457
SLC43A3	5.80079	0.00176983
THRSP	3.69386	0.00179034
FAM53A	6.66025	0.00179047
CCDC28A	3.25353	0.00180301
HERPUD2	1.49727	0.0923865
PTPN23	1.11347	0.805897
TUBA1C	1.36192	0.275765
RP11-231C18.3	3.22164	0.00180603
MINK1	2.32949	0.128061
PNP	1.31171	0.547812
SLC12A9	1.40621	0.20919
VHL	1.16946	0.561245
FANCC	1.65304	0.101764
MAGEA11	4.60219	0.00182175
OR2B6	3.48575	0.00183013
TRPV4	6.35564	0.00187769
ASB3	4.32806	0.00188272
CATG00000000254.1	3.48421	0.00188293
ABHD14B	1.33003	0.253089
CATG00000002519.1	1.00451	0.98473
POGZ	2.37441	0.0959059
MICB	1.63139	0.0318905
GK	9.30381	0.00188671
BTG4	3.60283	0.00189025
PSMB8	14.1547	0.00189162
AXIN1	1.0186	0.939562
EZH2	1.03161	0.91363
BAZ1A	1.56611	0.11575
GTF2I	1.26329	0.524168
TXK	2.69538	0.0019039
TMEM177	3.995	0.00192198
KIAA0319L	8.73318	0.0019671
TMEM167A	9.24501	0.00197124
URGCP	1.21486	0.427815
RAPGEF3	4.72818	0.00197229
IQCG	2.94106	0.00199009
YPEL2	3.40224	0.00200712
SEPT2	1.20902	0.460551
TMED2	1.26428	0.340754
DTX2	1.38873	0.259609
EHD4	1.36607	0.2533
BCAP31	1.33348	0.395332
LRRC20	18.2721	0.00202065
TNFRSF12A	1.13854	0.642862
RP11-398C13.8	1.0456	0.847395
ENTPD1	1.2895	0.387459
MARK1	1.73484	0.329165
NDUFS2	1.26318	0.289512
TMUB1	1.65144	0.0526968
UROD	1.34483	0.510884
MIER2	3.95448	0.00203726
GAA	2.13993	0.159093
RDH11	2.30197	0.0619178
ASF1B	1.25507	0.481977
DDX3X	1.17403	0.447424
USP19	1.12977	0.565981
SLC33A1	1.17166	0.654041
DPH2	1.13311	0.642378
DSE	1.88794	0.042555
UBXN6	1.56372	0.427198
PRRG4	3.16786	0.00204264
KCNIP1	2.99237	0.00207201
HKR1	4.20044	0.00209914
ABCB9	1.87539	0.0672959
TEX264	1.1705	0.471823
ALOX12	3.90201	0.00211895
OR52E6	4.13528	0.0021295
ARHGEF9	1.44493	0.25248
C17orf58	1.10786	0.656589
UBL7	1.97311	0.108761
MGAT4B	1.27233	0.327688
APEH	1.22034	0.644806
SPAG5	1.1311	0.620706
ANXA2	1.44458	0.180224
TPRA1	1.28196	0.278351
MTA2	1.4384	0.112519
TRIP10	1.71764	0.176127
NDUFS7	1.52161	0.157786
HARS2	1.03343	0.944109
ARPC1B	1.26555	0.630511
SMIM12	1.01856	0.934981
MPST	1.01448	0.96414
NME2	1.03056	0.912266
CREM	1.11268	0.570137
NQO1	1.00861	0.976649
RUNX1T1	7.34574	0.00213726
FCGR2A	3.51957	0.00214353
NEO1	1.24511	0.567651
PDE7A	1.21925	0.436854
USP44	3.4597	0.002153
BMP4	3.36236	0.00215699
CRYBB3	2.99196	0.0021719
SEC23B	8.45175	0.0021793
ORAI1	1.16182	0.575534
C1orf43	1.7299	0.171492
RCBTB2	11.8042	0.00221506
SLC39A1	8.88639	0.00221516
KIAA0513	1.04476	0.891171
PFAS	1.91221	0.0489867
TRIM39	1.11238	0.693641
PSMG4	1.74753	0.0628556
LIMK2	1.3899	0.223204
PBLD	1.78196	0.026892
CATG00000042982.1	1.36203	0.265755
XPC	2.29773	0.182531
SMIM10	1.08118	0.727739
HNRNPAB	1.0146	0.965397
ZNF587B	1.31509	0.472659
TCF4	2.25445	0.00222021
OR14J1	4.25285	0.00224013
PRR3	1.06989	0.783652
TP53INP1	3.31755	0.00227519
CATG00000109917.1	2.9463	0.00228548
PTGFRN	1.35008	0.348512
NACC2	4.23961	0.0618712
AURKB	1.19299	0.478446
TGIF2	2.23224	0.00229998
AMH	1.38029	0.344533
TCTN3	1.39658	0.291753
PXN	1.83932	0.0275788
STATH	2.94817	0.00231423
COPB2	2.79651	0.0570711
CLN3	24.8333	0.00233356
SCP2	3.47051	0.0586659
CCNB1IP1	27.9682	0.00233618
WDR38	4.90929	0.00233783
MCM9	3.60647	0.00233865
RP1-65P5.6	1.68423	0.252106
ATP6V0B	1.16286	0.549378
PSEN1	1.52811	0.350686
DNAJC3	2.19941	0.0511605
SHROOM1	3.62829	0.00234393
COQ9	1.0337	0.954506
PRDM5	2.97	0.00235432
AC020952.1	4.36411	0.00235483
ANAPC2	1.47803	0.424299
BATF	2.40235	0.00238582
MSMB	3.75585	0.00240166
MGME1	2.73506	0.00241352
CATG00000005832.1	1.01049	0.969339
FASTKD1	1.01096	0.969997
MS4A13	3.09256	0.00242441
TUBA4A	1.00871	0.976598
PAX2	7.38594	0.00242745
RFX8	17.4623	0.00243444
COPS7B	1.32194	0.408269
ZNF121	1.26013	0.488316
SLC16A5	1.13589	0.58785
CGA	2.55436	0.0605396
RHOV	1.16608	0.521176
GOLGA7	1.03451	0.880513
NCOA1	1.53809	0.151898
NCMAP	3.1519	0.00243634
QPRT	1.73702	0.0214609
TMEM135	1.90726	0.0230625
TBP	1.0963	0.762319
SEMA4C	1.71308	0.264689
CATG00000001316.1	2.91486	0.00247985
ROBO1	1.02102	0.948918
GALR2	4.40189	0.00252629
SPTSSA	1.52061	0.184679
CDCA2	1.45564	0.246983
CRTC3	1.10636	0.72626
PDXDC1	1.14742	0.647505
KIF4A	4.28238	0.00252935
FAAH2	8.00698	0.0025428
BEST4	3.44772	0.0025545
FAM71C	3.50994	0.00258352
CAPN1	1.06219	0.891045
TNS1	1.21252	0.249357
CHRNA9	19.6005	0.00260308
ASNS	1.48285	0.3206
BLOC1S5-TXNDC5	1.73231	0.250583
PRKCSH	2.70916	0.00261256
GDF15	1.53455	0.153602
SKP2	1.38277	0.280473
NAA38	1.20297	0.410635
SLC35E2B	1.38182	0.510474
RMDN3	1.30972	0.32897
PFKFB3	1.6936	0.184388
PPP1R14B	1.64109	0.11711
C19orf12	9.53588	0.00261463
RP5-1189D6.2	3.7962	0.00264313
KAT6B	2.94184	0.00264814
C18orf54	4.87213	0.0026487
C4orf47	2.9603	0.00265657
PRCC	1.51785	0.192287
TRPM4	10.2167	0.00265771
RBPJ	2.36282	0.00265952
ACSL3	2.36704	0.187895
PHLDA1	10.3268	0.00267291
CATG00000035925.1	17.622	0.0026762
SLC25A28	14.4348	0.0026811
GCDH	2.2175	0.0654588
MCFD2	1.07638	0.811505
ARMC7	1.21681	0.361735
AP1S1	1.06641	0.835678
FYCO1	1.08925	0.793883
RP3-454G6.2	9.92302	0.00274531
DCAF6	4.00559	0.00277396
PMP22	1.57789	0.175485
ECT2	3.85684	0.00279202
ATG13	1.85516	0.092646
CX3CR1	2.76325	0.00281566
UPK3B	5.60853	0.00282695
MYH11	1.52381	0.433395
SIX3	5.00081	0.00288403
TMEM269	10.2032	0.00292468
DGKI	1.07593	0.728202
TRAPPC12	1.53087	0.276921
ZNF687	3.30302	0.0755372
PDCD6	1.41835	0.364931
VPS72	1.70104	0.0599102
PIF1	1.40048	0.224408
DNPEP	1.80496	0.163984
P3H1	2.23915	0.14055
PLP2	1.68363	0.0487369
DOC2A	4.39346	0.00294813
NCOR2	1.35987	0.471874
UCHL5	1.05549	0.827883
RP1-56L9.7	2.78032	0.00296285
PON2	1.66463	0.0406386
FNTB	1.57832	0.146177
AVPI1	1.04155	0.901729
KIAA0040	1.05959	0.857411
RELA	1.27003	0.359501
CBLB	2.22818	0.00299334
TARBP2	1.04881	0.902679
NQO2	1.43054	0.164301
TMEM9	1.09349	0.757034
TM6SF2	4.25717	0.00302827
FBXO44	2.84066	0.00304142
ZDHHC18	2.52198	0.00307608
FCMR	1.16699	0.417859
BTF3	1.79624	0.0270342
C5orf45	1.53937	0.190331
WDR76	1.18673	0.499798
PARD3	1.45261	0.385041
NAA60	1.38814	0.318128
CNIH4	1.07243	0.841511
TAF3	1.18803	0.400243
TNIP1	1.66135	0.233297
TPST2	1.7446	0.204391
DDX31	1.13853	0.594582
MED25	1.44359	0.21256
OGFOD2	1.03383	0.929464
UNC45A	1.36045	0.520982
BST2	1.02566	0.939947
NUSAP1	3.13584	0.00308449
ANGPT4	3.19051	0.00309611
OR6C2	3.54252	0.00310573
SEMA6D	1.0831	0.789045
HEG1	1.00998	0.972127
ZCCHC4	3.75239	0.00310938
RFX4	3.69148	0.00311597
ENTHD2	2.8738	0.00312371
CATG00000012124.1	1.2649	0.583839
PSMB7	1.20481	0.625668
ZEB1	1.00958	0.965299
MAEA	1.65323	0.0766157
TJAP1	1.12279	0.58019
TMEM80	1.18386	0.580854
ZNF550	1.97416	0.0346084
RANBP1	1.06532	0.806781
CASC5	1.35364	0.280838
FAM156A	1.3121	0.276196
SNRPD2	1.07497	0.713556
GTPBP3	6.80294	0.00312953
RLN3	3.49152	0.00313442
PDE1A	2.83896	0.00314334
DAOA	3.43071	0.00315805
C3orf67	2.83632	0.00316381
SGCG	3.04278	0.00317738
PIGR	3.07244	0.00318031
KLHL25	1.0158	0.940675
LAPTM4B	1.55354	0.184705
GZF1	3.67086	0.00320304
CTB-16J4.1	2.99659	0.00321395
SPIDR	1.09812	0.711382
ARF3	1.24738	0.420531
AEBP2	1.02632	0.937706
CATG00000090465.1	1.16501	0.552263
GTDC1	9.47456	0.00321484
SHH	3.17738	0.00322379
ASB15	2.61054	0.00327372
PRDM10	2.26489	0.194715
ASB11	3.91531	0.00328088
ELP2	1.40238	0.285148
NREP	2.15363	0.135714
SMAD4	2.65102	0.00329481
PHF8	1.83099	0.0108165
ZNF543	1.16492	0.657864
BAHD1	1.21102	0.427502
STAG2	2.68754	0.0032996
FAM134A	3.35727	0.00330556
GREB1	1.10839	0.665072
CHAC2	3.93486	0.00332399
CATG00000098135.1	3.23612	0.00335464
OLIG2	3.23891	0.00336535
RPL24	1.61961	0.160924
MORC1	4.2103	0.00336775
REXO1	2.14811	0.00337658
MED17	6.0197	0.00338071
TLR4	2.87863	0.00338594
FAM193B	7.54921	0.00341999
ZNF701	3.88799	0.00342611
TBC1D30	2.9033	0.00343082
CPED1	2.51887	0.00343085
VGLL4	1.35877	0.210142
NDUFC1	1.04725	0.867243
ATP13A5	3.3795	0.00343204
SYTL2	2.67661	0.00345483
H3F3A	1.37791	0.155894
TTN	1.43491	0.236656
NR6A1	1.22293	0.492019
LCK	19.8549	0.00345674
PDE10A	1.06245	0.831677
ZNF615	1.33909	0.229321
BTD	3.14098	0.00347061
RP11-807H22.10	1.12084	0.616335
ZNF3	1.05988	0.876511
SMARCD1	1.00919	0.97387
GNS	1.25521	0.324255
PSG6	2.31727	0.00347487
LBR	3.46037	0.0659353
PSMB2	1.18403	0.600842
FAM46A	1.64858	0.0957107
SMPD4	1.37398	0.250232
IFRD1	1.393	0.350731
CHTF18	1.13011	0.645085
SLC4A9	2.09942	0.00348529
CYP4F3	2.55248	0.00349679
IL15RA	1.02924	0.905715
ZNF281	3.54008	0.00351649
SGCE	1.06835	0.81084
RNF139	1.6398	0.391508
TRAK1	1.95735	0.0819611
SLC30A5	1.53519	0.399148
FAM102A	1.98087	0.0475005
RAP2B	1.03989	0.918093
MMACHC	1.52752	0.177126
IFITM2	1.46082	0.190402
CSNK1G2	1.10819	0.746326
PID1	1.12477	0.621435
UBE3A	1.01148	0.967749
ZDHHC4	1.22015	0.560948
GARS	1.64804	0.329047
AC119673.1	1.5161	0.160587
TOM1L1	1.95096	0.11954
USP20	1.61194	0.427104
RCAN1	1.8719	0.0651919
WDR83OS	1.76159	0.0492977
EIF3D	1.94682	0.0500021
RNF216	1.0928	0.748754
CATG00000047851.1	3.25707	0.00351688
INTS9	1.88987	0.012392
SMIM8	1.11028	0.682218
CATG00000030303.1	3.65098	0.00351705
XRN1	3.35882	0.00352216
C1orf109	11.3076	0.00357574
ERH	2.68751	0.00358948
SOX5	2.87306	0.00360755
SLC46A1	1.04472	0.868191
SBSN	2.65749	0.00361831
RMND1	5.09967	0.00362243
PPP2R4	1.79191	0.415583
ZDHHC3	2.9836	0.00363984
RHCE	1.42933	0.191102
COX18	1.98467	0.102161
CATG00000034816.1	1.31408	0.373173
PPP1CC	1.53001	0.302827
PDLIM2	1.61099	0.0268994
KDM4A	1.25835	0.443348
MICA	1.9235	0.037609
CDK1	1.27676	0.401976
KRT77	2.72808	0.0036588
OPCML	4.92215	0.00367808
DDX11	1.8972	0.0848866
OR7D4	3.78264	0.00367946
DNER	10.06	0.00368527
CD27	3.31145	0.00370205
OR6K6	3.18707	0.00371124
IHH	3.38537	0.00371188
MSS51	2.90067	0.00371602
TANGO2	1.53426	0.376982
CIDEB	1.72227	0.0841956
BIK	3.00349	0.00373322
NFX1	5.01391	0.00376275
RXRA	1.46043	0.179046
C4orf19	3.10633	0.00388675
NETO2	1.00648	0.986551
SH3PXD2B	2.62029	0.00388766
CHD4	1.12664	0.533346
ABL2	1.30551	0.302518
COX5A	1.15466	0.714134
SEM1	2.85599	0.00388871
ALG12	1.36649	0.331364
TP53	1.19175	0.504099
LUC7L2	1.31551	0.461002
TBCC	1.16984	0.80203
SH3PXD2A	1.34111	0.32751
TRMT61A	1.17035	0.55267
PARP15	2.57036	0.00389509
TUSC3	1.06195	0.89237
ORMDL3	1.48541	0.186286
ZBTB48	1.55306	0.0604319
NOL6	12.0054	0.00390954
PTGER3	3.12463	0.0039555
SPC24	13.348	0.00396062
ELP3	2.89126	0.00396402
PABPC1L	1.76941	0.0664501
CYSLTR1	2.30307	0.00401356
EZR	5.9194	0.00403023
DNAJC19	17.9586	0.00405129
VIT	2.51154	0.004057
GRB7	2.34716	0.00407586
HNRNPL	2.71553	0.00410696
RNF185	1.47363	0.226297
ACTA1	1.48451	0.235098
DDB2	1.04318	0.865836
CFL2	1.38968	0.244712
NME4	1.18436	0.664871
MSMO1	1.34365	0.555091
USH1C	1.21864	0.437321
SIRT6	1.22109	0.41788
PAX6	3.10182	0.00411248
SMG8	2.82071	0.00412172
FOSL2	2.67809	0.00415012
CSNK1G3	6.01336	0.0042326
ZFP82	2.32648	0.00423697
CERS3	2.92232	0.00425519
LAMB2	1.23536	0.43214
E2F8	3.38375	0.00425982
HIST1H2BI	2.64401	0.00428509
UGT1A1	2.63548	0.00429104
ZNF429	3.38345	0.00430129
NPHS2	2.78271	0.00433032
MGST1	1.01037	0.976453
SMAD9	1.59049	0.0735431
AGAP3	1.053	0.797061
CCT8L2	8.46213	0.00436047
BAAT	4.6398	0.0043714
GS1-309P15.2	2.37112	0.00441565
TAS2R9	2.52901	0.004423
SDC4	1.24354	0.416159
CDKN2C	2.33628	0.00444137
GCM2	2.84948	0.00445933
ZNF383	12.5952	0.00446891
TBC1D7	3.01851	0.0044693
PPP2R2A	1.1823	0.577174
ZDHHC9	1.09124	0.790217
SYNCRIP	10.7652	0.0045016
CKAP2L	3.58601	0.00454216
PDE5A	2.75551	0.00459822
LRSAM1	1.07853	0.736076
RABEPK	1.71273	0.12737
MON1A	1.55613	0.140518
FAM60A	1.77833	0.0648717
ZNF415	3.02066	0.00463656
SCRIB	1.36774	0.407887
AIF1	2.39191	0.00463935
ALG5	2.12197	0.00466543
CALML4	1.15302	0.646798
CKLF-CMTM1	1.25058	0.403117
SRSF10	1.35166	0.313896
NEK3	2.74189	0.00466903
SLC3A2	2.0158	0.00467444
RPL39	1.40077	0.440188
HIST1H4I	1.14936	0.628204
MTO1	1.16279	0.579918
APAF1	2.26681	0.00467872
DECR1	3.21153	0.00470162
ZNF572	3.45967	0.00472646
CYB5B	5.0919	0.00474505
PPCDC	4.18893	0.00474647
KLF7	2.34075	0.00475033
MS4A15	3.32338	0.0047522
DUSP22	10.2455	0.00477346
LONP2	1.90227	0.0293457
C6orf223	1.26688	0.233311
NRG2	3.08228	0.00478139
CD1E	3.45932	0.00478748
C3orf49	3.08529	0.00480862
DYNC2H1	1.0394	0.911974
GUCD1	1.33833	0.159459
GSX2	3.06832	0.00483139
TPD52L1	2.31277	0.00486041
RAB30	11.5098	0.00488471
CATG00000002156.1	1.38081	0.226954
BAHCC1	9.33535	0.00489394
NEDD4L	1.16073	0.618317
RP11-512M8.12	1.94304	0.0405444
ADAM15	1.08061	0.777412
RSPH9	1.44194	0.208268
GOLGA3	1.13287	0.644354
CMYA5	9.18076	0.00495255
SLX4IP	1.08657	0.756051
COA1	1.53282	0.183232
KIAA0226L	1.75026	0.0827103
GOSR2	1.09378	0.724657
POLDIP3	1.31555	0.260559
MYC	3.79057	0.00495697
ACP2	1.21623	0.527774
POFUT2	1.10817	0.690218
ZNF254	1.3591	0.303801
UTY	1.81056	0.0879838
GEMIN4	1.06772	0.846093
PAQR7	1.08842	0.656821
EEF1B2	1.61625	0.428604
ALDH18A1	1.23577	0.454978
RPS9	1.22137	0.635617
FXN	1.85529	0.0622278
EN2	1.47177	0.245925
PDE3B	1.40049	0.37803
OASL	2.72351	0.00496497
SUPT7L	1.1606	0.576937
PRDM6	2.43929	0.00503871
PSMA4	1.60337	0.128704
PNPLA8	1.12726	0.730898
HJURP	2.80612	0.00505397
ABCD3	3.86691	0.00506699
SIX5	2.99001	0.00507548
MYPN	1.45448	0.206012
ZFP42	2.49646	0.00508688
CUL7	1.22294	0.532327
OXA1L	1.76632	0.179746
ANKS1B	3.49085	0.00513153
GATA2	2.50775	0.00518334
CTNS	12.3213	0.00519523
CYP11B1	2.49328	0.00524764
SENP6	3.1645	0.00526307
TEX36	4.50531	0.00528032
MCM6	2.73253	0.00528911
EDA2R	3.0142	0.0052983
RSRC1	2.86909	0.0053321
OR4C3	3.658	0.00535503
HSPB1	2.26796	0.00538101
MTHFD1L	1.01946	0.937585
PHF2	2.10583	0.112938
SPRY3	3.41371	0.00539373
ZCCHC17	1.22329	0.416507
CHAT	3.45294	0.0054032
RPS19	1.35338	0.315883
C17orf62	10.2617	0.00541795
SCFD2	1.0363	0.936212
RP5-862P8.2	1.25445	0.402799
PVR	1.93133	0.0388499
PICK1	1.72752	0.0577958
RBM14	1.55303	0.351795
PPP2R1B	1.17839	0.589085
HAND2	2.77325	0.00542227
WBP1	2.70389	0.00542251
HN1	6.07163	0.00544423
AHCY	2.39913	0.0559575
ST6GAL1	1.00246	0.990822
AC015987.2	1.59887	0.143912
CTNNA1	1.26508	0.37651
FOXL2NB	1.59271	0.0741885
ZNF221	2.10902	0.00545562
CNDP1	3.20352	0.00548519
P4HA2	9.70068	0.00548582
MEIS3	10.0627	0.00551065
LAMTOR4	1.05072	0.862513
ACSL5	2.03145	0.00551453
ADGRE5	1.36451	0.287198
GNL3	1.01908	0.934821
LRRC41	1.12989	0.565568
ZNF135	2.17366	0.00554807
SIX1	2.93612	0.00555877
TNNT1	3.37358	0.00556018
CATG00000008569.1	1.09734	0.72346
ADCY7	1.44668	0.279474
FAM189B	1.42466	0.245469
SELENBP1	1.39313	0.440903
TAF6	3.92234	0.00556655
DEPDC4	8.27928	0.00559716
YRDC	6.55721	0.00559864
GNG2	2.6487	0.00561769
FFAR2	4.7459	0.00564343
TUBB6	11.5941	0.00565614
MED16	1.49459	0.183156
RMI2	1.07917	0.637793
ADAMTS6	4.48475	0.00566535
CLPP	1.22459	0.575088
ZNF607	5.60264	0.00567915
IL6	3.72127	0.0056955
KDM4C	1.20972	0.481736
C21orf58	1.12446	0.698264
HGH1	1.26433	0.340417
AFAP1L2	3.42348	0.0057088
MAMDC2	2.82587	0.00572332
FAM109A	1.10505	0.728949
CATG00000080524.1	1.55563	0.121411
FLYWCH2	1.01946	0.932721
OSR2	1.84477	0.0212955
MON1B	12.1997	0.00573474
RBMS3	1.94748	0.0343103
NEK6	1.59718	0.125618
DUSP28	2.94997	0.00574813
SLC50A1	1.46758	0.150193
UGT1A6	2.85701	0.00575572
SOAT2	2.67387	0.00577868
AGL	2.70447	0.00581961
LSM5	1.13061	0.70161
ZNF317	1.5244	0.101811
PDXK	1.17146	0.432837
ERGIC1	1.2024	0.578824
SERPINH1	1.52763	0.14126
BNIPL	2.67773	0.00586037
FBP1	2.66712	0.00586228
GPAT2	2.77176	0.00588363
CEP120	1.18253	0.550825
BRPF1	1.02112	0.955912
CD59	2.80415	0.00589097
EBLN1	2.83096	0.00591608
PUS7	1.79585	0.0928215
DSN1	2.46169	0.00592364
NOP10	2.43628	0.00593286
ALKBH7	1.13235	0.741282
GPC3	1.83537	0.0864209
XYLB	2.37408	0.00594266
SNX11	3.94655	0.00597342
GFOD2	1.11393	0.77111
SLC25A17	1.074	0.823506
KRT7	1.95825	0.0272772
SGTA	8.14131	0.00597914
EFNB1	3.07061	0.00600262
CATG00000028374.1	3.09664	0.00601795
KCNJ5	2.53025	0.00602521
C18orf32	4.72601	0.00608093
CDH7	2.48235	0.0060945
PSPH	1.41089	0.471078
RP1-288H2.5	3.59691	0.00610455
MAGIX	2.62798	0.00611753
EXPH5	18.6626	0.00616277
OR8H2	2.70052	0.00617109
TMEM51	3.0802	0.00617115
CATG00000104409.1	2.66837	0.00617199
TNNC1	8.72797	0.00617504
SKI	1.45618	0.359736
OR2T1	2.99549	0.00618358
OR11G2	9.53304	0.00618648
MME	2.1111	0.00621595
RBM23	1.00676	0.978938
TMEM231	1.69741	0.150135
CLDND1	1.07542	0.876636
GMPR2	2.23551	0.132038
CHID1	1.30839	0.288312
RAN	1.20515	0.601924
CATG00000043915.1	3.20203	0.00622052
CTB-50L17.10	1.00417	0.994393
CUEDC1	2.64593	0.00630941
ARPP19	1.53948	0.147984
FOXJ2	1.24383	0.546459
CLDN7	2.59132	0.0063144
DCAF12	1.49828	0.138101
ADGRG6	2.72362	0.00634572
SEC63	1.74576	0.182112
CATG00000116951.1	2.16385	0.00638224
NEMP2	3.00278	0.00638417
EMC1	3.00596	0.00640743
ZNF155	5.78294	0.00643788
SLC4A8	2.37777	0.00644465
ZNF655	2.64138	0.00649436
TTF2	1.34551	0.241601
JOSD1	1.10597	0.81516
ZNF286A	1.32304	0.228823
CD81	1.16973	0.558556
GPX4	1.34191	0.2838
TRIM45	1.51401	0.0958514
FBLN2	1.77024	0.051979
PDE6G	2.41645	0.00650512
RP11-235D19.4	6.56014	0.0065203
LBX2	6.8982	0.00656006
ACER2	2.82512	0.00656549
ALG3	10.9679	0.0065704
SYNPO	2.66829	0.0769935
SSNA1	1.68298	0.304768
RSPO1	1.31202	0.32073
SLC20A2	1.04175	0.887004
CATG00000039609.1	2.0876	0.00657321
GNPNAT1	1.56274	0.236705
AGO2	6.34922	0.00658211
A2ML1	2.78741	0.00661744
STX3	8.61902	0.00661871
ZNF32	2.83046	0.00664209
TNIP2	2.48139	0.00666324
FMO1	2.58268	0.00666973
NAALAD2	2.6966	0.00667963
TMEM138	2.67715	0.00668925
FZD8	4.12988	0.00668987
KLHL11	3.55345	0.00670308
AMMECR1L	1.11347	0.612092
RABEP1	1.27568	0.34766
ST3GAL3	1.00545	0.983769
TEX101	2.66421	0.0067064
TARS	2.94928	0.0555553
KREMEN2	1.46051	0.240492
CD36	2.47426	0.00671084
NHLRC4	6.34486	0.00672385
SPO11	9.61195	0.00673534
CD84	3.62711	0.00675301
RHOA	1.10495	0.809877
ANKHD1	1.17239	0.584629
CATG00000032947.1	1.0837	0.702678
NCOA7	1.35111	0.510108
CLCA2	2.35593	0.00678023
TP53BP1	11.2644	0.00679109
USP46	2.18757	0.00682868
RP4-559A3.7	1.1903	0.715358
DENND4B	1.4653	0.191439
CDIP1	2.58503	0.00684367
FAM120C	1.51692	0.0963659
CATG00000059258.1	2.94047	0.00688307
SUDS3	1.78712	0.076752
CYB561A3	1.01759	0.944165
ARHGEF16	10.585	0.00694131
IPCEF1	2.70252	0.00699116
SLC22A6	2.49354	0.007007
SH3GL2	7.56729	0.00702136
CLASP1	1.50168	0.14194
C11orf65	2.23025	0.00707121
RTEL1	1.3238	0.235894
CSNK1A1	1.39321	0.40301
UNC5D	1.49772	0.377941
PPFIBP2	3.24806	0.00707845
AC037459.4	1.08528	0.695362
TBC1D26	2.64869	0.00708405
MARS	1.6304	0.0635676
RPLP1	1.17003	0.650665
HYI	1.0639	0.75431
FAM53C	1.08917	0.64875
ZNF219	9.47402	0.00709785
NEK8	2.51313	0.00710996
KIFC3	1.32404	0.369046
CD63	2.05897	0.00711377
CLTC	1.85112	0.0976478
LHX8	3.17878	0.00712773
GRM6	8.67471	0.00713066
C6orf222	6.14863	0.00714445
CADPS2	2.4546	0.00715969
CCNE2	4.8098	0.00716789
DPM2	10.8031	0.00717439
SLC23A2	1.11012	0.687167
METTL12	1.0034	0.989677
FIBP	1.6109	0.0800656
TIRAP	9.88445	0.00722058
TJP3	2.67722	0.00722896
ATP5S	2.24382	0.0072652
SNX19	2.39051	0.101338
C20orf194	1.07784	0.816026
NKTR	1.10082	0.646192
CENPA	1.13936	0.614918
STARD7	1.16522	0.714198
DAZAP2	1.04486	0.866059
BZW1	1.4232	0.253543
KCTD4	2.67813	0.00729852
TAF5L	1.25948	0.38214
TMEM161A	1.00522	0.986201
RNF167	2.15769	0.0979524
CDON	1.44442	0.279852
SEC11A	2.70554	0.00733801
NBL1	6.38285	0.00733848
CATG00000096010.1	2.58686	0.00734217
CCDC170	2.14246	0.00734236
ZNF486	2.83751	0.00735725
F13A1	10.4467	0.00742045
EFEMP1	1.20317	0.484022
CA13	4.65493	0.00744794
IAH1	6.51899	0.00749016
ZRANB3	2.62709	0.00752634
CAPN8	7.91433	0.00754484
WNT8A	2.60056	0.007549
ZFP64	1.08695	0.83614
ESRRG	3.37344	0.00757485
ETV4	6.36811	0.00762669
UNK	1.162	0.592778
TBC1D4	1.0613	0.760969
SSH3	1.20636	0.404559
CEACAM3	2.14888	0.00763095
TAS2R38	3.21063	0.0076621
LRRC8B	2.0911	0.00774015
CASP5	2.57895	0.00774291
CASP8	2.50149	0.00777499
NRBP1	1.38313	0.205145
PNPLA6	1.02492	0.913
SLC52A2	1.58709	0.131886
TINAG	2.02112	0.00778709
ETV1	2.52249	0.00780918
CR769776.1	3.43166	0.00786852
CITED4	4.38262	0.00786877
PDIA6	1.15688	0.596474
SERP1	1.36127	0.266758
ACIN1	2.41495	0.0581261
ZNF473	1.96052	0.161866
MGST2	1.08604	0.844999
MANBAL	1.10699	0.683514
ZC3HAV1	1.40518	0.326009
TIMM21	1.9915	0.0247899
SERINC3	1.01415	0.968963
ENG	1.3781	0.344386
NR2C2AP	1.30057	0.423433
RNF41	1.2333	0.368063
C1orf122	1.06605	0.860783
RPL38	1.11276	0.720733
POLR1A	1.20313	0.620692
ATP5J2	6.73466	0.00788895
RNF145	3.55203	0.00792336
IQGAP2	2.66631	0.00792374
BBS10	1.27907	0.34525
BEST1	1.14364	0.70382
NAB2	1.94481	0.0344518
KIFC1	1.32969	0.383652
LCN15	4.5277	0.00794475
GATA1	8.70439	0.00795713
RP11-762I7.5	1.99465	0.0351911
PMF1-BGLAP	1.27053	0.472395
LDLRAD4	2.44486	0.0079925
SAMD9L	11.3293	0.00806063
VOPP1	2.42963	0.00806324
PRSS41	9.03189	0.00806393
PEMT	2.67803	0.00808896
PKIG	1.02826	0.909517
FLYWCH1	1.44714	0.245386
MRPS22	2.55249	0.00809921
BEND3	1.64967	0.0300871
FLII	1.12958	0.728842
TMEM17	1.09945	0.702385
GAPVD1	1.05042	0.786037
PDYN	1.08332	0.746302
SEC31B	7.5115	0.00809961
TMEM128	1.09659	0.695277
BLCAP	1.64252	0.187128
UGT2B7	2.57219	0.00811002
ARPC4	2.5109	0.141993
CRLF1	1.49753	0.218369
KIF9	1.02902	0.940072
CATG00000083777.1	2.64644	0.008115
BCAR3	2.09455	0.0602419
EEF1E1	1.04787	0.89527
C15orf60	2.07226	0.0562756
TMTC2	1.11883	0.74366
OSBPL1A	3.2697	0.00814358
GMIP	1.45887	0.136999
TMEM86B	1.44063	0.250367
ADAM8	1.20704	0.550725
NTRK1	1.33962	0.248741
OR2AP1	2.70147	0.00816554
CATG00000058910.1	1.08037	0.752205
HIST1H3E	1.81179	0.0759592
GRM8	1.8325	0.0582207
TMEM105	3.32762	0.073774
GPC2	1.19624	0.663872
CDKL5	1.05013	0.882393
GPR141	1.12964	0.606973
PLCXD2	1.21508	0.579995
LCN2	1.99581	0.0866214
ABCC4	1.64685	0.138847
CLUAP1	1.1527	0.5995
ABCC1	1.17427	0.620847
CITED1	2.66717	0.0679165
HDAC9	1.16907	0.460542
PGAP2	1.21407	0.584926
ARGFX	2.61551	0.0082046
MON2	3.04206	0.00821728
CD2AP	1.50567	0.116977
CDHR3	2.70254	0.0873181
SEMA5B	1.18547	0.550776
USP53	1.12897	0.662195
KCNIP2	1.02677	0.926265
NDUFA2	1.14463	0.792052
TMEM126B	3.32665	0.00826035
ABHD15	1.03321	0.924635
TFDP2	1.06434	0.889958
BEGAIN	1.57558	0.352587
WDR7	1.49593	0.163403
UQCC1	1.57702	0.110173
ADGRD1	2.15879	0.00827901
GFM1	1.36535	0.319365
NELL2	1.47544	0.242989
IFI27	1.36102	0.325235
CCDC182	2.94766	0.00828533
COBLL1	4.0804	0.00834277
ERG	1.13521	0.626417
PTBP2	1.20002	0.552786
TMEM201	1.32169	0.350292
TUBGCP3	1.30388	0.328183
KRT37	1.38933	0.185061
AMTN	1.72595	0.0512049
TRPM6	6.28474	0.00834363
WDR53	1.92837	0.183262
TREM1	1.65837	0.131738
NCAPG2	1.19549	0.538886
SSH1	1.13133	0.678702
CCR3	2.59762	0.00837497
RNF32	1.81436	0.0118719
GABRR2	1.49412	0.158652
OR6B3	1.27585	0.3958
HOXC12	1.00619	0.983457
ZDHHC1	8.63272	0.00838217
CACNA1G	1.36338	0.0861702
CPNE5	1.83961	0.165416
PHACTR3	1.24377	0.383432
TCF7L2	1.3929	0.25386
CATG00000017092.1	1.99667	0.120823
NPNT	1.65435	0.120653
FSD1	1.81933	0.225721
STK33	1.0028	0.991773
THEMIS2	1.44907	0.329317
BTBD16	1.23606	0.40025
DZIP1L	1.0091	0.978826
HACD1	1.03235	0.92583
ACSL1	1.45321	0.275603
ZNF461	1.38491	0.247823
WDR86	1.28508	0.414869
GNGT2	2.5836	0.00840328
NFIX	4.00133	0.00848367
IDNK	1.08657	0.804291
WFDC6	1.09327	0.790595
NR2E3	1.5754	0.137313
TIGIT	1.57541	0.164997
MPEG1	1.34897	0.323082
DLX5	1.29765	0.530453
KLRC1	1.00419	0.989621
CYB5A	4.52695	0.00849857
PLVAP	1.094	0.830203
IQCF3	4.20959	0.00853303
LYL1	1.21624	0.429592
PUM1	1.36529	0.457812
DRC3	1.20751	0.363947
PKD1L3	1.11898	0.670618
SLC6A13	1.0323	0.873293
B3GNT5	2.63204	0.00855147
TNFRSF11A	1.87411	0.011676
SYNE3	3.51269	0.00856673
CLEC19A	11.6818	0.0085791
PTX4	2.54964	0.0741461
ANXA4	1.18394	0.578935
RP13-152O15.2	7.9575	0.00859368
ZNF248	1.09259	0.732759
IL17RE	1.20048	0.536423
ZNF596	2.50081	0.0588076
ZNF329	6.41678	0.00861583
ZSCAN1	1.30666	0.295348
NPAS2	6.75531	0.00866459
CCDC93	6.12723	0.00867859
FREM1	1.03445	0.893235
FAM111A	1.58432	0.126155
OR9I1	1.33143	0.385044
ANKRD7	1.28726	0.503067
IL13RA2	1.82359	0.0551808
HTR1E	1.23272	0.606908
WRAP53	2.52886	0.00872274
PTHLH	1.79134	0.152355
C1orf54	1.07028	0.784097
WDR64	1.81623	0.0466095
SNX17	1.95749	0.0310882
CATG00000027948.1	1.19988	0.676403
TMEM99	2.591	0.0087276
TEX14	1.74894	0.0877738
TUBD1	1.59798	0.180601
ATRAID	2.06247	0.00873905
CATG00000030364.1	1.3002	0.41484
ZFYVE19	1.06946	0.804414
SNRPC	1.244	0.595708
SPACA5	1.64727	0.0427838
CRADD	1.8902	0.0145141
PGPEP1	1.32843	0.364127
SELT	1.61565	0.208714
P2RX3	1.58196	0.195777
CATG00000054300.1	3.6503	0.00874621
CHUK	2.97973	0.00876514
OR8A1	2.08172	0.00878923
CACYBP	3.20467	0.00879401
LIPI	5.50999	0.00880335
NGLY1	1.64286	0.143214
CACNA2D4	1.93782	0.0388509
OLR1	1.26451	0.352826
CD164	3.18923	0.0088293
TRMT10B	1.33514	0.383192
CATG00000034684.1	1.98409	0.0674175
DCP1B	5.3902	0.00884586
KIAA0355	2.33428	0.00885732
KIF2A	1.1035	0.725145
DHRS9	1.19924	0.472977
SLC22A1	1.71595	0.0847552
RCAN3	1.66944	0.130619
PIN4	1.07626	0.746583
USHBP1	1.24478	0.465259
MARCO	1.05147	0.881808
SEC16B	2.10342	0.00887478
FAM192A	1.21872	0.48483
C9orf131	1.18061	0.594332
SPRYD7	1.03709	0.904846
NSUN2	4.87057	0.00888638
NINL	1.35735	0.506478
TCN2	1.1265	0.569231
KDM5B	1.598	0.236128
IKBKG	5.39658	0.00891505
TMEM108	1.13757	0.743955
PGM5	1.00962	0.976089
CSAG1	1.6407	0.316604
GATA6	2.37015	0.0627626
ECD	1.60091	0.0997384
DUOXA1	1.11405	0.735698
KMO	1.5239	0.202014
PDCD10	2.07253	0.111167
HAPLN3	1.36474	0.307313
BAG4	1.11745	0.7563
RAPGEF4	1.01416	0.947015
HIST2H2BF	1.35518	0.300124
PLCE1	1.02087	0.935817
SETMAR	1.63769	0.124709
ADCY8	1.24138	0.445941
TMPRSS4	1.07932	0.740123
CXCL16	1.81719	0.0446234
CTNND2	1.53048	0.189389
CD99	1.09489	0.795176
DUSP26	1.13142	0.6432
HUNK	1.62146	0.434137
RNF146	1.75728	0.106456
SPATA22	1.25722	0.320242
CASS4	2.34776	0.00892172
IGFN1	2.55296	0.00894317
CYP4B1	1.06863	0.778699
WHAMM	1.69609	0.0370988
AKNA	1.10587	0.748747
TMEM176B	1.04368	0.878093
IL27	1.32105	0.466953
TMEM200A	1.41111	0.254116
STAU2	1.00125	0.996924
CATG00000072318.1	1.17996	0.546856
TNK2	1.45401	0.136571
SLC2A2	1.889	0.0172994
NDUFAB1	1.43168	0.179228
XKR4	1.46722	0.197343
SGO1	1.03821	0.902459
PZP	1.04016	0.924948
ERICH6	2.5613	0.00899658
OAS3	1.48508	0.187892
C20orf27	2.86999	0.00910035
CRIP2	2.37628	0.144186
RAB5B	1.32615	0.611208
ZNF136	1.07122	0.805925
ZNRF4	1.21438	0.481129
TTC32	10.0217	0.00912744
PHYHD1	2.71551	0.00914661
YAP1	1.75072	0.0466215
LGALS4	1.52399	0.100403
CATG00000094142.1	2.22043	0.00919028
FAM78B	1.48366	0.144199
DCN	2.45924	0.00922489
CLDN14	1.39588	0.508668
BBOF1	1.18502	0.560832
MAP3K1	1.05303	0.829376
MX2	1.1008	0.777307
ELMO1	1.99986	0.0626245
FGFR4	1.56335	0.364082
SLC15A3	1.15075	0.652137
BTRC	1.04921	0.845358
TIAM1	1.32495	0.596344
SLC12A3	3.86303	0.00925822
SMO	2.60693	0.00927401
PCDHGA8	1.04396	0.882934
DSCR3	1.03992	0.938111
GAR1	1.83207	0.0908663
PAM	1.79433	0.0928467
AMICA1	2.38897	0.00928948
MTF2	1.17624	0.665583
PISD	2.31333	0.0093164
MDFIC	1.2082	0.652573
ZNF629	1.09353	0.689338
ZNF844	5.74417	0.00932527
CATG00000094784.1	3.00825	0.00934394
TGFBR3	1.57107	0.0869473
KATNA1	1.53291	0.149788
AC024257.1	1.03683	0.889197
MLH1	1.49654	0.195168
CORIN	1.53688	0.095071
NOX5	1.27769	0.437149
OR4M1	1.14042	0.661723
KCNMB3	1.4155	0.176905
SLC22A25	1.15328	0.607276
TCAP	1.49892	0.141391
ECM1	1.05632	0.847373
ACSS1	1.09395	0.766525
ZP3	1.10098	0.754257
NCAPH	1.32822	0.477557
EFR3A	1.53042	0.268638
OCIAD1	1.38239	0.147832
NLRC4	1.7528	0.0218769
CCDC153	1.09954	0.68133
LYPD1	1.17913	0.688411
TBCA	1.05056	0.925222
P4HA1	1.13239	0.721684
FAM3C	1.70925	0.0210994
CC2D2A	1.14473	0.639302
C12orf76	1.75618	0.094726
SCRG1	1.03753	0.93533
PRLHR	1.25152	0.531653
KCNK7	1.01141	0.964871
ORC2	1.39778	0.398688
CATG00000022986.1	1.16345	0.513223
NXPE1	1.01736	0.936027
SERPINB2	1.76713	0.0761292
ZFP90	1.11063	0.671506
LYPLA1	2.05128	0.0644048
PLAUR	1.44414	0.154005
ARFIP1	1.30704	0.296894
TVP23B	1.27535	0.477227
FAM163B	1.0808	0.850111
STAT4	1.41448	0.315191
OR56A4	1.00189	0.99586
PRR15	1.47345	0.279458
ZBED2	1.45838	0.221088
MGRN1	1.16545	0.575571
RFC2	1.17768	0.705297
ATP23	1.07153	0.810332
SH2D6	1.32605	0.153573
MAL	1.09762	0.712033
GPRASP1	1.36384	0.296378
CATG00000041354.1	1.16627	0.568632
PARS2	1.65139	0.0619022
FCRLA	1.82994	0.112309
FUT4	1.29175	0.478689
MMP2	1.71143	0.0562291
CASP1	1.11845	0.732097
EFHD1	1.13011	0.729332
PTPRG	1.83566	0.124024
TSPAN16	1.40886	0.21747
NAT2	1.28483	0.3728
FAM49B	1.05844	0.861643
SSBP2	1.97245	0.0188814
RHOH	1.74613	0.200406
GCC2	1.16134	0.602606
COIL	1.03842	0.921531
RPE65	1.4198	0.428414
HTR4	1.00422	0.983655
NUP107	1.27833	0.295714
LMAN2L	1.70206	0.0835889
TMEM145	1.5662	0.23813
GABRP	1.92831	0.0399009
ARNT	1.04228	0.865817
GSS	1.32514	0.437014
ZNF839	1.1017	0.760131
GABRB2	2.78125	0.0954473
OLFM3	1.71788	0.0976213
MTL5	1.6563	0.14618
NRF1	1.0466	0.903547
IFT74	1.3731	0.358731
EXOSC10	1.12518	0.658291
PAGE5	1.84589	0.0498715
NRIP1	1.12214	0.699388
CMB9-55F22.2	1.60031	0.278857
SUN1	1.93257	0.149962
UBQLNL	1.71086	0.0475175
UBE2T	1.17553	0.594247
MTMR2	1.05621	0.872037
PLSCR5	1.82714	0.026949
FHL2	1.21126	0.56758
RP11-80H18.3	1.11019	0.707879
LUC7L3	1.10277	0.757228
GLIPR1L2	1.15703	0.581721
HK3	3.21634	0.0856361
EVPL	1.15407	0.562833
RRAS2	1.17051	0.570006
ZNF230	1.88511	0.0579139
ZBED8	1.47538	0.202211
MYO3B	1.99835	0.061973
NUDT2	1.29515	0.51995
KLLN	1.8354	0.171049
SLC39A2	1.71417	0.0497279
AKR1D1	1.43634	0.115101
AZGP1	1.96213	0.0258003
RRM2B	1.02464	0.934355
WDSUB1	1.1758	0.622278
KLHL5	4.14667	0.00943435
OPA1	1.66572	0.218903
VRK2	1.11991	0.663735
C9orf3	4.39409	0.00943497
FAM63A	1.0207	0.942966
SPG21	1.12278	0.69276
PDE6B	1.16057	0.777147
PEX2	1.5444	0.153281
ASB16	1.05841	0.870333
HADH	1.78224	0.145536
VIPR1	1.42119	0.273278
ADAT2	1.88715	0.101046
FGF1	1.6613	0.13677
GSDMC	10.0856	0.0094439
ZNF18	1.00582	0.986977
XIRP1	1.96369	0.0220331
CCND3	1.08746	0.770706
SMIM9	1.34323	0.256994
GPR19	1.30012	0.357939
GAREM1	1.16202	0.604118
FAM104A	2.18905	0.00944516
ST20-MTHFS	1.59779	0.133834
SNX5	2.38225	0.00944848
CATG00000043764.1	1.64557	0.0715332
DPPA2	1.91146	0.0601588
PCED1B	1.76806	0.121085
EBF3	3.2636	0.00945036
IFIT3	3.09553	0.0094775
ALPL	1.03607	0.879892
LY96	1.35859	0.399221
MYOZ1	1.05383	0.907492
IL1R2	1.5104	0.131479
LOXL4	1.08939	0.742595
KLRC4	1.04081	0.885433
TCEANC	1.0452	0.899894
LTF	5.10063	0.00948854
EDNRA	1.21446	0.488416
KAT8	7.59436	0.00949452
SLC25A53	1.05175	0.851741
RXFP4	1.5402	0.164031
HSD17B6	1.08019	0.881193
SPRR2E	3.57883	0.00949474
CXCR6	1.0478	0.839996
MYL7	1.32803	0.338299
LCTL	1.94531	0.0499971
CEACAM7	1.88389	0.106624
TP53I11	4.22769	0.0095789
TXNDC8	2.40303	0.00959548
CHRNB1	1.09581	0.751527
ESF1	1.57483	0.295553
OR4D2	1.2807	0.373912
LPIN1	1.56805	0.181613
DAD1	1.13979	0.592165
CMTM1	1.11526	0.633918
C1orf112	1.17469	0.686726
AC096582.1	3.55164	0.00960539
TP63	1.97603	0.127933
PDRG1	2.1446	0.00966013
ZNF514	1.69988	0.126675
ZNF132	1.34924	0.247248
TTC21A	1.14029	0.602576
GC	1.5549	0.161917
CYHR1	1.27863	0.609251
PUS10	1.72544	0.272478
PSMF1	1.58718	0.132663
CATG00000107158.1	1.08622	0.833516
PNLIPRP1	1.0653	0.84287
FAM122C	3.15297	0.00966151
RGS9	1.3935	0.284131
TRIM34	1.10023	0.731214
ZNF131	4.04002	0.00972814
TMEM117	1.05019	0.897738
SSR3	1.38995	0.219752
ZSCAN10	1.31592	0.282597
EXOC6	1.05649	0.860752
GLMP	1.25886	0.289426
ZNF211	1.14391	0.593402
IKZF3	2.53364	0.00981611
GCNT1	1.03806	0.891189
HSCB	1.28861	0.395797
ZNF319	2.46714	0.085656
OR10AD1	1.1103	0.688623
ITGA4	5.26308	0.00982969
CEPT1	1.31391	0.257905
FPR3	1.19285	0.399383
NCAPH2	1.64793	0.098317
DHODH	1.33674	0.218292
EVC2	1.85222	0.0710384
PRKD3	1.0595	0.842809
ERCC3	1.02879	0.919257
SPIB	1.20983	0.521788
MARCH2	2.28643	0.00986607
OR2AT4	1.73071	0.128533
THAP7	3.78303	0.00986725
CBY3	3.16668	0.00987098
DIAPH3	4.90505	0.00988349
PIH1D2	1.92115	0.0370476
FAM19A4	1.06464	0.789408
PTCH1	2.16774	0.00988514
CATG00000057133.1	1.35845	0.224413
EPHB2	2.64892	0.00988769
NKAIN2	1.45079	0.267521
CATG00000022646.1	1.52156	0.134795
PSMC6	9.04284	0.00991983
BBX	1.85618	0.0368528
CATG00000036859.1	2.71541	0.00992134
TNFRSF14	1.30765	0.338855
FGFR1	1.00892	0.986593
SNX32	2.30148	0.122116
FGF13	1.26214	0.388474
CATG00000083443.1	1.81925	0.0605094
SPACA6	1.18432	0.584942
KLK3	1.88671	0.0501458
KRT72	1.02789	0.926314
DYNC1I2	1.47142	0.197367
BPIFA3	1.64366	0.122603
CATG00000043364.1	2.09799	0.00997489
CATG00000089926.1	2.14465	0.00998529
GNAT3	2.43643	0.009988
ALG8	1.60704	0.191964
CTXN2	3.60377	0.0100184
MAGEA8	1.20319	0.506863
TMPRSS3	1.7576	0.0807602
RRBP1	1.22974	0.416889
CNOT2	4.63655	0.0100352
SCAPER	1.15551	0.637034
ANGPT2	1.6517	0.124738
ZNF234	1.83381	0.174008
ATAT1	2.46884	0.0100548
MTFR2	1.89253	0.0258898
IFT46	1.39436	0.255556
PTGR1	1.3543	0.314397
NR1I3	1.22835	0.492413
RBBP7	1.00858	0.983302
CAV2	1.92021	0.0846356
AL162424.1	1.02923	0.914184
CATG00000019122.1	1.07838	0.740847
PQLC2L	1.52231	0.176305
NAA16	2.26883	0.0100871
ZNF786	1.20521	0.411039
ORMDL1	1.44572	0.328285
NMBR	1.18331	0.558105
TTC39A	1.61424	0.125955
SEPP1	1.1493	0.690361
MORC3	1.78186	0.166089
CCNB3	2.22012	0.0100887
MRLN	2.20141	0.0101183
CLEC1A	1.36005	0.22713
CDH17	1.26821	0.311636
GIMAP6	1.04221	0.850345
EDDM13	1.23311	0.365557
LRRC3B	2.12369	0.0101977
PALM2	1.94088	0.00499126
GNAS	1.76716	0.0724282
FANCD2	7.51438	0.0102377
MLIP	2.92589	0.0102509
IRF3	2.26269	0.0102792
TOP2B	1.00591	0.980844
IKZF4	1.02514	0.939948
MATN4	1.01869	0.951948
CALCR	1.90766	0.0550357
LIG4	1.01896	0.968953
OR4K1	1.4755	0.116501
SLC6A1	1.49259	0.0868022
PRM3	2.49711	0.0533258
TCP11	3.59091	0.0534364
RNF31	1.31065	0.341657
CCDC113	1.04976	0.807589
KAZALD1	1.16559	0.51188
PRDM2	1.26013	0.393464
WI2-2373I1.1	1.15873	0.384252
SYT1	1.25873	0.425743
CAMK1G	1.08014	0.771216
LIMS1	1.04069	0.903102
ITPKA	1.25737	0.345139
SMIM1	1.26993	0.368297
PJA1	1.04354	0.877025
SPAG11B	1.64747	0.0879489
GRAP2	2.21978	0.232094
FOSB	1.54956	0.15592
ANKRD49	1.58823	0.110568
RDM1	3.75869	0.0103102
CATG00000061038.1	2.00423	0.0103259
PRPF40A	3.57012	0.0103278
TFF3	1.09467	0.755463
GBA	1.03219	0.924028
PGF	1.07389	0.806496
OR10G4	3.58904	0.0103316
PAEP	1.40217	0.295009
TBX20	1.61748	0.112927
PRSS22	1.08669	0.732159
HIST2H4B	1.27387	0.480596
NDRG2	1.338	0.423835
CSNK1G1	1.1883	0.498012
GFRA4	1.03746	0.890575
PHKA1	1.03467	0.893832
FGL1	1.29085	0.321775
POLR2F	1.66083	0.378351
ATRNL1	1.06396	0.879495
POLD3	1.1416	0.645837
PSMD6	2.13397	0.0103322
FGF8	1.00802	0.980359
RAB17	1.58381	0.101115
SLC17A1	1.17448	0.493534
ZBTB49	1.33676	0.236956
CFAP77	4.27075	0.0103474
DSC1	1.80273	0.045336
MITF	2.16412	0.120194
ULK4	1.35971	0.207236
RXFP1	1.08657	0.776745
MTHFR	2.26232	0.0103702
CATG00000078334.1	1.74845	0.0998552
EMC2	2.5029	0.0103992
FAM177A1	3.7993	0.0104013
CATG00000026215.1	1.41074	0.224705
SYNJ1	1.3934	0.251995
LA16c-306E5.2	1.51713	0.204093
TMEM106A	3.16695	0.0653752
SLC5A7	1.04283	0.877134
MAP3K7CL	2.95479	0.0104076
HAVCR1	1.05007	0.891155
GEMIN2	1.25002	0.565876
CD163L1	2.46727	0.0104258
KCTD3	1.10251	0.79662
AMFR	2.61665	0.0104473
CD1D	2.47283	0.179692
TMEM92	6.77295	0.0104477
LZIC	1.23463	0.406853
TM4SF4	1.63547	0.0335508
SOD3	1.12436	0.712056
RBM6	2.46662	0.0105052
DUOX2	1.76727	0.104617
CATG00000075456.1	1.14717	0.570169
KIF1BP	1.18504	0.738848
PDZD3	3.82583	0.0105365
PPP1R26	7.57425	0.0105391
PPP2R2B	1.49341	0.368725
DSG2	13.3805	0.0105459
C6orf48	6.03488	0.0105523
MPP2	1.33351	0.123821
IZUMO2	1.4896	0.179796
VWA1	1.16467	0.640146
MLN	2.21122	0.18159
REG4	1.18549	0.521719
OPN1LW	1.23129	0.444412
MIA3	1.30294	0.393979
OR10Z1	2.14259	0.0633361
TBX18	1.57843	0.144787
DHX57	1.25074	0.383249
TSHR	1.10757	0.678121
LARP1B	1.22618	0.576374
HLA-G	1.86182	0.0329032
KRTAP2-2	1.66558	0.0586497
S100A3	1.60061	0.0210595
CCDC114	2.60105	0.0106121
GCNT3	1.39457	0.259212
CATG00000110945.1	1.03209	0.886131
FUZ	1.7479	0.0220568
FBXO16	1.00188	0.994699
SYTL4	1.24199	0.456939
CPNE4	1.53426	0.130591
QPCT	1.15393	0.740846
OPRM1	1.51736	0.185691
ADRA1A	1.01932	0.933104
CAPNS2	1.01162	0.965614
CATG00000112929.1	1.14124	0.582646
BEST3	8.83329	0.0106818
OARD1	1.87189	0.0342212
TAL1	1.0227	0.934068
LRRC2	1.71901	0.0704353
C2CD4C	1.04201	0.935346
RASSF8	1.23822	0.488766
PUM2	1.59977	0.169643
CNTRL	1.16085	0.601874
CCDC51	7.45812	0.0107351
RHBDL1	1.05489	0.842547
HIST1H2BN	1.36216	0.22002
OR5K4	1.03344	0.906337
RBBP8NL	1.50333	0.293763
IKZF5	1.50643	0.160556
POSTN	1.6205	0.178919
CATG00000095962.1	1.26332	0.351072
PPFIA2	1.58865	0.148244
WDFY4	1.52313	0.137728
REV1	1.44929	0.286824
[truncated: 2,871 more rows]
