# Supplementary material for: M6A RNA epitranscriptome dynamics linked to major depressive disorder and suicide risk
Source: Neuropsychopharmacology. 2025 Jul 10;50(10):1524–35. doi: 10.1038/s41386-025-02165-5 (PMC12340114; doi:10.1038/s41386-025-02165-5)
Supplement: Supplementary file 4 — Table S5 [file 41386_2025_2165_MOESM4_ESM.xlsx]

## Sheet: Data
Table S5: Hypomethylated transcripts in the MDD group
Gene Symbol	Fold Change	P-value
SNRPC	0.999988	0.999967
SGO2	0.999813	0.99956
ZNF568	0.999811	0.999482
RPL13A	0.999761	0.999378
TM2D1	0.999558	0.998824
TWNK	0.999554	0.998512
LOX	0.999363	0.997968
FOXE3	0.999344	0.998128
IKZF1	0.999331	0.998572
UBE2F	0.99906	0.997433
MAPK13	0.998947	0.997054
CD74	0.998942	0.997004
CCDC92	0.998573	0.996942
SDR16C5	0.998475	0.994993
NDE1	0.998454	0.995811
C8orf59	0.998442	0.99648
DROSHA	0.998291	0.995477
SLC22A12	0.997977	0.99341
NMT1	0.997928	0.993345
PSMC6	0.997922	0.994418
HDHD3	0.997857	0.994099
ENTPD1	0.997759	0.994133
OLIG2	0.997744	0.990737
PILRB	0.997717	0.993402
PPP6R3	0.997495	0.992488
CETN1	0.997491	0.991504
CATG00000107419.1	0.997459	0.992851
LZTS1	0.997395	0.9935
GRP	0.997294	0.99011
UBE2S	0.997099	0.992383
CIB2	0.996808	0.990788
CLIP3	0.996737	0.991289
FAM163A	0.996667	0.993052
RPRD2	0.996569	0.992524
FRMD5	0.996543	0.992351
ESAM	0.996541	0.991127
ADCK4	0.99608	0.986976
CIB1	0.995997	0.987501
CDH16	0.995982	0.982864
ZNRF3	0.995891	0.992785
RRP12	0.995841	0.986635
POMT2	0.995673	0.984797
PLEKHA8	0.995543	0.988996
RTFDC1	0.995474	0.983294
TCF7L2	0.995411	0.982607
CATG00000057669.1	0.99541	0.984367
ORAI2	0.99537	0.980308
SETD7	0.995039	0.984514
FAM213A	0.994913	0.986688
SP6	0.994902	0.989089
KLHL2	0.994902	0.993437
CPN1	0.994692	0.982127
NOL4L	0.994668	0.98394
CACNA1C	0.994611	0.98355
PLAU	0.994606	0.983274
PROM1	0.99455	0.977428
PLK5	0.99423	0.984654
PLSCR1	0.9942	0.990363
PSMB6	0.994194	0.988128
HNMT	0.993805	0.979219
ARMC3	0.993784	0.98034
APOBEC3F	0.993776	0.983466
C1orf186	0.993233	0.977137
XRCC4	0.993184	0.980011
TRAPPC12	0.993083	0.979141
PRC1	0.993057	0.984572
VPS13C	0.99305	0.982517
GRIK5	0.992888	0.982268
IP6K3	0.992678	0.978734
MR1	0.992534	0.973837
TIGIT	0.992402	0.973429
MRPS27	0.992202	0.971916
WNT4	0.992095	0.980447
DTX3	0.992092	0.974458
CYP21A2	0.991766	0.969742
ICK	0.991762	0.973831
ZMIZ1	0.991747	0.980662
DBF4	0.991569	0.979524
SPNS1	0.991418	0.973667
CERS1	0.991361	0.973233
C5orf38	0.991155	0.970272
RRP36	0.991086	0.972232
PSMD6	0.990946	0.974767
GPX5	0.990937	0.978858
SH3PXD2A	0.990813	0.972852
TESC	0.990728	0.975301
TUSC5	0.990569	0.973093
PLAC8L1	0.990563	0.973261
RSPH4A	0.990383	0.969625
ZNF449	0.990349	0.97052
ATG13	0.990217	0.965348
YTHDF2	0.990159	0.979077
C22orf29	0.989879	0.97547
ELOVL3	0.989868	0.965107
GAPVD1	0.989648	0.960881
BTG4	0.989516	0.968249
FAM69C	0.989484	0.966508
GLYATL1	0.98945	0.961246
LRCH1	0.989404	0.976736
MYLK	0.989332	0.964734
COMTD1	0.989304	0.978402
KCTD6	0.988907	0.965695
PSEN1	0.988855	0.969469
CATG00000040494.1	0.988796	0.955639
THAP3	0.988667	0.960236
MARCH7	0.988658	0.955662
TMEM251	0.988613	0.971862
MAEL	0.988607	0.965095
SLC6A2	0.988578	0.973576
JADE2	0.988367	0.964465
TARS2	0.988255	0.966336
TMSB15B	0.988134	0.971502
ZNF414	0.988114	0.956204
PIGX	0.988021	0.958165
S1PR5	0.987985	0.963986
TRAPPC6A	0.987934	0.968062
PPP6R2	0.987852	0.964366
ZFYVE27	0.987694	0.963909
LACTB	0.987652	0.96717
ELMOD3	0.987551	0.954483
ZNF415	0.987366	0.97312
MMP28	0.987193	0.959405
CPT1C	0.98711	0.961147
RPGR	0.987064	0.962027
SF3B1	0.987035	0.971696
PLPPR2	0.986667	0.950164
RTBDN	0.986644	0.940368
UNC93A	0.986369	0.956811
RYBP	0.986337	0.97088
CATG00000080173.1	0.986274	0.963923
CD274	0.986258	0.956458
SEC24B	0.986165	0.958532
RP11-1021N1.1	0.985874	0.970906
WDR47	0.985843	0.936093
POU4F3	0.985801	0.959347
FAM216A	0.985735	0.961885
ATRAID	0.985658	0.959894
HOXA10	0.985637	0.954883
RGS6	0.98561	0.961794
ZNF211	0.985544	0.961463
AGO3	0.985427	0.966832
DNM2	0.985337	0.964329
AGTRAP	0.985233	0.951843
ISYNA1	0.985154	0.950988
DIRC3	0.985135	0.952061
SESTD1	0.98502	0.957153
CDK6	0.984801	0.953375
DALRD3	0.984638	0.952585
CA8	0.984608	0.964277
SRSF10	0.984504	0.97119
ZNF202	0.984418	0.956103
ARRDC3	0.984388	0.948279
L1CAM	0.984387	0.958921
TMEM135	0.984381	0.958259
CHRNA6	0.984307	0.948408
UVSSA	0.984246	0.953877
MLH1	0.984163	0.957007
RHNO1	0.984107	0.94974
CATG00000104357.1	0.98404	0.960093
NPM1	0.984016	0.961481
ZDHHC6	0.983727	0.954423
TRIM46	0.983574	0.957118
STK25	0.983495	0.93875
BACE1	0.983459	0.949994
ZNF334	0.983434	0.95535
MANSC1	0.983405	0.963784
CDK5RAP1	0.983396	0.934398
DMKN	0.983348	0.937652
ARSB	0.983267	0.946238
VWA5B1	0.983016	0.937603
HTR4	0.98273	0.942471
TDRD7	0.982343	0.954055
GOLGA1	0.982216	0.95609
PDIA5	0.982123	0.945621
CATG00000010746.1	0.982095	0.952193
SRPK2	0.982019	0.9584
SVIL	0.981859	0.93737
XXbac-BPG32J3.19	0.981854	0.934236
CASP8	0.981809	0.947723
CCZ1B	0.98162	0.944866
NUP160	0.981507	0.946511
PDCD5	0.981391	0.974701
RBMX	0.981381	0.928767
OR51D1	0.981216	0.9377
BRD9	0.981142	0.942254
ZNF174	0.98114	0.939795
GPR119	0.981024	0.933393
CRYBB1	0.980918	0.943677
CLIC5	0.98077	0.954963
TMC5	0.980767	0.964212
AQP7	0.980568	0.934007
SCYL3	0.98049	0.958262
IER5	0.980471	0.94561
MRPL22	0.98047	0.950514
TGM6	0.980441	0.927528
IBTK	0.980263	0.957286
CYTH1	0.979799	0.943107
CATG00000010947.1	0.979763	0.957405
ASPN	0.979662	0.91536
TNNC1	0.979544	0.939012
TIMM23B	0.979462	0.939632
KCNK10	0.979462	0.960348
ATP2B2	0.979428	0.949239
CATG00000032950.1	0.979418	0.946606
WDR24	0.979376	0.933362
ZNF816	0.979295	0.94862
PEAK1	0.97919	0.966423
TRA2B	0.97913	0.94832
CATG00000057988.1	0.979078	0.934733
C1orf162	0.97902	0.93869
SERPING1	0.978953	0.938022
KIFAP3	0.978936	0.966571
SLC7A8	0.978845	0.932918
LY6G6C	0.978824	0.91137
ZC4H2	0.978573	0.936932
NR1H2	0.978556	0.947986
SLA2	0.978438	0.920796
CERKL	0.978404	0.949514
EIF3M	0.978299	0.955194
CFAP45	0.978205	0.899204
FBXW12	0.978199	0.92816
CCDC120	0.978082	0.95144
VCAN	0.977923	0.93242
GPR12	0.977879	0.957121
MGP	0.977776	0.959826
EIF5	0.977624	0.938638
DACH1	0.977585	0.8859
HOPX	0.977369	0.931813
ZNF467	0.977233	0.890888
MAD2L2	0.977211	0.948245
ZC2HC1C	0.977157	0.921982
ANKRD66	0.977066	0.928118
SAP130	0.977017	0.930436
UNC50	0.976959	0.941765
TLE4	0.976912	0.92253
AURKAIP1	0.976856	0.934504
RBBP8	0.97679	0.947233
PFKFB4	0.976716	0.932804
SNX12	0.976713	0.930496
SLC39A1	0.976227	0.933703
USP3	0.976191	0.92606
SPSB3	0.976169	0.92707
HMOX2	0.975858	0.945505
ZBBX	0.975753	0.936987
HIST2H2BF	0.975657	0.920171
CATSPER2	0.975653	0.944532
NBPF3	0.975621	0.937223
NFE2L3	0.97554	0.94102
CAPZB	0.97546	0.921523
TAF1C	0.975407	0.927472
SVOPL	0.974984	0.933542
AMPD2	0.974749	0.952984
CST7	0.974709	0.933755
RAPGEF4	0.974692	0.928637
CES3	0.974611	0.912583
LIM2	0.974599	0.946664
NME7	0.974446	0.934323
FRAT1	0.974376	0.943576
KCTD7	0.974158	0.927037
F10	0.974078	0.938086
CLEC1A	0.974049	0.913483
HPS3	0.974039	0.918329
PLB1	0.973935	0.904999
BIN1	0.973923	0.932844
CDKN2C	0.973874	0.954505
ZNF436	0.973831	0.911628
C12orf45	0.973801	0.936157
C1orf226	0.973793	0.936181
WDR54	0.973765	0.919078
RANBP3	0.97375	0.900842
RBFA	0.973574	0.923897
MYL12B	0.97349	0.908567
GJB5	0.973445	0.897528
MMP26	0.973429	0.928024
SLC12A7	0.973409	0.940675
CATG00000053459.1	0.97333	0.918002
CCK	0.97319	0.902627
DSE	0.973063	0.916716
SLC10A1	0.972944	0.936666
CATG00000030178.1	0.972941	0.900298
ZNF446	0.97287	0.919443
SELENBP1	0.972795	0.914945
CATG00000052891.1	0.97278	0.901528
MYL4	0.972669	0.897083
VPS26A	0.972664	0.921335
TBXAS1	0.9725	0.919464
PTCH1	0.972479	0.89101
TTYH2	0.97239	0.925357
CLDN6	0.97224	0.926764
CHIA	0.972161	0.899704
CD22	0.971973	0.924883
MPHOSPH10	0.971957	0.931939
RP11-15H20.8	0.971937	0.91922
BID	0.971818	0.935495
ACSF2	0.971794	0.901351
TPH1	0.971773	0.92791
CHDH	0.971764	0.900321
IL13RA1	0.971615	0.936774
OSBPL2	0.971583	0.921178
SREK1IP1	0.971402	0.937001
FTSJ3	0.971376	0.912473
CALB1	0.971326	0.912785
TACC1	0.971265	0.933048
SYT1	0.970896	0.962441
TTLL6	0.970832	0.904928
NR4A1	0.970776	0.908825
GAK	0.97038	0.940381
ADAD2	0.970341	0.938142
ZNF571	0.97022	0.91555
SHC1	0.970085	0.908906
HCST	0.969885	0.933653
IRF3	0.969866	0.896155
KDR	0.9698	0.939783
FAM180B	0.969671	0.907757
DYNLL2	0.969596	0.921871
CATG00000049669.1	0.969539	0.906624
ICA1	0.969393	0.884127
MEGF6	0.969334	0.920159
KCTD18	0.969312	0.860068
NR6A1	0.969271	0.906074
C14orf132	0.968859	0.895513
NELFA	0.968826	0.915706
ZNF696	0.968794	0.922878
POLA1	0.968699	0.872517
KLK3	0.968678	0.886417
VSIG8	0.968579	0.914432
API5	0.968483	0.917014
TMEM87A	0.968391	0.921222
C1QTNF7	0.968275	0.90451
VAV3	0.968143	0.906198
LMAN2L	0.968126	0.897687
SMCO4	0.968077	0.897814
DUSP26	0.967856	0.893018
CLDN19	0.967693	0.904373
NUTM2D	0.967676	0.910531
ZNF610	0.967463	0.919033
TIAL1	0.967323	0.931572
ANKRD10	0.967301	0.925056
IFITM3	0.967254	0.930008
PDIA6	0.967148	0.901889
FNDC1	0.967147	0.892631
TOM1L2	0.967091	0.90668
MYBPC3	0.96701	0.833429
ST3GAL6	0.966772	0.907162
FAM98C	0.966768	0.909455
VSIG2	0.966626	0.878967
WDR62	0.966408	0.915526
GUCY1B3	0.966406	0.893295
PTGER3	0.966387	0.879818
ZNF20	0.966372	0.863908
HYI	0.966355	0.862642
MYOM2	0.966244	0.917573
CATG00000110256.1	0.966162	0.897278
OSBP2	0.966019	0.883488
GPR183	0.966	0.878009
PNPLA7	0.965963	0.901143
PRDM13	0.965848	0.885878
TRERF1	0.965698	0.926178
CNNM1	0.965679	0.892063
IL1R1	0.965668	0.868833
UBE2K	0.965522	0.917708
ZNF493	0.96545	0.910359
EGFL7	0.965388	0.889492
ACACB	0.965369	0.882906
TMPRSS7	0.965269	0.840416
MTO1	0.965186	0.932546
UIMC1	0.965076	0.849164
RP11-258C19.5	0.965067	0.915336
YBX3	0.965014	0.916376
TCEAL8	0.964727	0.926029
BCL2L11	0.964443	0.914681
NEURL1B	0.964325	0.868766
CATG00000107104.1	0.964301	0.901095
DBX2	0.964254	0.884207
PSMG4	0.964018	0.903237
ARHGAP12	0.963979	0.907181
GABPB1	0.963843	0.859914
TFPI	0.963754	0.869248
RHBDF1	0.963701	0.894232
SERPINA1	0.963684	0.881923
ZNF181	0.963668	0.938873
DSN1	0.963579	0.868864
CREB3L2	0.963478	0.90515
LGALS12	0.963328	0.889945
NR2E1	0.96304	0.861771
CATG00000038460.1	0.962983	0.844019
PPIH	0.962919	0.892761
CNTROB	0.962827	0.87315
LSR	0.962826	0.895351
SLC1A6	0.962644	0.940424
MSANTD2	0.962406	0.881799
RHO	0.962401	0.910588
PEX19	0.962311	0.92012
C9orf173	0.96229	0.880463
SEMA3E	0.962221	0.942969
MYO1F	0.96219	0.887215
SEC31A	0.962063	0.910406
MLLT10	0.961913	0.864172
DRD4	0.961879	0.857163
CTNNB1	0.961793	0.933257
C1R	0.96163	0.883472
NPAS1	0.961597	0.894214
NAA15	0.961505	0.838895
CLEC4G	0.961395	0.83195
VEPH1	0.961084	0.885336
DENND1B	0.961044	0.901442
C20orf195	0.960854	0.866138
AMPH	0.960788	0.93168
TSGA10IP	0.960664	0.844283
ARNTL	0.960658	0.888078
PPFIA2	0.960589	0.875217
EPB41	0.960588	0.870897
SURF4	0.960414	0.869682
RBM7	0.960414	0.86883
GABRG1	0.960333	0.914665
CDCP2	0.960294	0.883784
CATG00000034844.1	0.960186	0.860569
SLC6A9	0.959996	0.826728
FAR1	0.959932	0.921074
GUCA2B	0.959893	0.858339
FBXO7	0.959669	0.89022
GCNA	0.959665	0.878678
ACSL4	0.959642	0.899082
DRC1	0.959517	0.887726
CCDC112	0.959506	0.889352
CATG00000083638.1	0.959485	0.850563
CLTCL1	0.959425	0.897985
CATG00000039952.1	0.959044	0.868461
TNIP1	0.959037	0.872183
RINL	0.958975	0.843409
MLH3	0.958925	0.845349
ENY2	0.958816	0.862617
CPB2	0.958796	0.895161
MFSD7	0.958759	0.86256
ANKRD28	0.958748	0.862286
PIP5K1A	0.958713	0.93403
USP13	0.958652	0.881564
SRPK3	0.958425	0.826642
PBX3	0.95841	0.863581
PCDH11X	0.958372	0.878704
MAN2C1	0.958173	0.900186
GPR137C	0.958111	0.89152
POGLUT1	0.958103	0.909739
PCDH18	0.958085	0.924056
HELLS	0.957856	0.902128
KLF5	0.957656	0.873401
EIF6	0.957448	0.821427
RP1-56K13.1	0.957443	0.913206
XXYLT1	0.957423	0.850253
MUC19	0.957389	0.907143
CHD3	0.957384	0.892792
C4orf26	0.957361	0.852248
ZNF32	0.957104	0.87349
TMPRSS13	0.957102	0.84196
CCM2L	0.957052	0.847415
CORO1C	0.956981	0.852756
TLCD1	0.956854	0.877356
ZC3H6	0.956849	0.886747
DCN	0.956744	0.870719
P2RX4	0.956691	0.831175
CLEC2A	0.956674	0.885583
LY9	0.956512	0.874766
RASGRP3	0.956411	0.852756
TRIM50	0.956354	0.849638
KDELR3	0.956204	0.887418
DGKZ	0.956162	0.862205
TUBB2B	0.956111	0.949196
CATG00000115856.1	0.95603	0.838704
PRR29	0.956002	0.843244
EPB41L4A	0.95595	0.877112
NFYA	0.955914	0.865108
DSTN	0.955828	0.88219
ANO10	0.955825	0.852879
PLPP4	0.955767	0.862955
GTF3C3	0.955703	0.871074
ASXL1	0.955677	0.857282
CREM	0.955637	0.864582
HINT1	0.955526	0.940261
CATG00000110325.1	0.955289	0.871656
DTNB	0.955062	0.792201
MS4A6A	0.955018	0.85982
GTDC1	0.954995	0.883519
PLEKHH2	0.95498	0.857058
FGD3	0.954904	0.86195
NME6	0.954888	0.848276
ADGRV1	0.954723	0.916788
PSMD4	0.954718	0.857202
OR5K3	0.954712	0.811114
ACADS	0.954607	0.881832
C14orf159	0.954523	0.7938
FAM49B	0.95443	0.879287
PAX5	0.954351	0.847854
PMM1	0.954348	0.860788
PEX14	0.954309	0.903094
KCNAB2	0.954239	0.844734
DGKB	0.954183	0.889254
CACNG5	0.954122	0.840566
PRSS23	0.954085	0.850563
DTX4	0.953972	0.819908
AGPAT1	0.953748	0.787153
EPB41L2	0.95361	0.88352
PSMA5	0.953521	0.877395
MAGIX	0.953399	0.885537
C19orf68	0.953361	0.836045
PURA	0.953277	0.845917
BCAT1	0.95327	0.836939
LRRC1	0.953064	0.847984
MAP3K7CL	0.952931	0.866418
BSDC1	0.952827	0.870651
NEK3	0.952774	0.839561
THTPA	0.952752	0.878019
ZEB2	0.952706	0.826519
UFM1	0.952566	0.891937
OPA1	0.952395	0.906789
EPB41L1	0.952382	0.840453
SEBOX	0.95238	0.859492
CCDC158	0.952338	0.867141
CD99	0.952314	0.857276
EIF2AK1	0.952262	0.880357
SNTG2	0.952087	0.81061
RNF103	0.952082	0.856681
BMPR1B	0.951984	0.876221
MAST4	0.951843	0.830163
HAPLN3	0.951809	0.875447
BTBD11	0.951749	0.849694
GPR173	0.951688	0.792711
KCNJ2	0.951536	0.872821
GPR25	0.951405	0.883048
SMAD3	0.951397	0.834721
CBWD3	0.951335	0.866236
GGA1	0.951021	0.888949
PRDM11	0.950897	0.817828
ENPP5	0.950895	0.866982
ZNF224	0.950855	0.89337
CPNE4	0.950756	0.811933
TPTE	0.950709	0.874808
MST1R	0.950584	0.855257
BAZ1B	0.950546	0.835021
CPVL	0.950473	0.846543
NRG3	0.950445	0.849509
ERVV-2	0.950444	0.80426
ZNF567	0.950416	0.800524
ADGRG2	0.950239	0.827685
EFCAB2	0.950066	0.793907
NEDD4L	0.949932	0.867169
C5AR1	0.949811	0.834733
SULT1A2	0.949705	0.824504
CATG00000023300.1	0.949513	0.870333
ZNF12	0.949486	0.85101
SLC25A10	0.949448	0.842695
PANK1	0.949393	0.854428
ZNF618	0.949209	0.868711
EMC3	0.949097	0.849
KRBA2	0.949084	0.849574
CPEB3	0.949053	0.842356
MYOD1	0.948982	0.866209
CYB561A3	0.948909	0.863179
ATAD1	0.948866	0.834739
T	0.948823	0.863449
HLA-DPA1	0.948735	0.837631
MYOG	0.948692	0.83458
APLP2	0.948691	0.832643
CXXC1	0.948538	0.815691
ROBO2	0.948492	0.819207
GPR20	0.948436	0.819562
TPCN2	0.94837	0.848472
CLIP4	0.948244	0.834771
INPP5J	0.948137	0.850844
ADGRE5	0.947994	0.828897
PAQR6	0.94798	0.840656
NFIL3	0.947937	0.902518
SCN1B	0.947798	0.732562
SRRM5	0.947725	0.846294
TACC2	0.947644	0.865826
MLYCD	0.947459	0.837502
KRTAP4-12	0.947395	0.85308
HSD3B2	0.94733	0.819673
MRPS5	0.947137	0.846926
FAN1	0.947104	0.855995
RPSA	0.94709	0.916487
PPP1R3F	0.947045	0.902833
PLEKHB2	0.947024	0.825345
HLA-G	0.946908	0.898218
ATIC	0.946869	0.882293
SLX1B	0.946857	0.8662
GP2	0.946732	0.830481
ARRDC2	0.946729	0.798915
PDCD2L	0.94672	0.859517
KXD1	0.946573	0.851093
TREM2	0.946513	0.820846
MINOS1-NBL1	0.946369	0.838656
AGBL2	0.946332	0.851053
PCCB	0.946306	0.802823
DDX19A	0.946275	0.841247
WNT2	0.946177	0.857896
SLITRK3	0.946117	0.8523
EPHA10	0.9461	0.859346
DAPK2	0.945923	0.836185
UPK3B	0.945857	0.790949
ZFYVE28	0.945848	0.823276
DAPK3	0.945825	0.836274
ST8SIA2	0.945718	0.79033
FKBP2	0.945573	0.851623
HTR3B	0.945351	0.805069
MYNN	0.945277	0.839319
DEPDC4	0.945183	0.848231
TMBIM6	0.945079	0.808039
STIM2	0.94501	0.854875
TBC1D2	0.944999	0.84766
GAD2	0.944967	0.836861
BDH1	0.944939	0.839287
AMBN	0.944928	0.814758
BTBD9	0.944909	0.81377
TJP1	0.944852	0.837068
PRR7	0.944678	0.881658
VBP1	0.944574	0.839151
CATG00000004484.1	0.944565	0.733184
MROH1	0.944519	0.830881
DAG1	0.944478	0.843288
SRA1	0.944418	0.838402
MOK	0.944257	0.832343
AMOT	0.944109	0.819163
MRI1	0.94408	0.806114
PLD1	0.944053	0.86229
PRR12	0.943983	0.860585
ZNF195	0.943862	0.843742
C9orf24	0.943758	0.772359
CACNA1F	0.943614	0.814433
SOSTDC1	0.943572	0.809137
CA14	0.943438	0.849266
EPHA7	0.943396	0.837007
FOPNL	0.943332	0.828975
PSME3	0.94321	0.877739
OR6P1	0.943074	0.787388
FLII	0.943072	0.849298
PCDH15	0.942883	0.842568
POLR3K	0.942623	0.850894
FOXP1	0.942549	0.828502
DUT	0.942504	0.856446
SAA1	0.942484	0.820417
BLOC1S6	0.942394	0.824504
PCDHGA4	0.942313	0.823128
CENPA	0.942218	0.821478
UBE3A	0.94215	0.902985
USP6NL	0.942047	0.810617
GCHFR	0.942013	0.821603
GRK5	0.942004	0.818209
UBE2C	0.941946	0.738299
MAL	0.941863	0.785947
PPP1R12B	0.941534	0.852002
NEURL2	0.941511	0.823273
CCDC8	0.941494	0.782425
DMRT2	0.941131	0.77877
TTC39B	0.941121	0.866841
BRD2	0.940998	0.75609
SELL	0.940812	0.737221
PPP1CB	0.94075	0.871687
PRCP	0.940649	0.845626
TP53	0.940578	0.884764
ZNF615	0.940546	0.782643
PRKRA	0.940526	0.847455
CKAP5	0.940512	0.833715
FAM160A1	0.940448	0.807074
PDE6G	0.940339	0.805154
FAM110A	0.940339	0.808191
FAM234B	0.940313	0.863034
SERPINB8	0.940278	0.821675
CD1E	0.9401	0.850597
CTSA	0.940075	0.792981
CRADD	0.939947	0.786188
NPR3	0.939796	0.802818
CATG00000035680.1	0.93979	0.855802
SCN2A	0.939647	0.855089
PPP1R3E	0.939633	0.859791
PROK2	0.939549	0.801489
TNFAIP1	0.9391	0.781555
CCDC130	0.939099	0.746743
CYB5R2	0.938949	0.79598
FADS3	0.938882	0.836571
CD44	0.938486	0.795547
SPA17	0.938378	0.758337
EGR4	0.938296	0.853916
METTL14	0.938291	0.810933
SPINK2	0.938269	0.783168
ELL	0.938146	0.807802
AMICA1	0.93801	0.822788
NRG1	0.937909	0.874392
ACSS1	0.937748	0.806304
GHRL	0.937625	0.812859
ZNF70	0.937598	0.819953
PXK	0.937568	0.804139
CASP1	0.937218	0.842057
SNX13	0.93717	0.854411
MCCC1	0.937113	0.854631
MKNK1	0.936832	0.842454
RABL2A	0.936729	0.831707
MIA2	0.936683	0.796226
SLC22A24	0.936533	0.805166
FUZ	0.936171	0.848638
BTF3	0.936139	0.89654
TRIL	0.936127	0.889736
NSMCE2	0.936077	0.816373
HOXA1	0.935867	0.751062
HLX	0.93583	0.804653
PTPRU	0.935758	0.749705
ARHGEF3	0.935726	0.808373
NDUFS1	0.935637	0.833565
GPR89C	0.935579	0.85501
ETV7	0.935163	0.805977
TMEM14B	0.934866	0.870854
SZRD1	0.934849	0.682308
MSS51	0.934833	0.830807
OVOL2	0.934512	0.871592
ABCC4	0.934497	0.828693
NF2	0.934492	0.830646
TSC1	0.934364	0.784509
SLC22A18	0.93432	0.773889
CATG00000039349.1	0.934252	0.831684
ZNF625-ZNF20	0.934236	0.814109
SCRT2	0.934227	0.799832
FGGY	0.934222	0.830788
NDC1	0.934169	0.834148
TANGO2	0.934106	0.798767
NAA10	0.934062	0.815276
ZNF541	0.933887	0.750859
EXOC6B	0.933753	0.778821
TMEM120A	0.933673	0.750709
ASRGL1	0.933655	0.786928
NR1I3	0.933546	0.782048
IFT80	0.933427	0.849153
EPN1	0.933414	0.810694
IRF2BP1	0.933293	0.801375
EDARADD	0.933184	0.726288
MSL3	0.933108	0.821774
ZNF728	0.933034	0.801231
PANK2	0.932824	0.816982
ZEB1	0.932785	0.78268
PPP4C	0.932696	0.803581
PPP2R3B	0.93264	0.896095
ZDHHC4	0.932629	0.794904
GPATCH3	0.932364	0.789072
MTRNR2L4	0.932099	0.8081
ADNP	0.93204	0.757451
NUTF2	0.931968	0.834922
MED27	0.931955	0.802278
LYZL6	0.931754	0.833706
METRNL	0.931682	0.800757
RSPO2	0.931676	0.852456
MVP	0.931414	0.724449
PPP1R12C	0.931336	0.806943
LRRC43	0.93124	0.791234
SBNO1	0.931202	0.788579
CLDN5	0.931188	0.746248
MPP1	0.931022	0.812157
ZSCAN9	0.930929	0.802019
KIAA0513	0.930699	0.757723
NCAPH	0.930501	0.849254
ITM2A	0.930376	0.801601
RHBDD1	0.93033	0.84564
TBC1D2B	0.930302	0.765722
CHST9	0.930299	0.76804
CATG00000079533.1	0.930148	0.816126
TRMT10C	0.930032	0.756243
BRCA1	0.930031	0.764771
CALML3	0.93	0.746803
APEX2	0.929852	0.771072
FBXO16	0.92983	0.829223
TMUB2	0.929653	0.763696
DTYMK	0.929595	0.782228
CKMT2	0.929464	0.837509
ATM	0.92945	0.828799
CATG00000107174.1	0.92945	0.786847
CATG00000054736.1	0.929445	0.730276
CCS	0.929393	0.693119
PLA2G4F	0.929264	0.830175
JKAMP	0.929104	0.761836
ZFAND2A	0.9291	0.711753
KAT5	0.929046	0.801034
RAB5B	0.928968	0.795748
SHE	0.928967	0.837274
UBE2G2	0.928941	0.848758
FTCD	0.928775	0.823008
HABP2	0.928748	0.759569
SGMS2	0.928722	0.731085
KBTBD4	0.92845	0.800049
MAP3K7	0.928047	0.832685
PAPSS2	0.927969	0.761875
ONECUT1	0.927933	0.694831
TROVE2	0.927758	0.754796
SMIM18	0.92775	0.771472
CYBA	0.927737	0.793079
IFNLR1	0.927694	0.805895
LILRA6	0.927269	0.78122
MED11	0.92723	0.707848
YIPF2	0.92719	0.707679
SEC24A	0.927164	0.749873
SPTB	0.927139	0.801602
OR7C1	0.927038	0.770954
ARSA	0.926917	0.809939
NEO1	0.926599	0.800766
BRPF1	0.926594	0.79641
FCAR	0.926566	0.750858
SCN5A	0.926546	0.731606
PTGDR	0.926526	0.803722
CATG00000019495.1	0.926387	0.760559
SYTL4	0.926213	0.79576
AC003002.6	0.926169	0.824855
ART5	0.926131	0.770246
PODNL1	0.926064	0.762585
EMG1	0.926048	0.777204
FAM69A	0.92598	0.795101
CATG00000040044.1	0.925946	0.792001
NAA25	0.92591	0.761902
ENSA	0.925906	0.738449
ANKS1B	0.9259	0.719735
PIP4K2C	0.925851	0.768988
ADAT1	0.925826	0.789072
GABRA2	0.925746	0.789853
TCEANC	0.925655	0.805635
SLC4A3	0.925643	0.628031
MAD1L1	0.925402	0.724756
ACOT6	0.925234	0.827995
TMEM169	0.925189	0.771037
CIITA	0.925099	0.720034
FLT4	0.924968	0.863879
KCNK12	0.924946	0.843702
C7orf31	0.924944	0.703879
ADAM28	0.924884	0.80812
OR56A1	0.924811	0.733963
WSCD2	0.92481	0.797417
ING4	0.924792	0.83727
SERPINF2	0.924722	0.845433
PLCB3	0.924382	0.831881
DPM3	0.924374	0.730402
EBF1	0.924277	0.833161
ZNF850	0.924191	0.734737
TAF6L	0.924177	0.714829
UACA	0.924171	0.79801
ARHGAP20	0.924044	0.747415
RSPH3	0.923798	0.834396
H3F3A	0.92373	0.874994
P2RX2	0.923587	0.741453
SH2D7	0.923485	0.787182
TCF23	0.923082	0.743508
GCSAML	0.923072	0.727849
PCED1B	0.923063	0.773406
KRTAP4-1	0.923058	0.774941
ACVR1	0.922926	0.739723
C12orf75	0.922892	0.815157
ZNF704	0.922886	0.828427
FAM107A	0.922886	0.788337
FAM46C	0.922881	0.781698
SLC12A4	0.922763	0.752545
BMP2	0.922747	0.779261
CATG00000062999.1	0.922698	0.872306
LRRC18	0.922678	0.778755
TSPAN10	0.922487	0.757407
GOLGA8N	0.921939	0.850419
ZNF772	0.921587	0.735957
AHDC1	0.921344	0.664742
DNAAF5	0.921342	0.739388
FRYL	0.921092	0.833922
DAB2IP	0.921061	0.702044
TTC26	0.920986	0.76706
DNM1L	0.920803	0.831919
DCAF16	0.920786	0.775407
RP11-80H18.3	0.920759	0.749516
ATP6V0E1	0.920737	0.844582
RGP1	0.920425	0.748784
IRAK4	0.920396	0.683106
DDX21	0.920223	0.793956
RP11-316F12.1	0.920158	0.778415
ASPH	0.920131	0.75934
CD34	0.920037	0.713952
PI4KB	0.919937	0.77663
CATG00000101331.1	0.919666	0.797734
RCBTB1	0.919625	0.700372
GSTCD	0.919611	0.804804
TNFRSF8	0.91951	0.770025
RFFL	0.919479	0.75424
PRSS35	0.919432	0.767186
SLC34A2	0.919259	0.709369
ARSD	0.919097	0.717879
COQ4	0.91909	0.698261
KBTBD3	0.918677	0.823356
LAMTOR5	0.91867	0.766565
UBE2T	0.918666	0.721942
STK11	0.918634	0.730647
RP4-714D9.5	0.918616	0.72005
CATG00000097096.1	0.918613	0.705085
THRA	0.918535	0.75716
PAWR	0.918391	0.732433
SLC4A10	0.918334	0.821261
ELP2	0.918302	0.787508
HPSE	0.918301	0.758317
UBOX5	0.918217	0.723486
CMTM3	0.918181	0.828686
SLC2A13	0.918128	0.771669
SPG11	0.918116	0.725052
PCK2	0.9177	0.760125
GALNT15	0.917563	0.700795
SRSF3	0.917433	0.78047
BCOR	0.917414	0.741478
MFSD8	0.917346	0.740143
ANO1	0.917323	0.746039
TNN	0.917245	0.751707
KMT2E	0.917204	0.677288
DPYSL3	0.917195	0.606514
ARHGEF15	0.917186	0.735425
UBIAD1	0.917065	0.769218
GAL3ST1	0.916999	0.69677
FAM65C	0.916988	0.774548
GOLT1A	0.91696	0.788939
TNFRSF18	0.916882	0.712724
MIOX	0.916865	0.733047
RANBP3L	0.91686	0.81065
FPGS	0.916833	0.713561
ARHGAP33	0.916797	0.702518
LILRB2	0.916777	0.806179
GPR75	0.916744	0.786255
CATG00000109759.1	0.916599	0.746892
LIX1L	0.916576	0.727344
PMF1-BGLAP	0.916542	0.752948
ERICH5	0.916542	0.693007
C6orf203	0.916509	0.738409
SMARCAD1	0.91643	0.724696
CR2	0.916292	0.689171
ZDHHC21	0.91624	0.724805
CSTB	0.91617	0.647404
GMPR2	0.916119	0.722979
FXYD6	0.915999	0.724575
SLC25A19	0.915946	0.74101
ANXA9	0.915868	0.748337
TMC4	0.915822	0.808959
GUCD1	0.915794	0.715508
ST3GAL1	0.915724	0.663988
ZNRD1	0.915721	0.781191
CATG00000023985.1	0.915565	0.711186
RGPD4	0.915559	0.755184
CCDC13	0.915548	0.742822
PRR32	0.915406	0.718824
CRIP1	0.915404	0.753765
TMEM100	0.915157	0.813263
LMBR1L	0.915042	0.784504
SNX11	0.915006	0.799059
TICAM1	0.91499	0.824876
GPN3	0.914855	0.718129
PDHB	0.914796	0.820368
TNRC6B	0.914728	0.746444
DCAF6	0.914648	0.804936
CDCA4	0.9146	0.736945
CCDC43	0.91458	0.757582
ZNF135	0.91456	0.767502
DNASE1L2	0.914499	0.78317
ADIG	0.914317	0.691104
ITPR3	0.914314	0.730643
HCFC2	0.913935	0.71964
RGS18	0.913856	0.771514
PPP1R1C	0.913838	0.74391
RTCA	0.913735	0.868967
TMEM175	0.913608	0.712457
ASB2	0.913573	0.842539
P2RY13	0.913423	0.782796
GSN	0.913378	0.754944
CNTN4	0.913366	0.7122
SCNN1A	0.913274	0.792126
EEF1AKMT1	0.913215	0.676078
ABCC1	0.913178	0.744902
GPR161	0.913014	0.745663
ITGAM	0.912683	0.829575
GEMIN4	0.912531	0.699276
TRIM35	0.912523	0.785299
DEFB124	0.912494	0.68093
RASGEF1B	0.912431	0.738813
NSL1	0.912281	0.75173
ENAH	0.912197	0.825851
CTD-2331H12.8	0.912157	0.770322
SDR42E2	0.912043	0.780395
PPOX	0.911983	0.655893
SMC2	0.911961	0.729807
LINC00493	0.911942	0.789921
FHL1	0.911935	0.742279
NAT9	0.911924	0.721548
COQ7	0.911733	0.809629
AKR7A2	0.911692	0.785278
TTC8	0.911641	0.862642
GPD1L	0.911611	0.743355
HLA-DQB2	0.911441	0.739563
SLC39A7	0.911361	0.750769
BSCL2	0.911333	0.849086
TTN	0.911328	0.743734
NEURL3	0.911274	0.722755
ELOA	0.911081	0.835498
DCTPP1	0.9109	0.687287
SLC36A1	0.910886	0.817981
DNAJC13	0.910757	0.67315
RAB15	0.910725	0.764627
SLC43A1	0.910673	0.697932
CRLF2	0.91066	0.627547
C20orf100	0.910577	0.673984
RNF44	0.910573	0.723433
AK4	0.91034	0.648198
POLR2F	0.91034	0.721442
F7	0.910181	0.803777
KBTBD7	0.910173	0.824379
PRB4	0.91011	0.730525
MAP6	0.909853	0.727814
RNF114	0.909725	0.706587
DNMT3A	0.909711	0.787827
GPC6	0.909686	0.760601
SFTA2	0.909613	0.735118
SCN9A	0.909542	0.697756
PYCR2	0.909375	0.686599
PAPPA	0.909207	0.77669
ZNF189	0.909134	0.700436
C9orf153	0.909047	0.732844
BLOC1S2	0.908835	0.806219
NTMT1	0.90877	0.770085
OR1I1	0.908731	0.733585
MYO16	0.908592	0.779315
ITGAV	0.908515	0.702762
TBCCD1	0.908395	0.803809
DMRTA2	0.908366	0.743543
POFUT1	0.908337	0.721076
RPH3AL	0.908323	0.722053
PDE1C	0.908184	0.70276
DHRS9	0.908071	0.767666
C22orf31	0.907952	0.748402
MZF1	0.907811	0.677722
SCAF4	0.907764	0.777475
DUOXA1	0.907706	0.670905
SLC30A6	0.907685	0.788883
SLC27A5	0.90764	0.706617
CATG00000040991.1	0.907625	0.697185
PCYT2	0.907397	0.812604
SUGCT	0.907337	0.756249
INPP5A	0.907327	0.709198
ABCG8	0.907318	0.68991
CX3CL1	0.907129	0.736372
ZCWPW1	0.906867	0.80807
COMMD4	0.906832	0.676717
PTTG1IP	0.906779	0.807776
IQCD	0.906766	0.745361
ANO6	0.906725	0.711911
ZNF227	0.906695	0.788459
NYAP1	0.906672	0.650001
RNF14	0.906479	0.730018
TOP2B	0.906387	0.590325
ZNF570	0.906384	0.753336
STXBP1	0.906377	0.722197
CXXC5	0.906268	0.725906
MMD2	0.906223	0.729909
DIP2C	0.906195	0.733123
ZNF275	0.905925	0.726174
CATG00000051941.1	0.905912	0.649669
SRP72	0.905863	0.686814
MBNL1	0.905827	0.775444
SETD5	0.905818	0.77126
MXD3	0.905795	0.727474
CTDP1	0.905781	0.761057
CATG00000002472.1	0.905678	0.721464
FABP7	0.905617	0.774173
GSTO1	0.905598	0.675222
EFNA3	0.905527	0.785725
KLHL23	0.905486	0.772546
CX3CR1	0.905424	0.690134
SOCS2	0.905418	0.679361
AFAP1L1	0.905376	0.600233
RANBP1	0.905196	0.695593
TMEM200A	0.905188	0.679817
ADGRF2	0.905177	0.746356
ZNF473	0.905177	0.725988
PBK	0.905084	0.655097
RAB3C	0.905079	0.728589
AC117395.1	0.904962	0.782268
RAPGEF1	0.904872	0.690064
PDZRN3	0.904843	0.746922
ZNF18	0.90481	0.730114
CSDC2	0.904762	0.639002
CATG00000101343.1	0.904692	0.688964
CDH15	0.904655	0.712965
PRR15	0.904583	0.790394
APOO	0.904464	0.668339
SLC2A4RG	0.904371	0.687004
PRMT2	0.904134	0.732291
PRPF38A	0.904118	0.694433
SLC25A1	0.903997	0.68019
AIPL1	0.903883	0.686001
ZSCAN32	0.903875	0.680676
MORN5	0.90368	0.629532
SLC9A8	0.903631	0.679091
AQP4	0.903518	0.680453
CHEK2	0.903511	0.765194
LRRC8D	0.903484	0.613968
MORF4L1	0.903428	0.631916
ESRRG	0.903363	0.77401
CDH22	0.903348	0.647171
CEP162	0.903329	0.68698
SMARCAL1	0.903245	0.856152
CTF1	0.903187	0.718225
EFNA1	0.903118	0.673808
ATP5SL	0.903018	0.718647
CTCFL	0.902714	0.690968
ERP27	0.902658	0.640108
FXYD1	0.902613	0.660333
ABLIM2	0.902566	0.735198
PPA2	0.902452	0.679692
YARS	0.902445	0.633901
DNAJA4	0.902435	0.804611
CATG00000044521.1	0.902309	0.775858
VSTM1	0.9022	0.722584
HYAL3	0.902113	0.632145
DDX56	0.902021	0.638194
HNRNPK	0.90196	0.654094
CLPTM1L	0.90193	0.765899
WWOX	0.901841	0.716623
TDRD6	0.901792	0.719012
ALDH18A1	0.90179	0.689832
CYP11A1	0.901664	0.555664
NLRC5	0.90159	0.679851
ORC5	0.901586	0.752058
FAM166A	0.901574	0.706723
EGF	0.901563	0.744868
FREM3	0.901528	0.776989
CIZ1	0.901473	0.703051
PIAS2	0.901437	0.793907
RP13-487C10.1	0.901394	0.58594
TLR4	0.901144	0.654611
ZKSCAN1	0.90098	0.609727
LARP1B	0.900813	0.749657
BCAR1	0.900743	0.627471
MASTL	0.900691	0.679299
INSM2	0.900664	0.785824
SDPR	0.900598	0.794315
CARS	0.900559	0.636803
OR52R1	0.90055	0.586547
PGPEP1L	0.900486	0.67781
ATP2A3	0.900433	0.693603
CMTM1	0.900411	0.650736
COPZ1	0.900374	0.710863
TMPRSS5	0.900195	0.686031
KRTAP29-1	0.900103	0.627931
BEND4	0.89994	0.555303
ELF5	0.899925	0.701298
SLC44A3	0.899834	0.713706
SLC38A9	0.899821	0.708454
PCDH8	0.899599	0.757136
PIP5KL1	0.89949	0.576207
P2RX5	0.899446	0.610051
B4GALT2	0.899372	0.674197
TIPIN	0.899293	0.696437
ATP6AP1L	0.899271	0.695214
WNT5A	0.899111	0.754163
PCDHA5	0.899081	0.651685
ARHGEF11	0.899025	0.763814
CAPS	0.899012	0.655518
PCGF3	0.898999	0.767483
TRPS1	0.898956	0.692463
CPAMD8	0.898934	0.832242
MIDN	0.898825	0.676989
RGS22	0.898744	0.687661
TMEM136	0.898725	0.661102
ZFP28	0.898609	0.832068
OAF	0.898511	0.620021
THOP1	0.898458	0.795028
BAX	0.89831	0.711284
SHMT2	0.898113	0.659586
TOR1B	0.898018	0.716429
CSAD	0.897879	0.713218
DOPEY2	0.897747	0.717544
MPI	0.897698	0.590818
NPB	0.897694	0.647114
PRDM16	0.897618	0.727828
HSPB11	0.897461	0.699213
SEPN1	0.897452	0.724381
NCF2	0.897417	0.729215
CMTM4	0.897379	0.689279
IFLTD1	0.897278	0.716892
CA10	0.897269	0.648894
GRM4	0.89718	0.678687
ATRX	0.897039	0.801159
CUL3	0.896998	0.730804
CMTM8	0.896806	0.644533
UGP2	0.896782	0.700297
KCNAB3	0.896522	0.672774
PELO	0.896444	0.64028
PAX2	0.896159	0.814824
NFATC1	0.896086	0.697613
GNG3	0.896075	0.781396
TRIM49B	0.896063	0.678954
SNAPC3	0.896042	0.753976
PRPS2	0.895982	0.591272
MS4A12	0.895943	0.750833
GPR132	0.895931	0.655701
SFTPA1	0.895799	0.688709
MGARP	0.895613	0.789825
PHTF1	0.895446	0.675332
ZNF701	0.895362	0.691135
RPS19BP1	0.895326	0.668506
ADGRB2	0.895273	0.573641
LRRC32	0.895228	0.814712
MOB4	0.895089	0.708106
SHISA5	0.894956	0.633533
GPX7	0.894891	0.73584
CATG00000088201.1	0.894865	0.682877
UCK2	0.894706	0.681939
MTMR2	0.894593	0.699397
TNNT1	0.894557	0.750388
PDSS1	0.894501	0.63115
DEFB129	0.894441	0.767249
SPR	0.89443	0.62423
GPR89B	0.894425	0.604488
PFKP	0.894239	0.755606
IK	0.894189	0.702777
EXOC3L2	0.894158	0.675761
FGD6	0.894137	0.75512
EFCAB8	0.894125	0.712326
ARHGEF7	0.894121	0.752739
RELN	0.894072	0.670888
LOC105372977	0.894071	0.648201
PARD3	0.893944	0.665691
MYBPC1	0.893923	0.650042
TWF2	0.893911	0.643343
PLEKHA7	0.893837	0.680947
ZNF835	0.893756	0.712221
PDXDC1	0.893742	0.58441
KCNU1	0.893709	0.779334
RABL3	0.89368	0.58167
CLK2	0.893535	0.82371
BRD1	0.893453	0.538248
MS4A4E	0.893412	0.680638
TMEM218	0.893403	0.71051
DNAJC25	0.893344	0.664162
RBM24	0.893171	0.76545
PIGF	0.893067	0.700692
RRNAD1	0.892968	0.711976
COA1	0.892829	0.668149
MAPK9	0.892823	0.741597
CHAC1	0.892791	0.727878
ASMTL	0.892773	0.731219
SLC16A9	0.892625	0.644069
GFER	0.892618	0.622249
B4GALNT2	0.892483	0.627415
CEP70	0.892413	0.764526
DNAH6	0.892319	0.698875
CRTC2	0.892233	0.681449
SRGAP2	0.89223	0.689459
JMJD6	0.892198	0.706717
CD79A	0.892186	0.620931
SYT17	0.892161	0.829592
RCCD1	0.892042	0.694516
HEATR3	0.892038	0.60127
PALM3	0.891978	0.596947
PPCS	0.891874	0.722008
AMIGO3	0.891874	0.541419
TRPV5	0.891799	0.635052
ANKFY1	0.891789	0.682295
SOWAHD	0.891618	0.553803
NMT2	0.891367	0.696816
PRELID3B	0.891357	0.596921
LRRC4C	0.89131	0.51483
KAZN	0.891267	0.76647
CATG00000099282.1	0.891239	0.738801
MYADML2	0.891182	0.614611
TADA1	0.891124	0.612041
SLC35A2	0.891083	0.592209
DISC1	0.891073	0.671553
GPSM3	0.890912	0.657731
HHIPL1	0.890863	0.622472
RFC2	0.890709	0.550243
CYCS	0.890634	0.70374
CD40	0.890606	0.688526
CATG00000101205.1	0.890485	0.738769
ADAMTSL4	0.890364	0.753298
KIAA0430	0.890331	0.819781
PITPNB	0.8903	0.69328
VIMP	0.890205	0.627698
SCN1A	0.890072	0.725965
MSH2	0.889917	0.549419
RBPJL	0.889868	0.739239
RYK	0.889857	0.625674
SLC52A2	0.889569	0.765225
BAG5	0.889543	0.723865
USHBP1	0.889498	0.724303
CATG00000112803.1	0.889383	0.689173
ANXA6	0.88936	0.703118
CD14	0.889309	0.521964
GTF2I	0.889236	0.751032
RASL10B	0.889206	0.519983
ARSE	0.889119	0.562294
CITED1	0.889065	0.796784
CATG00000038289.1	0.889011	0.74413
SCGB1A1	0.888989	0.635219
MTERF3	0.888943	0.633222
POLL	0.888931	0.629015
PRSS21	0.888922	0.672285
YY1AP1	0.888854	0.600102
NPHS1	0.888811	0.601791
CASP2	0.888782	0.668959
ARID4B	0.888723	0.773239
CLASRP	0.888437	0.660013
SIT1	0.888404	0.739712
LRRC36	0.888307	0.650204
SEPT2	0.888193	0.604602
GPBP1L1	0.888023	0.631075
CATG00000030168.1	0.887764	0.595309
FLT1	0.887749	0.698173
KIAA0907	0.887743	0.713904
FAM166B	0.887739	0.631569
LPAR4	0.887526	0.660479
ERICH6	0.887471	0.535486
ARHGEF40	0.887423	0.679312
RBBP7	0.887412	0.726369
SLC26A9	0.88724	0.675707
TGOLN2	0.887221	0.615455
LAIR1	0.887174	0.604593
PTGR1	0.887114	0.698536
MYBBP1A	0.887045	0.754447
GPR137	0.887005	0.64057
IL1RN	0.88699	0.655877
FAM8A1	0.886831	0.711124
CATG00000108425.1	0.886679	0.775078
NDUFC1	0.886616	0.536266
ACSL6	0.886531	0.618245
CDCA8	0.886509	0.584664
POSTN	0.886484	0.757081
NNT	0.886278	0.796802
KCNG3	0.886173	0.640164
RPS6KA5	0.886164	0.689974
LCE4A	0.885981	0.688719
CASC3	0.885782	0.831628
KANSL1	0.885758	0.657983
PLEKHA1	0.885642	0.681965
SF3B2	0.885575	0.775464
APOL1	0.885409	0.628036
ST6GALNAC5	0.885387	0.712721
KCNMA1	0.885311	0.637393
TFIP11	0.88525	0.677403
DYNC1LI1	0.885181	0.830718
HEATR4	0.885127	0.670044
POMGNT1	0.885002	0.601338
PAM	0.884893	0.629417
HOOK2	0.884837	0.704558
GPR85	0.884752	0.740667
DOLK	0.884732	0.818187
IP6K2	0.884701	0.672277
RABGEF1	0.884598	0.679254
KCNRG	0.884448	0.712617
PRKCQ	0.884148	0.616315
SLA	0.884086	0.650266
ETS1	0.884024	0.525446
HAX1	0.883931	0.616621
DUPD1	0.883917	0.618873
PEX6	0.883905	0.687976
RDH16	0.883872	0.552077
NPR2	0.883772	0.66671
MT1IP	0.883581	0.634998
NBL1	0.883566	0.5857
ZNF44	0.883443	0.668564
AFF2	0.883437	0.708613
MARCH4	0.883396	0.828256
MFAP2	0.883286	0.666969
EMSY	0.883137	0.826854
PPP1R7	0.883135	0.478702
ITGB3BP	0.883089	0.675584
PAPPA2	0.883003	0.642727
ARMC1	0.882838	0.697985
UBR1	0.882727	0.675424
SMAD1	0.882667	0.614514
SPAG6	0.882471	0.545703
NIF3L1	0.882442	0.675119
TOMM40L	0.882324	0.600709
CATG00000028328.1	0.882311	0.644785
DMP1	0.882305	0.681281
SNX6	0.882303	0.681656
PHB	0.882226	0.659098
FRMPD2	0.882203	0.586472
RIF1	0.882113	0.635063
CDH8	0.882088	0.701972
C9orf3	0.882068	0.510309
MST1	0.882029	0.657996
USP27X	0.88195	0.687168
CFAP36	0.881945	0.658031
GPC5	0.881754	0.66787
ZGLP1	0.881643	0.546608
FRA10AC1	0.881602	0.588506
TARM1	0.881457	0.683353
MSH6	0.881428	0.599628
TENM1	0.881398	0.663381
CENPM	0.881342	0.60028
SLCO2B1	0.881214	0.621886
PALM2-AKAP2	0.881196	0.600345
SLAMF7	0.881124	0.573811
NFATC3	0.881086	0.734315
C4BPB	0.881077	0.702385
TMEM237	0.881062	0.708421
GTF2IRD1	0.881006	0.632056
CATG00000028306.1	0.880995	0.660316
LMO3	0.880862	0.66569
CXCL14	0.880835	0.636282
PRDM5	0.880785	0.595178
SLC8B1	0.880718	0.606189
RECQL4	0.880653	0.62598
SLC8A2	0.880609	0.856026
ABLIM1	0.880521	0.698815
AGK	0.880482	0.67757
CATG00000039479.1	0.880472	0.574177
LSP1	0.880416	0.682056
BOD1L1	0.880169	0.651855
ZNF718	0.880127	0.639526
CD46	0.880013	0.64224
SMURF2	0.879927	0.619562
CLGN	0.879886	0.6835
SH2D2A	0.879826	0.595421
SYPL2	0.879822	0.605047
FSHR	0.879809	0.462335
TMEM187	0.879772	0.793367
UBXN2B	0.879737	0.758959
PHOSPHO2	0.879638	0.726781
ACRV1	0.879605	0.665105
TSPAN14	0.879574	0.706132
COG5	0.879532	0.718022
FAM160B1	0.879529	0.637593
ZFP69	0.879509	0.580808
BTBD3	0.879494	0.688108
CCBL2	0.879388	0.669227
TNFSF13B	0.879179	0.778859
ZFP30	0.8791	0.507884
BIRC8	0.879029	0.667711
FBN3	0.878944	0.748323
TWIST1	0.878867	0.470231
AP4M1	0.878867	0.772571
ZNF100	0.878824	0.731498
ANKRD23	0.878735	0.54023
TAOK2	0.878582	0.579037
MEF2A	0.878502	0.570074
SLC16A4	0.878347	0.651221
ZFX	0.878339	0.572161
P2RY6	0.878325	0.587227
POT1	0.878257	0.693488
ZGPAT	0.878211	0.562659
HMBOX1	0.878203	0.582785
NFASC	0.878173	0.656769
OAZ3	0.878149	0.594905
GMNC	0.878061	0.570128
TRIM36	0.87806	0.585818
ARNTL2	0.878036	0.652292
VAMP1	0.877966	0.730314
LIG1	0.877863	0.627218
HLA-DQB1	0.877837	0.610008
RBBP4	0.877638	0.816958
NKX2-5	0.877605	0.5599
VPS8	0.877564	0.690602
LETM2	0.877549	0.677499
INO80C	0.877491	0.554673
DFFB	0.877347	0.675294
PPT2	0.877296	0.736468
ZNF771	0.877152	0.553979
CNN2	0.877081	0.652447
CD300LF	0.877013	0.620588
SRGAP1	0.876924	0.65441
CDH4	0.876915	0.4877
PRDM15	0.876913	0.597516
STRN4	0.876826	0.583711
FANCC	0.876758	0.601161
DNAJB1	0.876726	0.791807
DMD	0.876712	0.711514
C1RL	0.876701	0.781327
AX747124	0.876621	0.630819
RAB32	0.876499	0.735796
C1orf54	0.876494	0.696274
CREB3L3	0.876479	0.634744
CLDN15	0.876383	0.608768
CALHM2	0.876343	0.673944
NHSL1	0.876264	0.58053
CATG00000040042.1	0.876264	0.626524
CHTF8	0.87615	0.738836
TRIM71	0.876149	0.752019
C1orf43	0.876146	0.64323
RQCD1	0.876054	0.569107
CTB-50L17.10	0.876038	0.825969
SLC19A2	0.876004	0.493313
HTR3E	0.875976	0.471345
COL6A3	0.875908	0.705163
L3MBTL4	0.875899	0.541936
MCEE	0.875882	0.482903
EGFR	0.875846	0.585036
USP47	0.875831	0.555466
ZNF549	0.875492	0.69959
SNRPB2	0.875479	0.675791
TRMO	0.87547	0.610267
STAC3	0.875464	0.543054
ANGPTL6	0.875436	0.493603
CMTM2	0.875423	0.610811
TMEM182	0.875395	0.609383
NAA20	0.875319	0.628154
PIGQ	0.875258	0.588369
ACTL6B	0.87516	0.675757
MED1	0.875127	0.619581
KCNK7	0.875006	0.598327
PHKA1	0.874962	0.608116
RAD51AP1	0.874866	0.472957
GALNT18	0.874824	0.595
AGBL3	0.874718	0.750479
KLRG1	0.874714	0.604766
MINDY4B	0.874535	0.624255
DCX	0.874338	0.662116
BMP4	0.874302	0.591019
POU6F2	0.874113	0.586291
KLHL28	0.873966	0.625104
DEFA6	0.87392	0.53237
PSAP	0.873835	0.825051
UBE4A	0.873792	0.612098
FAM9A	0.873708	0.771291
MMP19	0.873647	0.52177
METTL21A	0.87353	0.643074
GLTPD2	0.873507	0.672318
WASHC3	0.873469	0.762436
CPT1A	0.87342	0.680245
EIF1AY	0.873403	0.790177
MCF2	0.873064	0.660016
TPM4	0.873027	0.588244
C19orf40	0.873007	0.595598
MYO7A	0.872768	0.715871
DBF4B	0.872614	0.508468
PNMA2	0.872521	0.81493
BCAS3	0.872511	0.624847
WWTR1	0.872447	0.621991
C11orf49	0.872413	0.655091
KLF8	0.87236	0.547514
SMU1	0.872339	0.694168
KLHDC4	0.872281	0.521194
MCTP1	0.872092	0.523669
LYG2	0.872003	0.603083
FMO5	0.871876	0.544111
DYNC1I1	0.871813	0.789066
IQGAP1	0.871811	0.610633
PAX6	0.871743	0.54735
PCDH1	0.871524	0.574805
SLC33A1	0.871442	0.680006
ZNF706	0.871376	0.732356
SLC46A1	0.871363	0.487867
ST3GAL3	0.871329	0.512536
TFR2	0.871313	0.575935
LIPI	0.871211	0.653998
CCDC51	0.871201	0.57862
CCDC50	0.871125	0.721079
C20orf144	0.870986	0.58178
CRMP1	0.870968	0.588002
PARK2	0.870845	0.550482
CAPRIN1	0.870796	0.663053
FERMT1	0.870671	0.583214
TNNC2	0.870654	0.65651
CATG00000016370.1	0.870641	0.574812
ITSN1	0.870552	0.532416
PI4K2A	0.870487	0.74817
KRT86	0.870444	0.592565
CCAR1	0.870381	0.635611
C12orf4	0.870269	0.556006
CATG00000041525.1	0.870268	0.610068
SLC9B2	0.870258	0.651637
CATG00000040592.1	0.870132	0.564683
CKLF	0.870099	0.711778
APOC2	0.870055	0.483701
FAM129C	0.870034	0.457187
PDE4D	0.869994	0.755886
DGKI	0.869993	0.695393
DAZAP1	0.86997	0.653935
SGK1	0.869923	0.58686
FBXL14	0.869851	0.524039
ABCC8	0.869781	0.675824
CATG00000021183.1	0.869756	0.65047
ZFAND5	0.869753	0.639118
MICB	0.869688	0.630909
RPAP2	0.869664	0.690864
RP11-509I21.2	0.86963	0.496813
ZBTB37	0.869618	0.789497
WNT9B	0.869605	0.503206
DSC3	0.869548	0.601556
ISG20	0.869528	0.649755
RPS27L	0.869525	0.742455
AUTS2	0.869432	0.604909
VAX1	0.869315	0.528991
RCOR3	0.869128	0.704489
SPINT2	0.869038	0.686988
TRPV2	0.869015	0.561267
SP110	0.868952	0.763242
CFAP97	0.868928	0.661801
FAM131B	0.868923	0.567966
ADAL	0.868916	0.588172
AL139080.1	0.868898	0.636173
ENPP2	0.868871	0.588314
ZNF529	0.868847	0.615996
NINJ2	0.868806	0.575969
RNF212	0.868756	0.602881
IL4I1	0.868675	0.638628
CISH	0.868643	0.427349
VPS29	0.868554	0.655712
PPP2R2B	0.868438	0.683002
MAST3	0.868435	0.637891
RUBCN	0.868261	0.564893
OR14I1	0.868234	0.684107
NMNAT3	0.868201	0.787347
DVL1	0.868196	0.617871
GANC	0.868106	0.629099
GGCT	0.868079	0.7515
CD55	0.868016	0.641636
CEP170B	0.868003	0.630267
FBXW10	0.867723	0.662368
PTH1R	0.867586	0.579899
OR2T10	0.86756	0.622018
MAG	0.867533	0.586118
GSTZ1	0.867491	0.595405
PIEZO1	0.867484	0.644328
CATG00000055146.1	0.86746	0.595254
TBC1D10A	0.867392	0.774058
KCNS2	0.867312	0.716735
JDP2	0.867184	0.5809
TNFAIP8	0.866955	0.597994
C1D	0.866891	0.692325
ZRANB3	0.866848	0.576662
ITPRIPL1	0.866761	0.547717
RASL11B	0.866756	0.588912
LCLAT1	0.866634	0.493901
KIAA1143	0.866546	0.591866
CATG00000034713.1	0.866539	0.471049
POU2AF1	0.866486	0.648846
SYNJ2	0.86634	0.556614
MMS19	0.866132	0.49337
JAK1	0.866102	0.455719
PLA2G16	0.865778	0.612698
ABCG1	0.865717	0.465832
ABHD16B	0.865543	0.652115
TMEM170A	0.865534	0.706222
SMOC1	0.865526	0.724631
AK055856	0.865522	0.737663
ZNF500	0.86535	0.505263
ADGRG1	0.864994	0.642822
CHRNA1	0.864869	0.369395
AP3M1	0.864858	0.67143
RPS27	0.864703	0.514556
PRUNE	0.864647	0.657122
FAM214B	0.864593	0.655843
USP46	0.864568	0.595009
ZSCAN5B	0.864445	0.525674
HYDIN	0.864404	0.563823
PLA2G4C	0.864301	0.566524
IFI27	0.86425	0.541633
TMEM97	0.864167	0.591013
SCOC	0.864086	0.780163
DPYSL5	0.864045	0.676155
TAC1	0.863766	0.660439
C1S	0.863649	0.603283
PXYLP1	0.863544	0.52053
GPNMB	0.863399	0.566429
TMEM19	0.863379	0.767692
PTPRB	0.863318	0.647772
TRIAP1	0.862996	0.48491
FANCE	0.862922	0.53178
PCDHA1	0.862882	0.535944
TAS1R1	0.862644	0.4928
COL25A1	0.862589	0.566462
NUMB	0.862522	0.578061
GRB7	0.862385	0.505275
HSF2	0.862365	0.597717
TPGS2	0.86233	0.560414
C14orf2	0.862155	0.595727
KRTCAP3	0.862153	0.670516
MARK3	0.862145	0.666611
SPTBN1	0.862134	0.759903
CFAP69	0.862021	0.697512
DYTN	0.862014	0.587667
TSTD3	0.861937	0.643889
VCL	0.861884	0.588446
C18orf8	0.861683	0.597974
PTPRZ1	0.861651	0.588642
COA7	0.861647	0.735827
TALDO1	0.8615	0.637424
HMGA2	0.861408	0.669253
POLE4	0.861402	0.601599
PRSS54	0.861281	0.679689
SETD2	0.86119	0.417239
THSD7A	0.861176	0.618155
GPR19	0.861004	0.617237
SRC	0.860835	0.636056
YBEY	0.860829	0.504254
ALDH9A1	0.860663	0.601754
TIMM22	0.860583	0.594507
KLF7	0.860527	0.532973
TDP1	0.860322	0.660478
DPPA5	0.860311	0.534856
SLC22A23	0.860236	0.574496
PIGT	0.860221	0.606814
C17orf101	0.860182	0.58458
THBS3	0.860066	0.59763
EED	0.860056	0.588889
CD19	0.859979	0.610765
STK32C	0.859891	0.519219
MFSD1	0.859621	0.516877
MYL5	0.859585	0.508
PLXNC1	0.859505	0.613737
RTKN	0.859156	0.526499
TRAPPC3L	0.85915	0.446083
HKDC1	0.859116	0.593818
GAS2L3	0.859057	0.619323
PSTPIP2	0.85902	0.542741
CMBL	0.858982	0.599567
ABR	0.85896	0.483607
IAH1	0.858948	0.54692
CATG00000000695.1	0.858922	0.687363
ICAM4	0.858849	0.52286
BCS1L	0.858794	0.556737
ZNF561	0.858558	0.490105
CBLL1	0.858554	0.715019
SCGB2B2	0.858526	0.583901
ZNF841	0.858485	0.572652
LRRC49	0.858447	0.679982
LRP12	0.858431	0.599028
hsa-mir-150	0.858427	0.67188
ZNF200	0.858275	0.511087
OXT	0.858167	0.603405
CTD-2643I7.4	0.858124	0.487673
MAB21L1	0.858101	0.568282
STATH	0.857971	0.508451
SERP2	0.857924	0.668676
SIN3A	0.857882	0.666996
RTEL1	0.857873	0.464958
CD82	0.857839	0.772922
KCNJ3	0.857786	0.607009
TRIM13	0.857701	0.63892
GK	0.857626	0.514816
FZD3	0.857301	0.643128
NCKAP5	0.857244	0.521077
UGDH	0.857142	0.654569
ENOSF1	0.85711	0.734264
SPRY2	0.857038	0.509884
FDFT1	0.856844	0.516289
PPP5C	0.856792	0.739695
TCFL5	0.856566	0.640796
AK3	0.856515	0.587966
SIX2	0.856451	0.588837
SOX6	0.856286	0.666325
HARBI1	0.856272	0.484688
COX15	0.856188	0.51255
EXTL2	0.856	0.694949
ST14	0.855924	0.521329
MIF4GD	0.855892	0.563061
STON1	0.855879	0.514898
AC092835.2	0.855851	0.596169
AACS	0.855732	0.525601
UBE2I	0.85557	0.483189
FAM227A	0.855564	0.509209
EIF5A	0.855555	0.521169
CACNA1G	0.855458	0.592828
EIF3I	0.855356	0.769065
ACVR1C	0.855315	0.486361
ADGRF3	0.85531	0.491666
CYP2R1	0.855284	0.628863
RUFY2	0.855269	0.382174
LYSMD1	0.855261	0.599748
ZNF468	0.855258	0.720605
HTR1D	0.855245	0.601147
CCNL1	0.855103	0.599804
GNPTG	0.855067	0.807147
PDPR	0.854523	0.558792
RIC1	0.854506	0.558292
TMEM104	0.854468	0.472009
KISS1R	0.854388	0.679588
RGS8	0.854349	0.577715
CATG00000026276.1	0.854318	0.481482
CTBP2	0.854299	0.560352
PPFIA3	0.854287	0.558697
KRTAP9-1	0.854257	0.508167
CNDP2	0.854247	0.527223
NEU4	0.854144	0.408287
ZNF622	0.854013	0.655573
COL3A1	0.85399	0.446154
C1orf123	0.853934	0.460271
FAM221B	0.853878	0.419187
DICER1	0.853668	0.656504
ACRBP	0.853453	0.602629
PCDHB6	0.853157	0.630668
KIF19	0.853061	0.487671
RNF182	0.853014	0.543668
LCK	0.852999	0.569024
MTERFD3	0.852976	0.448448
MOSPD1	0.852959	0.687028
HSD17B7	0.852952	0.568551
GIMAP1	0.85293	0.531464
RSBN1	0.852825	0.711279
ABCB5	0.852756	0.437832
AHCYL1	0.852719	0.540811
ZBTB8B	0.852686	0.574737
TOR2A	0.852685	0.612282
TLK2	0.852595	0.469853
IL18R1	0.852519	0.540047
IFT20	0.852482	0.475034
ARHGDIB	0.852454	0.582657
GHDC	0.852429	0.535253
GTPBP10	0.852386	0.616758
FAM134A	0.852241	0.60026
TSPAN31	0.852239	0.264781
STXBP6	0.852175	0.571915
AP4S1	0.852153	0.636998
PPCDC	0.852143	0.519227
CTD-2207O23.3	0.852134	0.638577
FRMD4A	0.852019	0.657177
DUSP13	0.852018	0.379871
RNF167	0.851994	0.536521
CRISP1	0.851953	0.745508
C19orf38	0.851933	0.466725
C9orf43	0.851885	0.807985
CEP250	0.851681	0.54896
BEND7	0.851662	0.614
LMO1	0.851557	0.663981
OPALIN	0.851506	0.488836
BTRC	0.851494	0.540062
ANAPC5	0.851436	0.598092
ZNF644	0.851352	0.616631
GALK1	0.851238	0.50367
VEZT	0.851227	0.579588
FLAD1	0.851191	0.618602
RCHY1	0.851137	0.61124
NXPE3	0.850972	0.689699
PIM1	0.850969	0.573422
PGAP3	0.850867	0.541344
KIAA1109	0.85085	0.601559
ARPC4	0.850778	0.509754
UPK3A	0.850776	0.506826
KIAA0226L	0.850702	0.469997
ELMSAN1	0.850529	0.591493
SLC24A4	0.850523	0.676706
ESRP1	0.850305	0.477996
NETO1	0.850235	0.591992
BEAN1	0.850188	0.592335
TGFB3	0.850167	0.589042
RGS3	0.850159	0.509819
GFY	0.850145	0.576323
OGG1	0.850075	0.648636
ZSCAN18	0.850031	0.543338
CLCN7	0.849946	0.542862
AKAP8L	0.849861	0.564759
TRAPPC9	0.849808	0.17972
TCF4	0.849774	0.499309
CATG00000020724.1	0.849709	0.47074
CATG00000070412.1	0.849659	0.505547
PCID2	0.849603	0.49573
KHNYN	0.849586	0.463254
CTBP1	0.849482	0.551795
TNFAIP8L3	0.849399	0.689999
CATG00000032083.1	0.849387	0.474994
MED31	0.849335	0.684934
ADGRA1	0.84926	0.520768
DIAPH3	0.849217	0.647232
BPNT1	0.848987	0.536866
SF3B5	0.848969	0.735808
USP2	0.848938	0.496907
TCOF1	0.848911	0.747672
SLC2A14	0.848904	0.492219
EZH2	0.848819	0.594983
CHRDL1	0.848711	0.71507
CLN8	0.848696	0.662133
ZFAND2B	0.848604	0.671022
LRRC6	0.848539	0.502693
IL11RA	0.848528	0.509284
DNAJC2	0.84852	0.520038
TBX1	0.848381	0.342605
CHCHD7	0.848342	0.62299
SLC16A10	0.848312	0.549746
TMEM27	0.848309	0.626652
ZNF709	0.848135	0.546665
RPS3	0.847972	0.627086
TMEM240	0.847805	0.593014
SLC39A9	0.847794	0.584594
CTXN1	0.847773	0.578443
ARL11	0.847689	0.480073
SLC9A4	0.847677	0.697873
RUNDC1	0.847564	0.684811
P4HA2	0.847552	0.567197
ARHGAP39	0.847526	0.772445
EPO	0.847479	0.541668
CATG00000005961.1	0.847398	0.526317
XRCC2	0.847316	0.539786
C1orf94	0.847163	0.486792
TRIM7	0.847058	0.568895
FBXO39	0.847015	0.510949
CLNS1A	0.846972	0.638045
XAGE3	0.846966	0.40725
TUBGCP6	0.846952	0.497547
NRBF2	0.846908	0.461843
FGF17	0.846895	0.405017
E2F6	0.846844	0.588021
ZNF717	0.846837	0.462079
ST8SIA4	0.846714	0.634026
RBMS3	0.846587	0.510819
FBXL22	0.846551	0.693369
MAP4	0.846548	0.57063
FAM168B	0.846452	0.509852
CEL	0.846447	0.448022
ARHGAP27	0.845958	0.557871
SEM1	0.845943	0.577392
CD300LB	0.84593	0.662949
RALGAPA1	0.845838	0.547777
KBTBD12	0.845706	0.386466
MAMLD1	0.845695	0.551007
HYAL1	0.845688	0.529794
DPP6	0.845663	0.50126
RGS7BP	0.845649	0.626994
ARIH2	0.845646	0.477427
NAGA	0.845607	0.467375
SEPT4	0.845577	0.500371
USP43	0.845506	0.522061
CATG00000001354.1	0.84536	0.609599
ZADH2	0.845356	0.506694
RPL9	0.845172	0.389898
RP11-736N17.11	0.845069	0.472906
GPD2	0.844982	0.573627
RNF24	0.844876	0.583517
ATP5J	0.844671	0.552269
FANCD2	0.84445	0.512652
TMEM43	0.844366	0.558776
ART3	0.844094	0.612163
TM4SF19	0.84406	0.381825
HIST1H2BJ	0.843908	0.535847
OXTR	0.843884	0.53101
HMMR	0.843849	0.434077
LDAH	0.843848	0.580746
PPP1R16A	0.843824	0.536901
TOR1AIP2	0.843731	0.607426
PTRH2	0.843727	0.465416
MALSU1	0.843585	0.707076
PYHIN1	0.843528	0.527702
MCL1	0.843467	0.712828
HOXD3	0.843372	0.610131
ORC3	0.843245	0.583431
PPP1CA	0.843204	0.517059
DLG2	0.843102	0.588625
STK33	0.843016	0.540185
MRPS30	0.842964	0.569495
FAM208B	0.842902	0.656037
RHBDL1	0.842793	0.460873
HMGN5	0.842771	0.559795
RP11-108K14.8	0.842714	0.756744
KRTAP4-11	0.842547	0.52049
IFI6	0.842478	0.558749
RAPGEF3	0.842373	0.440619
TMEM116	0.842305	0.550137
HLA-DRA	0.842211	0.649493
ASH2L	0.842158	0.542329
EIF2A	0.842146	0.581812
CHKB-CPT1B	0.842068	0.452618
MEIKIN	0.842014	0.553154
FAM184A	0.841995	0.648802
PDCD1	0.841912	0.361795
PIAS1	0.841893	0.608766
COX7A2L	0.841794	0.460525
GTPBP2	0.841669	0.666064
DSG3	0.841661	0.346307
FAM45A	0.841493	0.679122
MYO1C	0.841375	0.409621
OR2AG2	0.841366	0.439079
ADGRE1	0.841366	0.519815
CBX8	0.841362	0.58481
ZNF346	0.841248	0.547097
CXCL12	0.841196	0.533231
RCSD1	0.841036	0.466668
AKAP12	0.840964	0.61919
STARD4	0.840855	0.465869
FKBP9	0.840842	0.562244
C5orf58	0.840803	0.71031
BEX2	0.840762	0.463125
MYH6	0.840761	0.529641
CLIC6	0.840736	0.397223
TSPAN6	0.840645	0.550468
CHMP3	0.840542	0.442775
ZNF75A	0.840479	0.437087
CCDC157	0.840274	0.525062
ZDHHC20	0.840253	0.626925
HTR1B	0.840168	0.584536
PCDHA11	0.840164	0.57247
SGO1	0.840023	0.547367
KREMEN2	0.839964	0.527523
FIS1	0.83984	0.552427
CATG00000038838.1	0.839799	0.532724
SIRT6	0.839635	0.514855
CLPTM1	0.839604	0.610999
SLC14A1	0.839579	0.499704
TNK1	0.839561	0.589119
OR10Z1	0.839519	0.485741
EVPL	0.839512	0.468885
LRTM1	0.839424	0.490156
SMC4	0.839373	0.484991
CATG00000103788.1	0.839347	0.550329
CDNF	0.839324	0.515046
FXYD5	0.839321	0.351651
CAPN1	0.839184	0.449475
POLD2	0.839167	0.652896
PEX5	0.839157	0.423369
[truncated: 13,743 more rows]
