# Supplementary material for: M6A RNA epitranscriptome dynamics linked to major depressive disorder and suicide risk
Source: Neuropsychopharmacology. 2025 Jul 10;50(10):1524–35. doi: 10.1038/s41386-025-02165-5 (PMC12340114; doi:10.1038/s41386-025-02165-5)
Supplement: Supplementary file 5 — Table S8 [file 41386_2025_2165_MOESM5_ESM.xlsx]

## Sheet: Sheet2
Table S8: Gene ontology (GO) terms associated with top signficantly hypermethylated genes in the MDD group
Term	P-value	Adjusted P-value	Genes
Dorsal Aorta Development (GO:0035907)	0.00128603	0.414028	RBPJ;ENG
Dorsal Aorta Morphogenesis (GO:0035912)	0.00128603	0.414028	RBPJ;ENG
Negative Regulation Of Leukocyte Proliferation (GO:0070664)	0.00178931	0.414028	IL33;TNFAIP3
Ventricular Trabecula Myocardium Morphogenesis (GO:0003222)	0.00178931	0.414028	RBPJ;ENG
Epithelial To Mesenchymal Transition Involved In Endocardial Cushion Formation (GO:0003198)	0.00237101	0.414028	RBPJ;ENG
Smooth Muscle Tissue Development (GO:0048745)	0.00302963	0.414028	PTCH1;ENG
Mitotic Cell Cycle Phase Transition (GO:0044772)	0.00399409	0.414028	GPR132;UBE2C;KDM8;USP29;CDC25B
Regulation Of Protein Kinase Activity (GO:0045859)	0.00536068	0.414028	WWTR1;XRCC5;AKT1S1;MAPRE3;SMG8
Regulation Of Cell Population Proliferation (GO:0042127)	0.00595671	0.414028	MCTS1;BTG4;WWTR1;RBFOX2;CDKN2C;EDN3;XRCC5;LAMC2;CDC25B;TIAM1;SDCBP;CAPNS1;NUPR2;ROMO1;ENG
Positive Regulation Of Cell Population Proliferation (GO:0008284)	0.00613225	0.414028	MCTS1;TIAM1;SDCBP;WWTR1;CAPNS1;EDN3;IL5RA;LAMC2;ROMO1;RBPJ;CDC25B
DNA Recombination (GO:0006310)	0.00716923	0.414028	RAD52;SUPV3L1;XRCC5
Intracellular Steroid Hormone Receptor Signaling Pathway (GO:0030518)	0.00765437	0.414028	KDM3A;EGLN2;RBFOX2
Regulation Of Epithelial To Mesenchymal Transition (GO:0010717)	0.00780262	0.414028	TIAM1;SDCBP;WWTR1;USF3
Mitotic Nuclear Division (GO:0140014)	0.00868166	0.414028	DSN1;UBE2C;NSL1
Lymphocyte Mediated Immunity (GO:0002449)	0.00967172	0.414028	CD8A;C4BPA
Regulation Of Wound Healing (GO:0061041)	0.00978597	0.414028	DMTN;TNFRSF12A;TNFAIP3
Positive Regulation Of Epithelial To Mesenchymal Transition (GO:0010718)	0.00978597	0.414028	SDCBP;WWTR1;TIAM1
Aorta Morphogenesis (GO:0035909)	0.010894	0.414028	RBPJ;ENG
Intracellular Estrogen Receptor Signaling Pathway (GO:0030520)	0.010894	0.414028	EGLN2;RBFOX2
Erythrocyte Differentiation (GO:0030218)	0.0109684	0.414028	DMTN;MPIG6B;RACGAP1
Positive Regulation Of Nervous System Development (GO:0051962)	0.0109684	0.414028	SRPX2;NUMB;FAIM
Heart Trabecula Morphogenesis (GO:0061384)	0.0121807	0.414028	RBPJ;ENG
Cardiac Epithelial To Mesenchymal Transition (GO:0060317)	0.0135303	0.414028	RBPJ;ENG
T Cell Mediated Immunity (GO:0002456)	0.0149416	0.414028	CD8A;C4BPA
Positive Regulation Of Blood Coagulation (GO:0030194)	0.0164134	0.414028	DMTN;PLAT
Negative Regulation Of Macroautophagy (GO:0016242)	0.0179444	0.414028	PHF23;LZTS1
Negative Regulation Of Extrinsic Apoptotic Signaling Pathway Via Death Domain Receptors (GO:1902042)	0.0195334	0.414028	TNFAIP3;FAIM
Adaptive Immune Response Based On Somatic Recombination Of Immune Receptors Built From Immunoglobulin Superfamily Domains (GO:0002460)	0.0195334	0.414028	CD8A;C4BPA
Positive Regulation Of BMP Signaling Pathway (GO:0030513)	0.0211791	0.414028	RBPJ;ENG
Stress Granule Assembly (GO:0034063)	0.0211791	0.414028	GRB7;UBAP2L
Protein K48-linked Deubiquitination (GO:0071108)	0.0211791	0.414028	TNFAIP3;USP29
Negative Regulation Of Protein Localization To Membrane (GO:1905476)	0.0228804	0.414028	DMTN;NUMB
Fc Receptor Signaling Pathway (GO:0038093)	0.0246361	0.414028	PIGR;CD247
Positive Regulation Of Cell Cycle Process (GO:0090068)	0.0253443	0.414028	RANBP1;RACGAP1;EDN3;CDC25B
Myeloid Cell Development (GO:0061515)	0.026445	0.414028	DMTN;MPIG6B
Cytoplasmic Translational Initiation (GO:0002183)	0.0321797	0.414028	MCTS1;EIF3L
Positive Regulation Of Neurogenesis (GO:0050769)	0.0337039	0.414028	TIAM1;NUMB;FAIM
Regulation Of Extrinsic Apoptotic Signaling Pathway Via Death Domain Receptors (GO:1902041)	0.0341902	0.414028	TNFAIP3;FAIM
Phospholipid Translocation (GO:0045332)	0.0341902	0.414028	ATP8B4;PLSCR5
Protein Transmembrane Import Into Intracellular Organelle (GO:0044743)	0.0362484	0.414028	CHCHD4;ROMO1
Positive Regulation Of Protein Metabolic Process (GO:0051247)	0.0379773	0.414028	EGLN2;NSUN5;SAMD4A;TNFAIP3;C4BPA
Ventricular Cardiac Muscle Tissue Morphogenesis (GO:0055010)	0.0383532	0.414028	RBPJ;ENG
Positive Regulation Of Catabolic Process (GO:0009896)	0.0384227	0.414028	EGLN2;TNFAIP3;C4BPA
Sister Chromatid Segregation (GO:0000819)	0.0405035	0.414028	DSN1;NSL1
Smoothened Signaling Pathway (GO:0007224)	0.0405035	0.414028	PTCH1;B9D1
Histone Modification (GO:0016570)	0.0409018	0.414028	MIER2;RUVBL1;CHD4
Regulation Of Phosphorylation (GO:0042325)	0.0421709	0.414028	SDCBP;SRPX2;CDKN2C
Positive Regulation Of Cell Development (GO:0010720)	0.0426984	0.414028	NUMB;FAIM
Positive Regulation Of Mitotic Nuclear Division (GO:0045840)	0.0426984	0.414028	EDN3;UBE2C
Regulation Of G2/M Transition Of Mitotic Cell Cycle (GO:0010389)	0.0426984	0.414028	GPR132;CDC25B
Positive Regulation Of Cell Migration (GO:0030335)	0.0439387	0.414028	TIAM1;GRB7;SDCBP;DMTN;NUMB;LAMC2
Histone Deacetylation (GO:0016575)	0.0449368	0.414028	MIER2;CHD4
Plasma Membrane Bounded Cell Projection Assembly (GO:0120031)	0.0459126	0.414028	SDCBP;DUSP23;DMTN;TBC1D31;KIF3A;B9D1
Epidermis Development (GO:0008544)	0.0460959	0.414028	LAMA3;LAMC2;EDA2R
DNA Double-Strand Break Processing Involved In Repair Via Single-Strand Annealing (GO:0010792)	0.046129	0.414028	RAD52
Regulation Of Extracellular Exosome Assembly (GO:1903551)	0.046129	0.414028	SDCBP
Regulation Of Macrophage Proliferation (GO:0120040)	0.046129	0.414028	IL33
Negative Regulation Of Toll-Like Receptor 2 Signaling Pathway (GO:0034136)	0.046129	0.414028	TNFAIP3
Neuroblast Proliferation (GO:0007405)	0.046129	0.414028	RACGAP1
Nucleotide-Binding Domain, Leucine Rich Repeat Containing Receptor Signaling Pathway (GO:0035872)	0.046129	0.414028	TNFAIP3
Cardiolipin Acyl-Chain Remodeling (GO:0035965)	0.046129	0.414028	LCLAT1
Regulation Of Ribonuclease Activity (GO:0060700)	0.046129	0.414028	OASL
Phosphatidylinositol Acyl-Chain Remodeling (GO:0036149)	0.046129	0.414028	LCLAT1
Regulation Of Stress Granule Assembly (GO:0062028)	0.046129	0.414028	UBAP2L
Regulation Of T-Circle Formation (GO:1904429)	0.046129	0.414028	XRCC5
Plus-End-Directed Organelle Transport Along Microtubule (GO:0072386)	0.046129	0.414028	KIF3A
Positive Regulation Of T Cell Differentiation In Thymus (GO:0033089)	0.046129	0.414028	TESPA1
Dermatan Sulfate Metabolic Process (GO:0030205)	0.046129	0.414028	DSEL
Dermatan Sulfate Proteoglycan Metabolic Process (GO:0050655)	0.046129	0.414028	DSEL
Double-Strand Break Repair Via Single-Strand Annealing (GO:0045002)	0.046129	0.414028	RAD52
Short-Chain Fatty Acid Catabolic Process (GO:0019626)	0.046129	0.414028	PCCB
Venous Blood Vessel Morphogenesis (GO:0048845)	0.046129	0.414028	ENG
Ventricular Cardiac Muscle Cell Development (GO:0055015)	0.046129	0.414028	MEF2A
Histone Arginine Methylation (GO:0034969)	0.046129	0.414028	PRDM14
Interleukin-27-Mediated Signaling Pathway (GO:0070106)	0.046129	0.414028	OASL
Interleukin-5-Mediated Signaling Pathway (GO:0038043)	0.046129	0.414028	IL5RA
Positive Regulation Of Transcription Of Notch Receptor Target (GO:0007221)	0.046129	0.414028	RBPJ
Positive Regulation Of Vascular Associated Smooth Muscle Cell Differentiation (GO:1905065)	0.046129	0.414028	ENG
Metanephric Collecting Duct Development (GO:0072205)	0.046129	0.414028	PTCH1
Mitochondrial RNA 3'-End Processing (GO:0000965)	0.046129	0.414028	SUPV3L1
Muscle Tissue Development (GO:0060537)	0.0472177	0.414028	PTCH1;ENG
G2/M Transition Of Mitotic Cell Cycle (GO:0000086)	0.0495401	0.414028	KDM8;CDC25B
Retina Homeostasis (GO:0001895)	0.051903	0.414028	PIGR;LCN1
Positive Regulation Of Cytokinesis (GO:0032467)	0.051903	0.414028	RACGAP1;CDC25B
Transmembrane Receptor Protein Tyrosine Kinase Signaling Pathway (GO:0007169)	0.0521623	0.414028	CEP57;TIAM1;GRB7;EFNB1;CD8A;PLAT
Negative Regulation Of Protein Phosphorylation (GO:0001933)	0.0522664	0.414028	WWTR1;DMTN;AKT1S1;ENG
Cell Cycle G2/M Phase Transition (GO:0044839)	0.0543055	0.414028	KDM8;CDC25B
Positive Regulation Of Catalytic Activity (GO:0043085)	0.0543055	0.414028	XRCC5;SSBP1
Protein Deacetylation (GO:0006476)	0.0543055	0.414028	MIER2;CHD4
Regulation Of Autophagosome Assembly (GO:2000785)	0.0543055	0.414028	EFNB1;PHF23
Positive Regulation Of Cellular Process (GO:0048522)	0.0545629	0.414028	MCTS1;SUPV3L1;TIAM1;SDCBP;WWTR1;CAPNS1;EDN3;LAMC2;ROMO1;CDC25B
CENP-A Containing Chromatin Assembly (GO:0034080)	0.0550976	0.414028	HJURP
Negative Regulation Of Plasminogen Activation (GO:0010757)	0.0550976	0.414028	PLAT
Actin Filament Reorganization (GO:0090527)	0.0550976	0.414028	DMTN
Aldehyde Biosynthetic Process (GO:0046184)	0.0550976	0.414028	KDM3A
Regulation Of Nuclease Activity (GO:0032069)	0.0550976	0.414028	OASL
Nuclear-Transcribed mRNA Catabolic Process, Deadenylation-Independent Decay (GO:0031086)	0.0550976	0.414028	EDC4
Cardiac Muscle Cell Myoblast Differentiation (GO:0060379)	0.0550976	0.414028	RBPJ
Placenta Blood Vessel Development (GO:0060674)	0.0550976	0.414028	RBPJ
Chromatin Remodeling At Centromere (GO:0031055)	0.0550976	0.414028	HJURP
Cytolysis By Host Of Symbiont Cells (GO:0051838)	0.0550976	0.414028	ROMO1
Positive Regulation Of cAMP-mediated Signaling (GO:0043950)	0.0550976	0.414028	POMC
Short-Chain Fatty Acid Metabolic Process (GO:0046459)	0.0550976	0.414028	PCCB
Smooth Muscle Cell Migration (GO:0014909)	0.0550976	0.414028	PLAT
Positive Regulation Of Helicase Activity (GO:0051096)	0.0550976	0.414028	SSBP1
Substrate-Dependent Cell Migration, Cell Extension (GO:0006930)	0.0550976	0.414028	SDCBP
Free Ubiquitin Chain Polymerization (GO:0010994)	0.0550976	0.414028	UBE2C
Vascular Associated Smooth Muscle Cell Development (GO:0097084)	0.0550976	0.414028	ENG
Vascular Associated Smooth Muscle Contraction (GO:0014829)	0.0550976	0.414028	EDN3
Positive Regulation Of Striated Muscle Contraction (GO:0045989)	0.0550976	0.414028	GSTO1
Cellular Response To Organic Cyclic Compound (GO:0071407)	0.0554642	0.414028	DMTN;NRIP1;NR3C1;ADCY5
Positive Regulation Of Protein Catabolic Process (GO:0045732)	0.0559271	0.414028	EGLN2;TNFAIP3;C4BPA
DNA Duplex Unwinding (GO:0032508)	0.0567467	0.414028	SUPV3L1;SSBP1
Positive Regulation Of Cell Motility (GO:2000147)	0.057988	0.414028	TIAM1;GRB7;SDCBP;NUMB;LAMC2
Cardiac Ventricle Morphogenesis (GO:0003208)	0.0592256	0.414028	RBPJ;ENG
Negative Regulation Of I-kappaB kinase/NF-kappaB Signaling (GO:0043124)	0.0592256	0.414028	TNFAIP3;SLC39A8
Negative Regulation Of DNA-templated Transcription (GO:0045892)	0.05986	0.414028	MEF2A;IL33;RBFOX2;TGIF2;XRCC5;PTCH1;KDM8;CHD4;NR3C1;RBPJ;HNRNPL;SDCBP;MIER2;NRIP1;NUPR2
Positive Regulation Of Transmembrane Receptor Protein Serine/Threonine Kinase Signaling Pathway (GO:0090100)	0.0604215	0.414028	SDCBP;RBPJ;ENG
Recombinational Repair (GO:0000725)	0.0604215	0.414028	RAD52;XRCC5;CHD4
Regulation Of Chromosome Organization (GO:0033044)	0.0617412	0.414028	XRCC5;RUVBL1
Positive Regulation Of Cell Division (GO:0051781)	0.0617412	0.414028	RACGAP1;CDC25B
Ephrin Receptor Signaling Pathway (GO:0048013)	0.0617412	0.414028	EFNB1;TIAM1
mRNA Catabolic Process (GO:0006402)	0.0617412	0.414028	SUPV3L1;RNH1
Regulation Of Macroautophagy (GO:0016241)	0.0619563	0.414028	CAPNS1;LZTS1;ATP6V0A1
Monocarboxylic Acid Metabolic Process (GO:0032787)	0.0635091	0.414028	DSEL;PCCB;ALKBH7
Negative Regulation Of Inflammatory Response To Wounding (GO:0106015)	0.0639823	0.414028	IL33
Regulation Of Epithelial To Mesenchymal Transition Involved In Endocardial Cushion Formation (GO:1905005)	0.0639823	0.414028	ENG
Regulation Of Leukocyte Proliferation (GO:0070663)	0.0639823	0.414028	IL5RA
Aromatic Amino Acid Transport (GO:0015801)	0.0639823	0.414028	SLC3A2
Cardiac Atrium Development (GO:0003230)	0.0639823	0.414028	ENG
Peptidyl-Proline Hydroxylation To 4-hydroxy-L-proline (GO:0018401)	0.0639823	0.414028	EGLN2
Regulation Of Response To Wounding (GO:1903034)	0.0639823	0.414028	TNFRSF12A
Plasma Membrane Phospholipid Scrambling (GO:0017121)	0.0639823	0.414028	PLSCR5
Plasma Membrane To Endosome Transport (GO:0048227)	0.0639823	0.414028	RAB5B
Regulation Of Transcription From RNA Polymerase II Promoter In Response To Hypoxia (GO:0061418)	0.0639823	0.414028	RBPJ
Regulation Of Vascular Wound Healing (GO:0061043)	0.0639823	0.414028	TNFAIP3
Collecting Duct Development (GO:0072044)	0.0639823	0.414028	PTCH1
Positive Regulation Of Cardiac Epithelial To Mesenchymal Transition (GO:0062043)	0.0639823	0.414028	ENG
Dermatan Sulfate Proteoglycan Biosynthetic Process (GO:0050651)	0.0639823	0.414028	DSEL
Positive Regulation Of Fibroblast Migration (GO:0010763)	0.0639823	0.414028	DMTN
Sulfur Amino Acid Transport (GO:0000101)	0.0639823	0.414028	SLC3A2
Thyroid Hormone Transport (GO:0070327)	0.0639823	0.414028	SLC3A2
Venous Blood Vessel Development (GO:0060841)	0.0639823	0.414028	ENG
Ventricular Cardiac Muscle Cell Membrane Repolarization (GO:0099625)	0.0639823	0.414028	KCNJ5
Histone Lysine Demethylation (GO:0070076)	0.0639823	0.414028	KDM3A
Positive Regulation Of Ryanodine-Sensitive Calcium-Release Channel Activity (GO:0060316)	0.0639823	0.414028	GSTO1
Macromolecule Depalmitoylation (GO:0098734)	0.0639823	0.414028	LYPLA2
Protein Depalmitoylation (GO:0002084)	0.0639823	0.414028	LYPLA2
Protein Deubiquitination Involved In Ubiquitin-Dependent Protein Catabolic Process (GO:0071947)	0.0639823	0.414028	TNFAIP3
Mitochondrial tRNA Modification (GO:0070900)	0.0639823	0.414028	TRMT5
rRNA Pseudouridine Synthesis (GO:0031118)	0.0639823	0.414028	RPUSD2
Monosaccharide Biosynthetic Process (GO:0046364)	0.0639823	0.414028	DSEL
Negative Regulation Of Cell Cycle G2/M Phase Transition (GO:1902750)	0.0639823	0.414028	GPR132
Cellular Response To Ketone (GO:1901655)	0.0642928	0.414028	NR3C1;ADCY5
Establishment Of Protein Localization To Mitochondrion (GO:0072655)	0.0642928	0.414028	CHCHD4;ROMO1
Mitochondrion Organization (GO:0007005)	0.0668673	0.414028	CHCHD4;MEF2A;SUPV3L1;BCL2A1
Epidermal Growth Factor Receptor Signaling Pathway (GO:0007173)	0.0668794	0.414028	GRB7;PIGR
Cardiac Conduction (GO:0061337)	0.0695001	0.414028	MEF2A;KCNJ5
Intracellular Protein Transmembrane Transport (GO:0065002)	0.0695001	0.414028	CHCHD4;ROMO1
Negative Regulation Of Tumor Necrosis Factor Production (GO:0032720)	0.072154	0.414028	POMC;TNFAIP3
Regulation Of Helicase Activity (GO:0051095)	0.0727839	0.414028	SSBP1
Negative Regulation Of Protein-Containing Complex Disassembly (GO:0043242)	0.0727839	0.414028	PHF23
Regulation Of Mitotic Centrosome Separation (GO:0046602)	0.0727839	0.414028	RANBP1
Box C/D snoRNP Assembly (GO:0000492)	0.0727839	0.414028	RUVBL1
Cardioblast Differentiation (GO:0010002)	0.0727839	0.414028	RBPJ
Plasminogen Activation (GO:0031639)	0.0727839	0.414028	PLAT
Regulation Of Toll-Like Receptor 3 Signaling Pathway (GO:0034139)	0.0727839	0.414028	TNFAIP3
Endochondral Ossification (GO:0001958)	0.0727839	0.414028	COL13A1
Somite Development (GO:0061053)	0.0727839	0.414028	PTCH1
Formation Of Translation Preinitiation Complex (GO:0001731)	0.0727839	0.414028	MCTS1
Translational Termination (GO:0006415)	0.0727839	0.414028	APEH
Vascular Associated Smooth Muscle Cell Differentiation (GO:0035886)	0.0727839	0.414028	ENG
Positive Regulation Of Ubiquitin Protein Ligase Activity (GO:1904668)	0.0727839	0.414028	UBE2C
Proline Transport (GO:0015824)	0.0727839	0.414028	SLC3A2
mRNA Pseudouridine Synthesis (GO:1990481)	0.0727839	0.414028	RPUSD2
Manganese Ion Transport (GO:0006828)	0.0727839	0.414028	SLC39A8
Negative Regulation Of Tumor Necrosis Factor Superfamily Cytokine Production (GO:1903556)	0.0775584	0.414028	POMC;TNFAIP3
Positive Regulation Of Pathway-Restricted SMAD Protein Phosphorylation (GO:0010862)	0.0775584	0.414028	SDCBP;ENG
B Cell Homeostasis (GO:0001782)	0.0815032	0.414028	TNFAIP3
Regulation Of Inflammatory Response To Wounding (GO:0106014)	0.0815032	0.414028	IL33
Negative Regulation Of Protein Autophosphorylation (GO:0031953)	0.0815032	0.414028	ENG
Negative Regulation Of Toll-Like Receptor 4 Signaling Pathway (GO:0034144)	0.0815032	0.414028	TNFAIP3
cAMP Biosynthetic Process (GO:0006171)	0.0815032	0.414028	ADCY5
Positive Regulation Of RIG-I Signaling Pathway (GO:1900246)	0.0815032	0.414028	OASL
Chondroitin Sulfate Proteoglycan Metabolic Process (GO:0050654)	0.0815032	0.414028	DSEL
Ectoderm Development (GO:0007398)	0.0815032	0.414028	EDA2R
Endothelial Tube Morphogenesis (GO:0061154)	0.0815032	0.414028	RBPJ
Synaptic Vesicle Fusion To Presynaptic Active Zone Membrane (GO:0031629)	0.0815032	0.414028	SNAP47
Vasoconstriction (GO:0042310)	0.0815032	0.414028	EDN3
Hormone Transport (GO:0009914)	0.0815032	0.414028	SLC3A2
Iron Ion Transmembrane Transport (GO:0034755)	0.0815032	0.414028	SLC39A8
Leucine Transport (GO:0015820)	0.0815032	0.414028	SLC3A2
Protein K11-linked Deubiquitination (GO:0035871)	0.0815032	0.414028	TNFAIP3
Protein O-linked Glycosylation Via Serine (GO:0018242)	0.0815032	0.414028	GALNT2
Protein O-linked Glycosylation Via Threonine (GO:0018243)	0.0815032	0.414028	GALNT2
Protein Insertion Into ER Membrane By Stop-Transfer Membrane-Anchor Sequence (GO:0045050)	0.0815032	0.414028	EMC2
Protein Localization To Microtubule (GO:0035372)	0.0815032	0.414028	MAPRE3
Protein Localization To Microtubule Cytoskeleton (GO:0072698)	0.0815032	0.414028	MAPRE3
Mitochondrial DNA Replication (GO:0006264)	0.0815032	0.414028	SSBP1
Mitochondrial RNA Processing (GO:0000963)	0.0815032	0.414028	SUPV3L1
Mitochondrion Morphogenesis (GO:0070584)	0.0815032	0.414028	SUPV3L1
Muscle Cell Migration (GO:0014812)	0.0815032	0.414028	PLAT
Regulation Of Attachment Of Spindle Microtubules To Kinetochore (GO:0051988)	0.0815032	0.414028	RACGAP1
Negative Regulation Of Bone Resorption (GO:0045779)	0.0815032	0.414028	TNFAIP3
Cell Cycle G1/S Phase Transition (GO:0044843)	0.0858935	0.414028	GPR132;USP29
Negative Regulation Of Inflammatory Response (GO:0050728)	0.0870702	0.414028	IL33;TNFAIP3;SLC39A8
RNA Metabolic Process (GO:0016070)	0.0870702	0.414028	HNRNPL;SUPV3L1;RBFOX2
Cytoskeleton Organization (GO:0007010)	0.0870702	0.414028	DMTN;MICAL3;TNFAIP3
Blood Vessel Morphogenesis (GO:0048514)	0.0887297	0.414028	RBPJ;ENG
Cellular Response To Alcohol (GO:0097306)	0.0887297	0.414028	PTCH1;ADCY5
Regulation Of Alternative mRNA Splicing, Via Spliceosome (GO:0000381)	0.0887297	0.414028	HNRNPL;RBFOX2
L-serine Metabolic Process (GO:0006563)	0.090141	0.414028	SRR
Notch Signaling Involved In Heart Development (GO:0061314)	0.090141	0.414028	RBPJ
Actin Filament Depolymerization (GO:0030042)	0.090141	0.414028	MICAL3
Arginine Metabolic Process (GO:0006525)	0.090141	0.414028	SLC39A8
Branched-Chain Amino Acid Transport (GO:0015803)	0.090141	0.414028	SLC3A2
Cardiac Muscle Cell Membrane Repolarization (GO:0099622)	0.090141	0.414028	KCNJ5
Peptidyl-Proline Hydroxylation (GO:0019511)	0.090141	0.414028	EGLN2
Cell Proliferation In Forebrain (GO:0021846)	0.090141	0.414028	NUMB
Cellular Response To Cholesterol (GO:0071397)	0.090141	0.414028	PTCH1
Cellular Response To Forskolin (GO:1904322)	0.090141	0.414028	ADCY5
Regulation Of Toll-Like Receptor 2 Signaling Pathway (GO:0034135)	0.090141	0.414028	TNFAIP3
Positive Regulation Of DNA-templated DNA Replication (GO:2000105)	0.090141	0.414028	SSBP1
Response To Forskolin (GO:1904321)	0.090141	0.414028	ADCY5
Embryonic Appendage Morphogenesis (GO:0035113)	0.090141	0.414028	PTCH1
Serine Family Amino Acid Biosynthetic Process (GO:0009070)	0.090141	0.414028	SRR
Small Nucleolar Ribonucleoprotein Complex Assembly (GO:0000491)	0.090141	0.414028	RUVBL1
Positive Regulation Of Nitric-Oxide Synthase Biosynthetic Process (GO:0051770)	0.090141	0.414028	IL33
Lipoprotein Catabolic Process (GO:0042159)	0.090141	0.414028	LYPLA2
Megakaryocyte Development (GO:0035855)	0.090141	0.414028	MPIG6B
Protein Oxidation (GO:0018158)	0.090141	0.414028	CHCHD4
Microtubule Anchoring At Centrosome (GO:0034454)	0.090141	0.414028	KIF3A
Mitotic DNA Replication (GO:1902969)	0.090141	0.414028	LIG1
Mitotic Spindle Elongation (GO:0000022)	0.090141	0.414028	RACGAP1
Mitotic Spindle Midzone Assembly (GO:0051256)	0.090141	0.414028	RACGAP1
rRNA Base Methylation (GO:0070475)	0.090141	0.414028	NSUN5
Negative Regulation Of Autophagosome Assembly (GO:1902902)	0.090141	0.414028	PHF23
Regulation Of Calcium Ion Transmembrane Transport Via High Voltage-Gated Calcium Channel (GO:1902514)	0.090141	0.414028	CACNG6
Regulation Of Cardiac Muscle Cell Apoptotic Process (GO:0010665)	0.090141	0.414028	ENG
ERBB Signaling Pathway (GO:0038127)	0.0915935	0.414028	PIGR;GRB7
Regulation Of Smooth Muscle Cell Proliferation (GO:0048660)	0.0915935	0.414028	XRCC5;TNFAIP3
Proteolysis (GO:0006508)	0.0918774	0.414028	CAPNS1;PTCH1;UBA3;LCN1;PLAT;APEH
Peptide Metabolic Process (GO:0006518)	0.0974007	0.414028	APEH;SEC11A
Negative Regulation Of Fibrinolysis (GO:0051918)	0.0986979	0.414028	PLAT
Negative Regulation Of Release Of Sequestered Calcium Ion Into Cytosol (GO:0051280)	0.0986979	0.414028	GSTO1
Negative Regulation Of Ryanodine-Sensitive Calcium-Release Channel Activity (GO:0060315)	0.0986979	0.414028	GSTO1
Nucleotide-Binding Oligomerization Domain Containing Signaling Pathway (GO:0070423)	0.0986979	0.414028	TNFAIP3
Cell Part Morphogenesis (GO:0032990)	0.0986979	0.414028	SUPV3L1
Phasic Smooth Muscle Contraction (GO:0014821)	0.0986979	0.414028	EDN3
Positive Regulation Of Coagulation (GO:0050820)	0.0986979	0.414028	DMTN
Endosomal Lumen Acidification (GO:0048388)	0.0986979	0.414028	ATP6V0A1
Erythrocyte Development (GO:0048821)	0.0986979	0.414028	DMTN
Positive Regulation Of Hemostasis (GO:1900048)	0.0986979	0.414028	DMTN
Exit From Mitosis (GO:0010458)	0.0986979	0.414028	UBE2C
Positive Regulation Of Metaphase/Anaphase Transition Of Cell Cycle (GO:1902101)	0.0986979	0.414028	UBE2C
Positive Regulation Of Mitotic Metaphase/Anaphase Transition (GO:0045842)	0.0986979	0.414028	UBE2C
Positive Regulation Of Platelet Aggregation (GO:1901731)	0.0986979	0.414028	DMTN
Intracellular Copper Ion Homeostasis (GO:0006878)	0.0986979	0.414028	ANKRD9
Methylguanosine-Cap Decapping (GO:0110156)	0.0986979	0.414028	EDC4
Mitochondrial Genome Maintenance (GO:0000002)	0.0986979	0.414028	MEF2A
Mitochondrion Distribution (GO:0048311)	0.0986979	0.414028	MEF2A
Negative Regulation Of Bone Remodeling (GO:0046851)	0.0986979	0.414028	TNFAIP3
Regulation Of Small GTPase Mediated Signal Transduction (GO:0051056)	0.100045	0.414028	TIAM1;RACGAP1;ARHGAP15
RNA Catabolic Process (GO:0006401)	0.100343	0.414028	SUPV3L1;RNH1
Myeloid Cell Differentiation (GO:0030099)	0.100343	0.414028	MPIG6B;RACGAP1
Regulation Of Neuron Death (GO:1901214)	0.103309	0.414028	EGLN2;AKT1S1
Glycosaminoglycan Biosynthetic Process (GO:0006024)	0.103309	0.414028	SLC10A7;DSEL
Intracellular Monoatomic Cation Homeostasis (GO:0030003)	0.104624	0.414028	ANKRD9;SLC10A7;EDN3;SLC39A8
Negative Regulation Of Transcription By RNA Polymerase II (GO:0000122)	0.105969	0.414028	MEF2A;SDCBP;IL33;TGIF2;MIER2;PTCH1;NRIP1;NUPR2;CHD4;NR3C1;RBPJ
Regulation Of Multicellular Organismal Development (GO:2000026)	0.1063	0.414028	RACGAP1;RUVBL1
Protein Targeting To Mitochondrion (GO:0006626)	0.1063	0.414028	CHCHD4;ROMO1
V(D)J Recombination (GO:0033151)	0.107175	0.414028	LIG1
Negative Regulation Of Substrate Adhesion-Dependent Cell Spreading (GO:1900025)	0.107175	0.414028	DMTN
Atrial Cardiac Muscle Cell Action Potential (GO:0086014)	0.107175	0.414028	KCNJ5
Atrial Cardiac Muscle Tissue Development (GO:0003228)	0.107175	0.414028	ENG
Base-Excision Repair, Gap-Filling (GO:0006287)	0.107175	0.414028	LIG1
cAMP Metabolic Process (GO:0046058)	0.107175	0.414028	ADCY5
Cardiolipin Metabolic Process (GO:0032048)	0.107175	0.414028	LCLAT1
Ribosome Disassembly (GO:0032790)	0.107175	0.414028	MCTS1
Endochondral Bone Morphogenesis (GO:0060350)	0.107175	0.414028	COL13A1
Positive Regulation Of Integrin-Mediated Signaling Pathway (GO:2001046)	0.107175	0.414028	DMTN
Fibrinolysis (GO:0042730)	0.107175	0.414028	PLAT
Positive Regulation Of Neuroinflammatory Response (GO:0150078)	0.107175	0.414028	IL33
Low-Density Lipoprotein Particle Remodeling (GO:0034374)	0.107175	0.414028	MPO
Protein Insertion Into Mitochondrial Inner Membrane (GO:0045039)	0.107175	0.414028	ROMO1
Microtubule Anchoring At Microtubule Organizing Center (GO:0072393)	0.107175	0.414028	KIF3A
Pseudouridine Synthesis (GO:0001522)	0.107175	0.414028	RPUSD2
Regulation Of T Cell Differentiation In Thymus (GO:0033081)	0.107175	0.414028	TESPA1
Negative Regulation Of Complement Activation (GO:0045916)	0.107175	0.414028	C4BPA
Regulation Of Protein Catabolic Process (GO:0042176)	0.107788	0.414028	EGLN2;TNFAIP3;C4BPA
Positive Regulation Of Macromolecule Biosynthetic Process (GO:0010557)	0.107788	0.414028	IL33;NSUN5;SAMD4A
Regulation Of Pathway-Restricted SMAD Protein Phosphorylation (GO:0060393)	0.11235	0.414028	SDCBP;ENG
Positive Regulation Of Organelle Assembly (GO:1902117)	0.11235	0.414028	SDCBP;UBAP2L
Regulation Of Mitotic Cell Cycle (GO:0007346)	0.113744	0.414028	BTG4;SDCBP;CDC25B
Regulation Of Embryonic Development (GO:0045995)	0.115408	0.414028	RACGAP1;RUVBL1
Negative Regulation Of Kinase Activity (GO:0033673)	0.115408	0.414028	WWTR1;AKT1S1
Regulation Of Immune Effector Process (GO:0002697)	0.115572	0.414028	C4BPA
Regulation Of Lamellipodium Organization (GO:1902743)	0.115572	0.414028	DMTN
Negative Regulation Of Receptor Internalization (GO:0002091)	0.115572	0.414028	SDCBP
Regulation Of Nitric-Oxide Synthase Biosynthetic Process (GO:0051769)	0.115572	0.414028	IL33
Branching Involved In Blood Vessel Morphogenesis (GO:0001569)	0.115572	0.414028	ENG
Cardiac Left Ventricle Morphogenesis (GO:0003214)	0.115572	0.414028	RBPJ
Cellular Response To Arsenic-Containing Substance (GO:0071243)	0.115572	0.414028	GSTO1
Positive Regulation Of T Cell Receptor Signaling Pathway (GO:0050862)	0.115572	0.414028	TESPA1
Positive Regulation Of Cardiac Muscle Cell Proliferation (GO:0060045)	0.115572	0.414028	RBPJ
Signal Peptide Processing (GO:0006465)	0.115572	0.414028	SEC11A
Positive Regulation Of Glycoprotein Biosynthetic Process (GO:0010560)	0.115572	0.414028	IL33
Substrate-Dependent Cell Migration (GO:0006929)	0.115572	0.414028	SDCBP
Immune Response-Regulating Cell Surface Receptor Signaling Pathway (GO:0002768)	0.115572	0.414028	PIGR
Killing By Host Of Symbiont Cells (GO:0051873)	0.115572	0.414028	ROMO1
Mitochondrial DNA Metabolic Process (GO:0032042)	0.115572	0.414028	SSBP1
Regulation Of ERBB Signaling Pathway (GO:1901184)	0.115572	0.414028	RBPJ
Regulation Of Cell Fate Commitment (GO:0010453)	0.115572	0.414028	CHD4
Protein-Containing Complex Organization (GO:0043933)	0.115756	0.414028	TIAM1;DMTN;CD247
Regulation Of Tumor Necrosis Factor Production (GO:0032680)	0.117782	0.414028	POMC;IL33;TNFAIP3
Regulation Of Anatomical Structure Morphogenesis (GO:0022603)	0.117782	0.414028	RNH1;TNFAIP3;LZTS1
G1/S Transition Of Mitotic Cell Cycle (GO:0000082)	0.118487	0.414028	GPR132;USP29
Phosphatidylinositol Metabolic Process (GO:0046488)	0.118487	0.414028	PI4KB;LCLAT1
Telomere Organization (GO:0032200)	0.118487	0.414028	XRCC5;RUVBL1
Positive Regulation Of Mitotic Cell Cycle Phase Transition (GO:1901992)	0.118487	0.414028	UBE2C;CDC25B
Regulation Of Translation (GO:0006417)	0.123235	0.414028	GRB7;NSUN5;SAMD4A;BZW1
Regulation Of Exit From Mitosis (GO:0007096)	0.123891	0.414028	UBE2C
Negative Regulation Of Peptidyl-Threonine Phosphorylation (GO:0010801)	0.123891	0.414028	DMTN
Regulation Of Non-Canonical Wnt Signaling Pathway (GO:2000050)	0.123891	0.414028	TIAM1
Regulation Of Phosphate Metabolic Process (GO:0019220)	0.123891	0.414028	SRPX2
Centromere Complex Assembly (GO:0034508)	0.123891	0.414028	HJURP
Respiratory Electron Transport Chain (GO:0022904)	0.123891	0.414028	NDUFA5
Copper Ion Homeostasis (GO:0055070)	0.123891	0.414028	ANKRD9
Electron Transport Chain (GO:0022900)	0.123891	0.414028	NDUFA5
Serine Family Amino Acid Metabolic Process (GO:0009069)	0.123891	0.414028	SRR
Positive Regulation Of Exosomal Secretion (GO:1903543)	0.123891	0.414028	SDCBP
Synaptic Vesicle Membrane Organization (GO:0048499)	0.123891	0.414028	SNAP47
Formation Of Cytoplasmic Translation Initiation Complex (GO:0001732)	0.123891	0.414028	EIF3L
Positive Regulation Of Telomerase RNA Localization To Cajal Body (GO:1904874)	0.123891	0.414028	RUVBL1
Positive Regulation Of Telomere Maintenance In Response To DNA Damage (GO:1904507)	0.123891	0.414028	RUVBL1
Positive Regulation Of Transcription From RNA Polymerase II Promoter Involved In Cellular Response To Chemical Stimulus (GO:1901522)	0.123891	0.414028	RBPJ
Positive Regulation Of Type I Interferon-Mediated Signaling Pathway (GO:0060340)	0.123891	0.414028	USP29
Membrane Repolarization During Cardiac Muscle Cell Action Potential (GO:0086013)	0.123891	0.414028	KCNJ5
Mitotic Recombination (GO:0006312)	0.123891	0.414028	RAD52
Regulation Of Cell Fate Specification (GO:0042659)	0.123891	0.414028	CHD4
Positive Regulation Of Cell Cycle (GO:0045787)	0.124706	0.414028	MAPRE3;CDC25B
Monocarboxylic Acid Biosynthetic Process (GO:0072330)	0.124706	0.414028	SRR;DSEL
Regulation Of Neurogenesis (GO:0050767)	0.131001	0.414028	NUMB;FAIM
Negative Regulation Of Focal Adhesion Assembly (GO:0051895)	0.132133	0.414028	DMTN
DNA Double-Strand Break Processing (GO:0000729)	0.132133	0.414028	RAD52
Regulation Of Hormone Secretion (GO:0046883)	0.132133	0.414028	EDN3
Negative Regulation Of Protein Processing (GO:0010955)	0.132133	0.414028	PLAT
Alpha-Beta T Cell Activation (GO:0046631)	0.132133	0.414028	CD247
Amyloid-Beta Metabolic Process (GO:0050435)	0.132133	0.414028	APEH
Regulation Of Multicellular Organism Growth (GO:0040014)	0.132133	0.414028	PTCH1
Branched-Chain Amino Acid Metabolic Process (GO:0009081)	0.132133	0.414028	PCCB
Cardiac Myofibril Assembly (GO:0055003)	0.132133	0.414028	MEF2A
Cellular Response To Corticosteroid Stimulus (GO:0071384)	0.132133	0.414028	NR3C1
Regulation Of Systemic Arterial Blood Pressure By Hormone (GO:0001990)	0.132133	0.414028	EDN3
Regulation Of Telomere Maintenance In Response To DNA Damage (GO:1904505)	0.132133	0.414028	RUVBL1
Platelet-Derived Growth Factor Receptor Signaling Pathway (GO:0048008)	0.132133	0.414028	PLAT
Cellular Response To Sterol (GO:0036315)	0.132133	0.414028	PTCH1
Positive Regulation Of Cyclin-Dependent Protein Serine/Threonine Kinase Activity (GO:0045737)	0.132133	0.414028	MAPRE3
Positive Regulation Of Mitotic Sister Chromatid Separation (GO:1901970)	0.132133	0.414028	UBE2C
Protein Localization To Chromosome, Telomeric Region (GO:0070198)	0.132133	0.414028	XRCC5
Negative Regulation Of Cell-Substrate Junction Organization (GO:0150118)	0.132133	0.414028	DMTN
Telomere Maintenance (GO:0000723)	0.134177	0.414028	XRCC5;RUVBL1
Non-Membrane-Bounded Organelle Assembly (GO:0140694)	0.134454	0.414028	GRB7;UBAP2L;MAPRE3
DNA Metabolic Process (GO:0006259)	0.135834	0.414028	SUPV3L1;RAD52;LIG1;XRCC5;RUVBL1
Cellular Response To Calcium Ion (GO:0071277)	0.137369	0.414028	MEF2A;DMTN
Response To Molecule Of Bacterial Origin (GO:0002237)	0.137369	0.414028	SRR;TNFAIP3
Establishment Of Protein Localization To Membrane (GO:0090150)	0.137369	0.414028	SDCBP;ZDHHC4
Negative Regulation Of Nucleic Acid-Templated Transcription (GO:1903507)	0.139266	0.414028	HNRNPL;RBFOX2;XRCC5;KDM8;CHD4;NR3C1;RBPJ
Regulation Of Fibrinolysis (GO:0051917)	0.140297	0.414028	PLAT
Negative Regulation Of Viral-Induced Cytoplasmic Pattern Recognition Receptor Signaling Pathway (GO:0039532)	0.140297	0.414028	TNFAIP3
Regulation Of Plasminogen Activation (GO:0010755)	0.140297	0.414028	PLAT
Oligodendrocyte Development (GO:0014003)	0.140297	0.414028	NSUN5
Cell Surface Receptor Signaling Pathway Involved In Heart Development (GO:0061311)	0.140297	0.414028	RBPJ
Pharyngeal System Development (GO:0060037)	0.140297	0.414028	PTCH1
Cellular Response To Gamma Radiation (GO:0071480)	0.140297	0.414028	XRCC5
Chondroitin Sulfate Metabolic Process (GO:0030204)	0.140297	0.414028	DSEL
Positive Regulation Of Cardiac Muscle Tissue Growth (GO:0055023)	0.140297	0.414028	RBPJ
Positive Regulation Of Cell Migration Involved In Sprouting Angiogenesis (GO:0090050)	0.140297	0.414028	SRPX2
Positive Regulation Of Homotypic Cell-Cell Adhesion (GO:0034112)	0.140297	0.414028	DMTN
Extrinsic Apoptotic Signaling Pathway In Absence Of Ligand (GO:0097192)	0.140297	0.414028	BCL2A1
Tail-Anchored Membrane Protein Insertion Into ER Membrane (GO:0071816)	0.140297	0.414028	EMC2
Positive Regulation Of Muscle Hypertrophy (GO:0014742)	0.140297	0.414028	MEF2A
Regulation Of DNA Strand Elongation (GO:0060382)	0.140297	0.414028	RUVBL1
Regulation Of Autophagosome Maturation (GO:1901096)	0.140297	0.414028	PHF23
Regulation Of Cardiac Muscle Contraction By Regulation Of The Release Of Sequestered Calcium Ion (GO:0010881)	0.140297	0.414028	GSTO1
Negative Regulation Of Extrinsic Apoptotic Signaling Pathway (GO:2001237)	0.140578	0.414028	TNFAIP3;FAIM
Sulfur Compound Biosynthetic Process (GO:0044272)	0.140578	0.414028	SLC10A7;DSEL
Protein K48-linked Ubiquitination (GO:0070936)	0.140578	0.414028	UBE2C;TNFAIP3
Cellular Response To Hypoxia (GO:0071456)	0.147044	0.414028	EGLN2;NDRG1
Second-Messenger-Mediated Signaling (GO:0019932)	0.147044	0.414028	POMC;EDN3
Protein Targeting To Membrane (GO:0006612)	0.147044	0.414028	SDCBP;ZDHHC4
Rac Protein Signal Transduction (GO:0016601)	0.148384	0.414028	TIAM1
Regulation Of Leukocyte Chemotaxis (GO:0002688)	0.148384	0.414028	EDN3
Androgen Receptor Signaling Pathway (GO:0030521)	0.148384	0.414028	KDM3A
Neural Tube Development (GO:0021915)	0.148384	0.414028	PTCH1
Carbohydrate Derivative Transport (GO:1901264)	0.148384	0.414028	SLC10A7
Cellular Response To Glucocorticoid Stimulus (GO:0071385)	0.148384	0.414028	NR3C1
Regulation Of Telomerase RNA Localization To Cajal Body (GO:1904872)	0.148384	0.414028	RUVBL1
Regulation Of Ubiquitin Protein Ligase Activity (GO:1904666)	0.148384	0.414028	UBE2C
Regulation Of Vacuole Organization (GO:0044088)	0.148384	0.414028	EFNB1
Positive Regulation Of Cardiac Muscle Hypertrophy (GO:0010613)	0.148384	0.414028	MEF2A
Ribosomal Small Subunit Assembly (GO:0000028)	0.148384	0.414028	XRCC5
Embryonic Axis Specification (GO:0000578)	0.148384	0.414028	PTCH1
Positive Regulation Of Heart Rate (GO:0010460)	0.148384	0.414028	EDN3
Positive Regulation Of Leukocyte Proliferation (GO:0070665)	0.148384	0.414028	IL5RA
Positive Regulation Of Macrophage Activation (GO:0043032)	0.148384	0.414028	IL33
Hippo Signaling (GO:0035329)	0.148384	0.414028	WWTR1
Intracellular Zinc Ion Homeostasis (GO:0006882)	0.148384	0.414028	SLC39A8
Positive Regulation Of Transcription From RNA Polymerase II Promoter In Response To Stress (GO:0036003)	0.148384	0.414028	RBPJ
Megakaryocyte Differentiation (GO:0030219)	0.148384	0.414028	MPIG6B
Cellular Response To Decreased Oxygen Levels (GO:0036294)	0.1503	0.417337	EGLN2;NDRG1
Cellular Response To Reactive Oxygen Species (GO:0034614)	0.1503	0.417337	TNFAIP3;ROMO1
Regulation Of Defense Response To Virus (GO:0050688)	0.156396	0.421223	TNFAIP3
Regulation Of Exosomal Secretion (GO:1903541)	0.156396	0.421223	SDCBP
Cardiac Atrium Morphogenesis (GO:0003209)	0.156396	0.421223	ENG
Response To Cholesterol (GO:0070723)	0.156396	0.421223	PTCH1
Positive Regulation Of Cyclin-Dependent Protein Kinase Activity (GO:1904031)	0.156396	0.421223	MAPRE3
Glycerolipid Catabolic Process (GO:0046503)	0.156396	0.421223	LYPLA2
Lysosomal Lumen Acidification (GO:0007042)	0.156396	0.421223	ATP6V0A1
Protein Import Into Mitochondrial Matrix (GO:0030150)	0.156396	0.421223	ROMO1
Mesenchyme Morphogenesis (GO:0072132)	0.156396	0.421223	ENG
Mitochondrial Fusion (GO:0008053)	0.156396	0.421223	BCL2A1
Regulation Of RIG-I Signaling Pathway (GO:0039535)	0.156396	0.421223	OASL
Regulation Of cAMP-mediated Signaling (GO:0043949)	0.156396	0.421223	POMC
Negative Regulation Of Phosphorylation (GO:0042326)	0.156854	0.421223	WWTR1;CDKN2C
Regulation Of BMP Signaling Pathway (GO:0030510)	0.156854	0.421223	RBPJ;ENG
Positive Regulation Of JNK Cascade (GO:0046330)	0.163461	0.421825	SDCBP;EDA2R
N-glycan Processing (GO:0006491)	0.164333	0.421825	PRKCSH
Negative Regulation Of Peptidyl-Serine Phosphorylation (GO:0033137)	0.164333	0.421825	DMTN
Regulation Of Integrin-Mediated Signaling Pathway (GO:2001044)	0.164333	0.421825	DMTN
Regulation Of Neuroinflammatory Response (GO:0150077)	0.164333	0.421825	IL33
Bicarbonate Transport (GO:0015701)	0.164333	0.421825	SLC39A8
Oligodendrocyte Differentiation (GO:0048709)	0.164333	0.421825	NSUN5
Cardiac Ventricle Development (GO:0003231)	0.164333	0.421825	ENG
Release Of Cytochrome C From Mitochondria (GO:0001836)	0.164333	0.421825	BCL2A1
Cyclic Nucleotide Biosynthetic Process (GO:0009190)	0.164333	0.421825	ADCY5
Skeletal Muscle Contraction (GO:0003009)	0.164333	0.421825	TNNT1
Positive Regulation Of Hormone Secretion (GO:0046887)	0.164333	0.421825	EDN3
Xenobiotic Catabolic Process (GO:0042178)	0.164333	0.421825	GSTO1
Inositol Phosphate-Mediated Signaling (GO:0048016)	0.164333	0.421825	EDN3
Leukocyte Adhesion To Vascular Endothelial Cell (GO:0061756)	0.164333	0.421825	SLC39A8
Receptor Clustering (GO:0043113)	0.164333	0.421825	PIGR
Regulation Of Cell Growth (GO:0001558)	0.166039	0.421825	SUPV3L1;SDCBP;EGLN2;CDKN2C
protein-RNA Complex Assembly (GO:0022618)	0.167692	0.421825	MCTS1;XRCC5;EIF3L
Cellular Response To Lipid (GO:0071396)	0.167852	0.421825	NRIP1;TNFAIP3;NR3C1;ADCY5
Cilium Organization (GO:0044782)	0.167852	0.421825	DUSP23;TBC1D31;KIF3A;B9D1
Regulation Of Cyclin-Dependent Protein Serine/Threonine Kinase Activity (GO:0000079)	0.170118	0.421825	CDKN2C;MAPRE3
DNA Unwinding Involved In DNA Replication (GO:0006268)	0.172196	0.421825	SSBP1
Regulation Of Fibroblast Migration (GO:0010762)	0.172196	0.421825	DMTN
Negative Regulation Of Phosphate Metabolic Process (GO:0045936)	0.172196	0.421825	CDKN2C
Negative Regulation Of Protein Localization To Cell Periphery (GO:1904376)	0.172196	0.421825	NUMB
Negative Regulation Of Protein Localization To Plasma Membrane (GO:1903077)	0.172196	0.421825	NUMB
Nuclear-Transcribed mRNA poly(A) Tail Shortening (GO:0000289)	0.172196	0.421825	SAMD4A
Calcium-Mediated Signaling Using Intracellular Calcium Source (GO:0035584)	0.172196	0.421825	DMTN
Cellular Response To Estradiol Stimulus (GO:0071392)	0.172196	0.421825	NRIP1
Positive Regulation Of Antigen Receptor-Mediated Signaling Pathway (GO:0050857)	0.172196	0.421825	TESPA1
Positive Regulation Of Leukocyte Activation (GO:0002696)	0.172196	0.421825	IL33
Hydrogen Peroxide Catabolic Process (GO:0042744)	0.172196	0.421825	MPO
Intracellular Monoatomic Ion Homeostasis (GO:0006873)	0.172196	0.421825	SLC39A8
Limb Morphogenesis (GO:0035108)	0.172196	0.421825	PTCH1
Protein Deacylation (GO:0035601)	0.172196	0.421825	LYPLA2
Pulmonary Valve Development (GO:0003177)	0.172196	0.421825	RBPJ
Myoblast Differentiation (GO:0045445)	0.172196	0.421825	RBPJ
Negative Regulation Of B Cell Activation (GO:0050869)	0.172196	0.421825	TNFAIP3
Regulation Of Calcium Ion Transmembrane Transport (GO:1903169)	0.172196	0.421825	CACNG6
Regulation Of Cardiac Muscle Cell Proliferation (GO:0060043)	0.172196	0.421825	RBPJ
Regulation Of Cardiac Muscle Contraction By Calcium Ion Signaling (GO:0010882)	0.172196	0.421825	GSTO1
Negative Regulation Of Multicellular Organismal Process (GO:0051241)	0.173334	0.423116	TNNT1;PTCH1;RBPJ;USF3
Regulation Of Cytokinesis (GO:0032465)	0.173463	0.423116	RACGAP1;CDC25B
Regulation Of Cellular Component Organization (GO:0051128)	0.17461	0.425008	RAB5B;EGLN2;HJURP
Positive Regulation Of Growth (GO:0045927)	0.176819	0.428073	SUPV3L1;SDCBP
Macromolecule Modification (GO:0043412)	0.176819	0.428073	UBA3;PLAT
Negative Regulation Of Interleukin-2 Production (GO:0032703)	0.179985	0.428073	TNFAIP3
Anaphase-Promoting Complex-Dependent Catabolic Process (GO:0031145)	0.179985	0.428073	UBE2C
Positive Regulation Of G2/M Transition Of Mitotic Cell Cycle (GO:0010971)	0.179985	0.428073	CDC25B
Endocardial Cushion Morphogenesis (GO:0003203)	0.179985	0.428073	ENG
Positive Regulation Of Heart Contraction (GO:0045823)	0.179985	0.428073	EDN3
Sulfur Compound Transport (GO:0072348)	0.179985	0.428073	RACGAP1
Histone H2A Acetylation (GO:0043968)	0.179985	0.428073	RUVBL1
Zinc Ion Transmembrane Transport (GO:0071577)	0.179985	0.428073	SLC39A8
Macrophage Differentiation (GO:0030225)	0.179985	0.428073	IL33
peptidyl-L-cysteine S-palmitoylation (GO:0018230)	0.187701	0.437333	ZDHHC4
peptidyl-S-diacylglycerol-L-cysteine Biosynthetic Process From Peptidyl-Cysteine (GO:0018231)	0.187701	0.437333	ZDHHC4
Regulation Of Release Of Sequestered Calcium Ion Into Cytosol By Sarcoplasmic Reticulum (GO:0010880)	0.187701	0.437333	GSTO1
Cellular Response To Cadmium Ion (GO:0071276)	0.187701	0.437333	SLC39A8
Response To Gamma Radiation (GO:0010332)	0.187701	0.437333	XRCC5
Positive Regulation Of Cholesterol Efflux (GO:0010875)	0.187701	0.437333	PTCH1
Vesicle Transport Along Microtubule (GO:0047496)	0.187701	0.437333	KIF3A
Protein Neddylation (GO:0045116)	0.187701	0.437333	UBA3
rRNA Methylation (GO:0031167)	0.187701	0.437333	NSUN5
Negative Regulation Of Cell Communication (GO:0010648)	0.187701	0.437333	MPIG6B
Regulation Of Osteoblast Differentiation (GO:0045667)	0.19034	0.43901	WWTR1;PTCH1
Nuclear-Transcribed mRNA Catabolic Process (GO:0000956)	0.19034	0.43901	SAMD4A;SMG8
Calcium-Mediated Signaling (GO:0019722)	0.19034	0.43901	POMC;DMTN
Positive Regulation Of Amide Metabolic Process (GO:0034250)	0.19034	0.43901	NSUN5;SAMD4A
Negative Regulation Of Cell Cycle (GO:0045786)	0.19034	0.43901	BTG4;NUPR2
Regulation Of Mitotic Cell Cycle Phase Transition (GO:1901990)	0.193743	0.439047	CDKN2C;UBE2C
Regulation Of Cellular Response To Transforming Growth Factor Beta Stimulus (GO:1903844)	0.195345	0.439047	ENG
Negative Regulation Of Lymphocyte Activation (GO:0051250)	0.195345	0.439047	TNFAIP3
Artery Development (GO:0060840)	0.195345	0.439047	ENG
Regulation Of Toll-Like Receptor 4 Signaling Pathway (GO:0034143)	0.195345	0.439047	TNFAIP3
Cytosolic Pattern Recognition Receptor Signaling Pathway (GO:0002753)	0.195345	0.439047	TNFAIP3
Endocardial Cushion Development (GO:0003197)	0.195345	0.439047	ENG
Glial Cell Development (GO:0021782)	0.195345	0.439047	NSUN5
Positive Regulation Of Oxidoreductase Activity (GO:0051353)	0.195345	0.439047	EDN3
Hepaticobiliary System Development (GO:0061008)	0.195345	0.439047	PRKCSH
Zinc Ion Transport (GO:0006829)	0.195345	0.439047	SLC39A8
Protein Localization To Cell Junction (GO:1902414)	0.195345	0.439047	KIF3A
Regulation Of Cardiac Muscle Hypertrophy (GO:0010611)	0.195345	0.439047	MEF2A
Cilium Assembly (GO:0060271)	0.195856	0.439332	DUSP23;TBC1D31;KIF3A;B9D1
Protein-Containing Complex Assembly (GO:0065003)	0.196822	0.440634	CHCHD4;TIAM1;DMTN;TESPA1;CD247
Nitrogen Compound Transport (GO:0071705)	0.198214	0.441327	RACGAP1;KIF3A;SLC3A2
Negative Regulation Of Protein Kinase Activity (GO:0006469)	0.20057	0.441327	WWTR1;AKT1S1
Fc-gamma Receptor Signaling Pathway (GO:0038094)	0.202918	0.441327	CD247
Negative Regulation Of Ossification (GO:0030279)	0.202918	0.441327	RBPJ
Acylglycerol Catabolic Process (GO:0046464)	0.202918	0.441327	LYPLA2
Outflow Tract Septum Morphogenesis (GO:0003148)	0.202918	0.441327	ENG
Regulation Of Ryanodine-Sensitive Calcium-Release Channel Activity (GO:0060314)	0.202918	0.441327	GSTO1
Regulation Of Supramolecular Fiber Organization (GO:1902903)	0.202918	0.441327	MAPRE3
Positive Regulation Of ERBB Signaling Pathway (GO:1901186)	0.202918	0.441327	RBPJ
Positive Regulation Of Cell Cycle G2/M Phase Transition (GO:1902751)	0.202918	0.441327	CDC25B
Positive Regulation Of Cellular Response To Transforming Growth Factor Beta Stimulus (GO:1903846)	0.202918	0.441327	SDCBP
Positive Regulation Of Transforming Growth Factor Beta Receptor Signaling Pathway (GO:0030511)	0.202918	0.441327	SDCBP
Lipid Translocation (GO:0034204)	0.202918	0.441327	ATP8B4
Regulation Of Actin Nucleation (GO:0051125)	0.202918	0.441327	RNH1
Negative Regulation Of Cell Junction Assembly (GO:1901889)	0.202918	0.441327	DMTN
Mitochondrial Respiratory Chain Complex Assembly (GO:0033108)	0.207426	0.443433	CHCHD4;NDUFA5
Double-Strand Break Repair (GO:0006302)	0.210295	0.443433	RAD52;XRCC5;CHD4
Negative Regulation Of Intracellular Protein Transport (GO:0090317)	0.210419	0.443433	DMTN
Negative Regulation Of Response To Wounding (GO:1903035)	0.210419	0.443433	IL33
Regulation Of Lysosomal Lumen pH (GO:0035751)	0.210419	0.443433	ATP6V0A1
Negative Regulation Of Smoothened Signaling Pathway (GO:0045879)	0.210419	0.443433	PTCH1
Regulation Of Myelination (GO:0031641)	0.210419	0.443433	NSUN5
Regulation Of Platelet Aggregation (GO:0090330)	0.210419	0.443433	DMTN
Peptide Hormone Secretion (GO:0030072)	0.210419	0.443433	EDN3
Cellular Response To Steroid Hormone Stimulus (GO:0071383)	0.210419	0.443433	NR3C1
Response To dsRNA (GO:0043331)	0.210419	0.443433	SLC3A2
Lamellipodium Assembly (GO:0030032)	0.210419	0.443433	DMTN
Metanephros Development (GO:0001656)	0.210419	0.443433	PTCH1
Mismatch Repair (GO:0006298)	0.210419	0.443433	LIG1
Regulation Of B Cell Activation (GO:0050864)	0.210419	0.443433	TNFAIP3
Regulation Of Actin Cytoskeleton Reorganization (GO:2000249)	0.210419	0.443433	RNH1
Regulation Of RNA Metabolic Process (GO:0051252)	0.210863	0.443433	HNRNPL;OASL
Regulation Of Actin Cytoskeleton Organization (GO:0032956)	0.210863	0.443433	RNH1;DMTN
Metal Ion Transport (GO:0030001)	0.21762	0.44824	CACNG6;KCNJ5;SLC3A2
Negative Regulation Of Endothelial Cell Apoptotic Process (GO:2000352)	0.217851	0.44824	TNFAIP3
Negative Regulation Of Insulin Receptor Signaling Pathway (GO:0046627)	0.217851	0.44824	GRB7
Negative Regulation Of Interleukin-1 Beta Production (GO:0032691)	0.217851	0.44824	TNFAIP3
L-amino Acid Transport (GO:0015807)	0.217851	0.44824	SLC3A2
Wnt Signaling Pathway, Planar Cell Polarity Pathway (GO:0060071)	0.217851	0.44824	TIAM1
Negative Regulation Of Receptor-Mediated Endocytosis (GO:0048261)	0.217851	0.44824	SDCBP
Regulation Of Nucleotide-Excision Repair (GO:2000819)	0.217851	0.44824	RAD52
Nucleic Acid Phosphodiester Bond Hydrolysis (GO:0090305)	0.217851	0.44824	EDC4
Organelle Fusion (GO:0048284)	0.217851	0.44824	BCL2A1
Response To Glucocorticoid (GO:0051384)	0.217851	0.44824	NR3C1
Positive Regulation Of Nuclear Division (GO:0051785)	0.217851	0.44824	EDN3
Generation Of Neurons (GO:0048699)	0.220074	0.451214	BTG4;RACGAP1;DCX
Regulation Of mRNA Splicing, Via Spliceosome (GO:0048024)	0.221208	0.451214	HNRNPL;RBFOX2
T Cell Receptor Signaling Pathway (GO:0050852)	0.224666	0.451214	CD8A;CD247
Regulation Of Cell Migration (GO:0030334)	0.225091	0.451214	TIAM1;GRB7;SDCBP;NUMB;LAMC2;ENG
Regulation Of Insulin Secretion Involved In Cellular Response To Glucose Stimulus (GO:0061178)	0.225213	0.451214	ADCY5
Amino Acid Import Across Plasma Membrane (GO:0089718)	0.225213	0.451214	SLC3A2
Regulation Of Microtubule Polymerization Or Depolymerization (GO:0031110)	0.225213	0.451214	MAPRE3
Positive Regulation Of Calcium Ion Transmembrane Transporter Activity (GO:1901021)	0.225213	0.451214	GSTO1
Dorsal/Ventral Pattern Formation (GO:0009953)	0.225213	0.451214	PTCH1
Positive Regulation Of Mitotic Cell Cycle (GO:0045931)	0.225213	0.451214	CDC25B
Positive Regulation Of Response To Wounding (GO:1903036)	0.225213	0.451214	DMTN
Positive Regulation Of Ubiquitin-Protein Transferase Activity (GO:0051443)	0.225213	0.451214	UBE2C
mRNA Modification (GO:0016556)	0.225213	0.451214	RPUSD2
Regulation Of SMAD Protein Signal Transduction (GO:0060390)	0.225213	0.451214	WWTR1
Negative Regulation Of Cellular Response To Insulin Stimulus (GO:1900077)	0.225213	0.451214	GRB7
Cellular Response To Transforming Growth Factor Beta Stimulus (GO:0071560)	0.228128	0.456237	NR3C1;ENG
Negative Regulation Of Signaling (GO:0023057)	0.232505	0.456237	MPIG6B
Regulation Of Monoatomic Ion Transport (GO:0043269)	0.232505	0.456237	KCNJ5
Nuclear-Transcribed mRNA Catabolic Process, Nonsense-Mediated Decay (GO:0000184)	0.232505	0.456237	SMG8
Regulation Of Protein Targeting To Membrane (GO:0090313)	0.232505	0.456237	DMTN
Limb Development (GO:0060173)	0.232505	0.456237	PTCH1
Protein Depolymerization (GO:0051261)	0.232505	0.456237	MICAL3
Protein Insertion Into Mitochondrial Membrane (GO:0051204)	0.232505	0.456237	ROMO1
Mucosal Immune Response (GO:0002385)	0.232505	0.456237	PIGR
Negative Regulation Of G2/M Transition Of Mitotic Cell Cycle (GO:0010972)	0.232505	0.456237	GPR132
Regulation Of Bone Resorption (GO:0045124)	0.232505	0.456237	TNFAIP3
Negative Regulation Of Cation Channel Activity (GO:2001258)	0.232505	0.456237	GSTO1
Regulation Of Protein Phosphorylation (GO:0001932)	0.239239	0.460926	MOB3C;WWTR1;SMG8;ENG
Regulation Of Establishment Of Planar Polarity (GO:0090175)	0.23973	0.460926	TIAM1
Alpha-Amino Acid Metabolic Process (GO:1901605)	0.23973	0.460926	SRR
Regulation Of Monoatomic Ion Transmembrane Transport (GO:0034765)	0.23973	0.460926	KCNJ5
Regulation Of Muscle Contraction (GO:0006937)	0.23973	0.460926	TNNT1
Phosphatidic Acid Biosynthetic Process (GO:0006654)	0.23973	0.460926	LCLAT1
Response To Steroid Hormone (GO:0048545)	0.23973	0.460926	NR3C1
Sarcomere Organization (GO:0045214)	0.23973	0.460926	TNNT1
Vacuolar Acidification (GO:0007035)	0.23973	0.460926	ATP6V0A1
Protein K11-linked Ubiquitination (GO:0070979)	0.23973	0.460926	UBE2C
Protein Insertion Into ER Membrane (GO:0045048)	0.23973	0.460926	EMC2
Regulation Of Blood Coagulation (GO:0030193)	0.23973	0.460926	DMTN
Negative Regulation Of Signal Transduction (GO:0009968)	0.243294	0.462256	GRB7;MPIG6B;PTCH1;TNFAIP3
Negative Regulation Of Epithelial To Mesenchymal Transition (GO:0010719)	0.246887	0.462256	USF3
DNA Geometric Change (GO:0032392)	0.246887	0.462256	SUPV3L1
Negative Regulation Of Interleukin-1 Production (GO:0032692)	0.246887	0.462256	TNFAIP3
Negative Regulation Of Peptidyl-Tyrosine Phosphorylation (GO:0050732)	0.246887	0.462256	DMTN
Artery Morphogenesis (GO:0048844)	0.246887	0.462256	ENG
Nucleic Acid Metabolic Process (GO:0090304)	0.246887	0.462256	RBFOX2
Regulation Of Vasculature Development (GO:1901342)	0.246887	0.462256	RNH1
Positive Regulation Of Cell Communication (GO:0010647)	0.246887	0.462256	EDN3
Positive Regulation Of Phosphate Metabolic Process (GO:0045937)	0.246887	0.462256	SDCBP
Lamellipodium Organization (GO:0097581)	0.246887	0.462256	DMTN
Protein Palmitoylation (GO:0018345)	0.246887	0.462256	ZDHHC4
Regulation Of Arp2/3 Complex-Mediated Actin Nucleation (GO:0034315)	0.246887	0.462256	RNH1
Negative Regulation Of Blood Coagulation (GO:0030195)	0.246887	0.462256	PLAT
Negative Regulation Of Calcium Ion Transmembrane Transporter Activity (GO:1901020)	0.246887	0.462256	GSTO1
Regulation Of Cell Migration Involved In Sprouting Angiogenesis (GO:0090049)	0.246887	0.462256	SRPX2
Calcium Ion Homeostasis (GO:0055074)	0.248965	0.462324	SLC10A7;EDN3
Inorganic Cation Import Across Plasma Membrane (GO:0098659)	0.252446	0.462324	KCNJ5;SLC39A8
Regulation Of Nucleic Acid-Templated Transcription (GO:1903506)	0.252822	0.462324	WWTR1;TGIF2;RUVBL1;SLC39A8;NR3C1;ENG
Negative Regulation Of Developmental Growth (GO:0048640)	0.253977	0.462324	PTCH1
Regulation Of Dendrite Morphogenesis (GO:0048814)	0.253977	0.462324	LZTS1
Regulation Of Macrophage Activation (GO:0043030)	0.253977	0.462324	IL33
Regulation Of Protein Autophosphorylation (GO:0031952)	0.253977	0.462324	ENG
Cardiac Muscle Tissue Morphogenesis (GO:0055008)	0.253977	0.462324	ENG
Cellular Response To cAMP (GO:0071320)	0.253977	0.462324	DMTN
Regulation Of Transmembrane Receptor Protein Serine/Threonine Kinase Signaling Pathway (GO:0090092)	0.253977	0.462324	ENG
Response To Estradiol (GO:0032355)	0.253977	0.462324	NRIP1
Positive Regulation Of Cholesterol Transport (GO:0032376)	0.253977	0.462324	PTCH1
Endodermal Cell Differentiation (GO:0035987)	0.253977	0.462324	LAMA3
Positive Regulation Of Extrinsic Apoptotic Signaling Pathway (GO:2001238)	0.253977	0.462324	TNFRSF12A
Positive Regulation Of Leukocyte Migration (GO:0002687)	0.253977	0.462324	EDN3
Glutamine Family Amino Acid Metabolic Process (GO:0009064)	0.253977	0.462324	SLC39A8
Negative Regulation Of Cell-Matrix Adhesion (GO:0001953)	0.253977	0.462324	DMTN
Positive Regulation Of Kinase Activity (GO:0033674)	0.255927	0.462324	XRCC5;MAPRE3
Regulation Of Neuron Apoptotic Process (GO:0043523)	0.25941	0.462324	EGLN2;AKT1S1
Positive Regulation Of Stress-Activated MAPK Cascade (GO:0032874)	0.25941	0.462324	SDCBP;EDA2R
'De Novo' Post-Translational Protein Folding (GO:0051084)	0.261	0.462324	CHCHD4
Regulation Of Cholesterol Efflux (GO:0010874)	0.261	0.462324	PTCH1
Negative Regulation Of Fat Cell Differentiation (GO:0045599)	0.261	0.462324	WWTR1
Negative Regulation Of Osteoblast Differentiation (GO:0045668)	0.261	0.462324	PTCH1
Negative Regulation Of Proteasomal Ubiquitin-Dependent Protein Catabolic Process (GO:0032435)	0.261	0.462324	SDCBP
Regulation Of Metaphase/Anaphase Transition Of Cell Cycle (GO:1902099)	0.261	0.462324	UBE2C
Regulation Of Transmembrane Transport (GO:0034762)	0.261	0.462324	KCNJ5
Transition Metal Ion Transport (GO:0000041)	0.261	0.462324	SLC39A8
Positive Regulation Of Synapse Assembly (GO:0051965)	0.261	0.462324	SRPX2
Intracellular pH Reduction (GO:0051452)	0.261	0.462324	ATP6V0A1
Positive Regulation Of Telomere Maintenance Via Telomerase (GO:0032212)	0.261	0.462324	XRCC5
Muscle Cell Development (GO:0055001)	0.261	0.462324	ENG
Endocytosis (GO:0006897)	0.262537	0.462324	RAB5B;PI4KB;ASGR1
Response To Calcium Ion (GO:0051592)	0.262893	0.462324	MEF2A;DMTN
Positive Regulation Of Cell Growth (GO:0030307)	0.262893	0.462324	SUPV3L1;SDCBP
Actin Filament Bundle Assembly (GO:0051017)	0.267958	0.462324	DMTN
Actin Filament Bundle Organization (GO:0061572)	0.267958	0.462324	DMTN
Regulation Of Lamellipodium Assembly (GO:0010591)	0.267958	0.462324	DMTN
Carboxylic Acid Metabolic Process (GO:0019752)	0.267958	0.462324	GSTO1
Regulation Of Protein Polymerization (GO:0032271)	0.267958	0.462324	MAPRE3
Phosphatidic Acid Metabolic Process (GO:0046473)	0.267958	0.462324	LCLAT1
Regulation Of Type I Interferon-Mediated Signaling Pathway (GO:0060338)	0.267958	0.462324	USP29
Positive Regulation Of RNA Metabolic Process (GO:0051254)	0.267958	0.462324	SUPV3L1
Signal Transduction By P53 Class Mediator (GO:0072331)	0.267958	0.462324	NDRG1
Vasculogenesis (GO:0001570)	0.267958	0.462324	ENG
Positive Regulation Of Release Of Sequestered Calcium Ion Into Cytosol (GO:0051281)	0.267958	0.462324	GSTO1
Inositol Lipid-Mediated Signaling (GO:0048017)	0.267958	0.462324	PI4KB
Positive Regulation Of Telomerase Activity (GO:0051973)	0.267958	0.462324	XRCC5
Protein K63-linked Deubiquitination (GO:0070536)	0.267958	0.462324	TNFAIP3
Glycerophospholipid Biosynthetic Process (GO:0046474)	0.269861	0.462324	PI4KB;LCLAT1
Positive Regulation Of Translation (GO:0045727)	0.269861	0.462324	NSUN5;SAMD4A
Protein Localization To Membrane (GO:0072657)	0.270146	0.462324	PIGR;RAB40C;PTCH1
Regulation Of Transcription By RNA Polymerase II (GO:0006357)	0.27025	0.462324	MEF2A;WWTR1;IL33;KDM3A;TGIF2;PTCH1;PRDM14;CHD4;NR3C1;RBPJ;USF3;POMC;SDCBP;SIX5;ZSCAN22;MIER2;ZSCAN32;RUVBL1;NRIP1;NUPR2;MAPRE3;ENG
Regulation Of Signal Transduction (GO:0009966)	0.272688	0.462324	RGS3;MPIG6B;PTCH1
Regulation Of Cell Differentiation (GO:0045595)	0.272688	0.462324	TIAM1;EDN3;CHD4
Cell-Matrix Adhesion (GO:0007160)	0.273344	0.462324	TIAM1;COL13A1
Cellular Response To Salt (GO:1902075)	0.273344	0.462324	MEF2A;DMTN
Positive Regulation Of Wnt Signaling Pathway (GO:0030177)	0.273344	0.462324	RUVBL1;TNFAIP3
Extracellular Structure Organization (GO:0043062)	0.273344	0.462324	COL13A1;SLC39A8
Regulation Of Wnt Signaling Pathway (GO:0030111)	0.273344	0.462324	TIAM1;TNFAIP3
Negative Regulation Of Interleukin-6 Production (GO:0032715)	0.27485	0.462324	TNFAIP3
Negative Regulation Of Mitotic Cell Cycle (GO:0045930)	0.27485	0.462324	BTG4
Apoptotic Mitochondrial Changes (GO:0008637)	0.27485	0.462324	BCL2A1
Cellular Response To Hydrogen Peroxide (GO:0070301)	0.27485	0.462324	TNFAIP3
Embryonic Limb Morphogenesis (GO:0030326)	0.27485	0.462324	PTCH1
Inner Mitochondrial Membrane Organization (GO:0007007)	0.27485	0.462324	ROMO1
Mitochondrial Electron Transport, NADH To Ubiquinone (GO:0006120)	0.27485	0.462324	NDUFA5
Regulation Of T Cell Receptor Signaling Pathway (GO:0050856)	0.27485	0.462324	TESPA1
Positive Regulation Of Cell Differentiation (GO:0045597)	0.276244	0.462324	TIAM1;SDCBP;WWTR1;EDN3
External Encapsulating Structure Organization (GO:0045229)	0.276827	0.462324	COL13A1;SLC39A8
Regulation Of JNK Cascade (GO:0046328)	0.276827	0.462324	SDCBP;EDA2R
T Cell Activation (GO:0042110)	0.280308	0.462324	CD8A;CD247
Regulation Of Transforming Growth Factor Beta Receptor Signaling Pathway (GO:0017015)	0.280308	0.462324	SDCBP;ENG
Double-Strand Break Repair Via Homologous Recombination (GO:0000724)	0.280308	0.462324	RAD52;CHD4
Mitotic Sister Chromatid Segregation (GO:0000070)	0.280308	0.462324	DSN1;NSL1
Positive Regulation Of DNA-templated Transcription (GO:0045893)	0.280502	0.462324	MEF2A;WWTR1;IL33;KDM3A;KDM8;CHD4;NR3C1;RBPJ;USF3;POMC;RUVBL1;NRIP1;MAPRE3;ENG
Positive Regulation Of Protein Phosphorylation (GO:0001934)	0.281582	0.462324	MOB3C;SDCBP;XRCC5;MAPRE3;ENG
Neutral Amino Acid Transport (GO:0015804)	0.281678	0.462324	SLC3A2
One-Carbon Compound Transport (GO:0019755)	0.281678	0.462324	SLC39A8
Regulatory ncRNA Processing (GO:0070918)	0.281678	0.462324	ANKRD34A
Response To Exogenous dsRNA (GO:0043330)	0.281678	0.462324	SLC3A2
Dendrite Morphogenesis (GO:0048813)	0.281678	0.462324	MEF2A
Endoderm Formation (GO:0001706)	0.281678	0.462324	LAMA3
Positive Regulation Of Substrate Adhesion-Dependent Cell Spreading (GO:1900026)	0.281678	0.462324	DMTN
Positive Regulation Of Telomere Maintenance Via Telomere Lengthening (GO:1904358)	0.281678	0.462324	XRCC5
Liver Development (GO:0001889)	0.281678	0.462324	PRKCSH
Calcium Ion Transport (GO:0006816)	0.283789	0.463792	CACNG6;SLC3A2
Protein Deubiquitination (GO:0016579)	0.283789	0.463792	TNFAIP3;USP29
Negative Regulation Of Defense Response (GO:0031348)	0.283789	0.463792	TNFAIP3;SLC39A8
Regulation Of Protein Ubiquitination (GO:0031396)	0.287268	0.464104	PHF23;TNFAIP3
DNA Damage Response, Signal Transduction By P53 Class Mediator (GO:0030330)	0.288443	0.464104	NDRG1
Negative Regulation Of Organelle Assembly (GO:1902116)	0.288443	0.464104	PHF23
Base-Excision Repair (GO:0006284)	0.288443	0.464104	LIG1
Blood Vessel Diameter Maintenance (GO:0097746)	0.288443	0.464104	EDN3
Regulation Of Peptidyl-Threonine Phosphorylation (GO:0010799)	0.288443	0.464104	DMTN
Regulation Of Receptor Internalization (GO:0002090)	0.288443	0.464104	SDCBP
Positive Regulation Of Double-Strand Break Repair Via Homologous Recombination (GO:1905168)	0.288443	0.464104	RUVBL1
tRNA Methylation (GO:0030488)	0.288443	0.464104	TRMT5
Lytic Vacuole Organization (GO:0080171)	0.288443	0.464104	PI4KB
Protein Destabilization (GO:0031648)	0.288443	0.464104	KDM8
Regulation Of Interleukin-6 Production (GO:0032675)	0.290745	0.466498	IL33;TNFAIP3
Protein Modification By Small Protein Removal (GO:0070646)	0.290745	0.466498	TNFAIP3;USP29
Organic Substance Transport (GO:0071702)	0.293108	0.468299	CACNG6;KIF3A;SLC3A2
DNA Damage Response (GO:0006974)	0.294287	0.468299	LIG1;BCL2A1;XRCC5;NUPR2;ALKBH7
Regulation Of Defense Response To Virus By Host (GO:0050691)	0.295143	0.468299	TNFAIP3
Negative Regulation Of Smooth Muscle Cell Proliferation (GO:0048662)	0.295143	0.468299	TNFAIP3
Regulation Of Ossification (GO:0030278)	0.295143	0.468299	RBPJ
Positive Regulation Of Exocytosis (GO:0045921)	0.295143	0.468299	SDCBP
Positive Regulation Of Signaling (GO:0023056)	0.295143	0.468299	EDN3
Regulation Of Cellular Component Biogenesis (GO:0044087)	0.295143	0.468299	HJURP
Positive Regulation Of Multicellular Organismal Process (GO:0051240)	0.299763	0.470351	TIAM1;SDCBP;WWTR1;IL33;KDM3A
Cellular Response To Oxidative Stress (GO:0034599)	0.301164	0.470351	RAD52;ROMO1
Positive Regulation Of Protein Serine/Threonine Kinase Activity (GO:0071902)	0.301164	0.470351	EDN3;MAPRE3
Protein Maturation (GO:0051604)	0.301164	0.470351	GALNT2;PTCH1
Protein Processing (GO:0016485)	0.301164	0.470351	PTCH1;SEC11A
Negative Regulation Of Epithelial Cell Apoptotic Process (GO:1904036)	0.301781	0.470351	TNFAIP3
RNA 3'-End Processing (GO:0031123)	0.301781	0.470351	SUPV3L1
Regulation Of Telomere Maintenance (GO:0032204)	0.301781	0.470351	XRCC5
Response To cAMP (GO:0051591)	0.301781	0.470351	DMTN
Positive Regulation Of Axonogenesis (GO:0050772)	0.301781	0.470351	TIAM1
Positive Regulation Of Cation Channel Activity (GO:2001259)	0.301781	0.470351	GSTO1
Response To Transforming Growth Factor Beta (GO:0071559)	0.301781	0.470351	NR3C1
Heart Looping (GO:0001947)	0.301781	0.470351	ENG
Regulation Of Intracellular Signal Transduction (GO:1902531)	0.305648	0.472443	TIAM1;WWTR1;RACGAP1;ARHGAP15
Regulation Of Cell Cycle (GO:0051726)	0.307763	0.472443	BTG4;SDCBP;RUVBL1;NUPR2
Negative Regulation Of Proteasomal Protein Catabolic Process (GO:1901799)	0.308357	0.472443	SDCBP
Anterograde Axonal Transport (GO:0008089)	0.308357	0.472443	KIF3A
Negative Regulation Of Ubiquitin-Dependent Protein Catabolic Process (GO:2000059)	0.308357	0.472443	SDCBP
Axonal Transport (GO:0098930)	0.308357	0.472443	KIF3A
Nuclear-Transcribed mRNA Catabolic Process, Deadenylation-Dependent Decay (GO:0000288)	0.308357	0.472443	SAMD4A
Positive Regulation Of ATP-dependent Activity (GO:0032781)	0.308357	0.472443	SSBP1
Positive Regulation Of Pattern Recognition Receptor Signaling Pathway (GO:0062208)	0.308357	0.472443	OASL
Histone H4 Acetylation (GO:0043967)	0.308357	0.472443	RUVBL1
Internal Peptidyl-Lysine Acetylation (GO:0018393)	0.308357	0.472443	RUVBL1
Negative Regulation Of Cell-Substrate Adhesion (GO:0010812)	0.308357	0.472443	DMTN
Negative Regulation Of Cell Differentiation (GO:0045596)	0.308492	0.472443	WWTR1;PTCH1;USF3
Regulation Of Cytokine-Mediated Signaling Pathway (GO:0001959)	0.314871	0.475214	TNFAIP3
L-alpha-amino Acid Transmembrane Transport (GO:1902475)	0.314871	0.475214	SLC3A2
Negative Regulation Of Mitotic Cell Cycle Phase Transition (GO:1901991)	0.314871	0.475214	GPR132
Notch Signaling Pathway (GO:0007219)	0.314871	0.475214	RBPJ
Regulation Of Microtubule Cytoskeleton Organization (GO:0070507)	0.314871	0.475214	MAPRE3
Regulation Of Microtubule Polymerization (GO:0031113)	0.314871	0.475214	MAPRE3
Aortic Valve Development (GO:0003176)	0.314871	0.475214	RBPJ
Nucleic Acid-Templated Transcription (GO:0097659)	0.314871	0.475214	MEF2A
Water-Soluble Vitamin Metabolic Process (GO:0006767)	0.314871	0.475214	GSTO1
Positive Regulation Of Wound Healing (GO:0090303)	0.314871	0.475214	DMTN
Protein Localization To Chromosome (GO:0034502)	0.314871	0.475214	XRCC5
Fatty Acid Metabolic Process (GO:0006631)	0.318469	0.477396	PCCB;ALKBH7
Receptor-Mediated Endocytosis (GO:0006898)	0.318469	0.477396	PI4KB;ASGR1
Regulation Of Chemokine Production (GO:0032642)	0.321324	0.477396	IL33
Regulation Of Dendrite Development (GO:0050773)	0.321324	0.477396	LZTS1
O-glycan Processing (GO:0016266)	0.321324	0.477396	GALNT2
Regulation Of Heart Rate By Cardiac Conduction (GO:0086091)	0.321324	0.477396	KCNJ5
Negative Regulation Of Proteolysis (GO:0045861)	0.321324	0.477396	PLAT
Acylglycerol Metabolic Process (GO:0006639)	0.321324	0.477396	LYPLA2
Non-Canonical Wnt Signaling Pathway (GO:0035567)	0.321324	0.477396	TIAM1
Detection Of Chemical Stimulus Involved In Sensory Perception Of Bitter Taste (GO:0001580)	0.321324	0.477396	PIGR
Double-Strand Break Repair Via Nonhomologous End Joining (GO:0006303)	0.321324	0.477396	XRCC5
Synaptic Vesicle Exocytosis (GO:0016079)	0.321324	0.477396	SNAP47
Neuron Projection Guidance (GO:0097485)	0.325364	0.481887	EFNB1;LYPLA2
Regulation Of DNA Metabolic Process (GO:0051052)	0.325364	0.481887	XRCC5;RUVBL1
Branching Morphogenesis Of An Epithelial Tube (GO:0048754)	0.327717	0.481887	ENG
Determination Of Heart Left/Right Asymmetry (GO:0061371)	0.327717	0.481887	ENG
Sensory Perception Of Bitter Taste (GO:0050913)	0.327717	0.481887	PIGR
Embryonic Heart Tube Morphogenesis (GO:0003143)	0.327717	0.481887	ENG
Potassium Ion Import Across Plasma Membrane (GO:1990573)	0.327717	0.481887	KCNJ5
Regulation Of Axonogenesis (GO:0050770)	0.327717	0.481887	TIAM1
Regulation Of Endothelial Cell Apoptotic Process (GO:2000351)	0.33405	0.488686	TNFAIP3
Regulation Of Filopodium Assembly (GO:0051489)	0.33405	0.488686	DMTN
Positive Regulation Of miRNA Transcription (GO:1902895)	0.33405	0.488686	NR3C1
Lysosome Organization (GO:0007040)	0.33405	0.488686	PI4KB
Cellular Response To Oxygen-Containing Compound (GO:1901701)	0.334778	0.489126	MEF2A;DMTN;NRIP1;TNFAIP3;ROMO1
Protein Transport (GO:0015031)	0.339633	0.490339	RAB5B;SLC10A7;KIF3A;ROMO1
Negative Regulation Of Immune System Process (GO:0002683)	0.340323	0.490339	TNFAIP3
Regulation Of Insulin Receptor Signaling Pathway (GO:0046626)	0.340323	0.490339	GRB7
Bone Development (GO:0060348)	0.340323	0.490339	SLC10A7
Nucleobase-Containing Compound Catabolic Process (GO:0034655)	0.340323	0.490339	SUPV3L1
Phosphatidylinositol Phosphate Biosynthetic Process (GO:0046854)	0.340323	0.490339	PI4KB
Positive Regulation Of Chemotaxis (GO:0050921)	0.340323	0.490339	EDN3
Positive Regulation Of Cytokine-Mediated Signaling Pathway (GO:0001961)	0.340323	0.490339	USP29
Positive Regulation Of Osteoblast Differentiation (GO:0045669)	0.340323	0.490339	WWTR1
Mitotic Spindle Assembly (GO:0090307)	0.340323	0.490339	RACGAP1
Regulation Of Cell-Substrate Adhesion (GO:0010810)	0.340323	0.490339	DMTN
Protein Targeting (GO:0006605)	0.34252	0.492264	SDCBP;ZDHHC4
Regulation Of DNA Repair (GO:0006282)	0.34252	0.492264	RAD52;RUVBL1
I-kappaB kinase/NF-kappaB Signaling (GO:0007249)	0.346538	0.493697	FAIM
Negative Regulation Of Response To Biotic Stimulus (GO:0002832)	0.346538	0.493697	TNFAIP3
Regulation Of Stem Cell Differentiation (GO:2000736)	0.346538	0.493697	CHD4
Regulation Of Telomerase Activity (GO:0051972)	0.346538	0.493697	XRCC5
Detection Of Chemical Stimulus Involved In Sensory Perception Of Taste (GO:0050912)	0.346538	0.493697	PIGR
Positive Regulation Of Innate Immune Response (GO:0045089)	0.346538	0.493697	USP29
Zymogen Activation (GO:0031638)	0.346538	0.493697	PLAT
T Cell Differentiation (GO:0030217)	0.352694	0.498126	CD8A
Amino Acid Transport (GO:0006865)	0.352694	0.498126	SLC3A2
Regulation Of Nervous System Development (GO:0051960)	0.352694	0.498126	NSUN5
Positive Regulation Of Blood Vessel Endothelial Cell Migration (GO:0043536)	0.352694	0.498126	SRPX2
Response To Hydrogen Peroxide (GO:0042542)	0.352694	0.498126	TNFAIP3
Myofibril Assembly (GO:0030239)	0.352694	0.498126	TNNT1
Negative Regulation Of Cold-Induced Thermogenesis (GO:0120163)	0.352694	0.498126	RBPJ
Organelle Organization (GO:0006996)	0.357092	0.503059	ATP8B4;DMTN;KIF3A;MICAL3;TNFAIP3
Regulation Of Interleukin-2 Production (GO:0032663)	0.358793	0.503059	TNFAIP3
Cognition (GO:0050890)	0.358793	0.503059	NSUN5
Epithelial To Mesenchymal Transition (GO:0001837)	0.358793	0.503059	RBPJ
Insulin Receptor Signaling Pathway (GO:0008286)	0.358793	0.503059	GRB7
Organelle Assembly (GO:0070925)	0.358825	0.503059	DUSP23;TBC1D31;KIF3A;B9D1
Antigen Receptor-Mediated Signaling Pathway (GO:0050851)	0.359537	0.503439	CD8A;CD247
Cellular Response To Metal Ion (GO:0071248)	0.362921	0.507558	MEF2A;DMTN
Regulation Of Tumor Necrosis Factor-Mediated Signaling Pathway (GO:0010803)	0.364834	0.50775	TNFAIP3
Positive Regulation Of Reactive Oxygen Species Metabolic Process (GO:2000379)	0.364834	0.50775	ROMO1
Post-Translational Protein Modification (GO:0043687)	0.364834	0.50775	UBA3
Regulation Of DNA Binding (GO:0051101)	0.364834	0.50775	HJURP
Protein Localization To Plasma Membrane (GO:0072659)	0.369671	0.511105	RAB40C;PTCH1
Negative Regulation Of Intracellular Signal Transduction (GO:1902532)	0.370075	0.511105	AKT1S1;TNFAIP3;SLC39A8
Positive Regulation Of Phosphorylation (GO:0042327)	0.370075	0.511105	MOB3C;SDCBP;ENG
Regulation Of Mitotic Metaphase/Anaphase Transition (GO:0030071)	0.370819	0.511105	UBE2C
Positive Regulation Of miRNA Metabolic Process (GO:2000630)	0.370819	0.511105	NR3C1
Intrinsic Apoptotic Signaling Pathway In Response To DNA Damage (GO:0008630)	0.370819	0.511105	BCL2A1
Proton Transmembrane Transport (GO:1902600)	0.370819	0.511105	ATP6V0A1
Negative Regulation Of DNA Metabolic Process (GO:0051053)	0.370819	0.511105	XRCC5
Regulation Of I-kappaB kinase/NF-kappaB Signaling (GO:0043122)	0.372629	0.512981	TNFAIP3;SLC39A8;EDA2R
Intracellular Calcium Ion Homeostasis (GO:0006874)	0.376392	0.516167	SLC10A7;EDN3
Blood Circulation (GO:0008015)	0.376748	0.516167	EDN3
tRNA Processing (GO:0008033)	0.376748	0.516167	DTWD2
Pyruvate Metabolic Process (GO:0006090)	0.376748	0.516167	SRR
RNA Modification (GO:0009451)	0.382621	0.518951	DTWD2
Regulation Of Release Of Sequestered Calcium Ion Into Cytosol (GO:0051279)	0.382621	0.518951	GSTO1
Regulation Of Smoothened Signaling Pathway (GO:0008589)	0.382621	0.518951	PTCH1
Regulation Of Substrate Adhesion-Dependent Cell Spreading (GO:1900024)	0.382621	0.518951	DMTN
Regulation Of Synapse Assembly (GO:0051963)	0.382621	0.518951	SRPX2
Regulation Of Telomere Maintenance Via Telomerase (GO:0032210)	0.382621	0.518951	XRCC5
Positive Regulation Of DNA Recombination (GO:0045911)	0.382621	0.518951	RUVBL1
Protein Localization To Cell Periphery (GO:1990778)	0.386418	0.518951	RAB40C;PTCH1
Negative Regulation Of Innate Immune Response (GO:0045824)	0.388439	0.518951	TNFAIP3
Rho Protein Signal Transduction (GO:0007266)	0.388439	0.518951	RACGAP1
Negative Regulation Of Response To Stimulus (GO:0048585)	0.388439	0.518951	MPIG6B
Adenylate Cyclase-Inhibiting G Protein-Coupled Receptor Signaling Pathway (GO:0007193)	0.388439	0.518951	ADCY5
Regulation Of Protein Localization To Nucleus (GO:1900180)	0.388439	0.518951	WWTR1
Regulation Of Proteolysis (GO:0030162)	0.388439	0.518951	PLAT
Cellular Response To Ionizing Radiation (GO:0071479)	0.388439	0.518951	XRCC5
Sprouting Angiogenesis (GO:0002040)	0.388439	0.518951	ENG
Positive Regulation Of Telomere Maintenance (GO:0032206)	0.388439	0.518951	RUVBL1
Negative Regulation Of Gene Expression (GO:0010629)	0.388652	0.518951	GRB7;RNH1;CHD4;ENG
Regulation Of Inflammatory Response (GO:0050727)	0.392978	0.518951	IL33;TNFAIP3;SLC39A8
Ras Protein Signal Transduction (GO:0007265)	0.393064	0.518951	TIAM1;RACGAP1
Regulation Of Cyclin-Dependent Protein Kinase Activity (GO:1904029)	0.394203	0.518951	CDKN2C
Negative Regulation Of Metabolic Process (GO:0009892)	0.394203	0.518951	RBPJ
NADH Dehydrogenase Complex Assembly (GO:0010257)	0.394203	0.518951	NDUFA5
Actin Cytoskeleton Reorganization (GO:0031532)	0.394203	0.518951	DMTN
Actin Polymerization Or Depolymerization (GO:0008154)	0.394203	0.518951	MICAL3
Negative Regulation Of Viral Genome Replication (GO:0045071)	0.394203	0.518951	OASL
Carboxylic Acid Transport (GO:0046942)	0.394203	0.518951	SLC3A2
Positive Regulation Of Chemokine Production (GO:0032722)	0.394203	0.518951	IL33
Endosome Organization (GO:0007032)	0.394203	0.518951	ATP6V0A1
Spermatid Development (GO:0007286)	0.394203	0.518951	CEP57
Glycoprotein Metabolic Process (GO:0009100)	0.394203	0.518951	PRKCSH
Protein Homotetramerization (GO:0051289)	0.394203	0.518951	SSBP1
Proton Motive Force-Driven Mitochondrial ATP Synthesis (GO:0042776)	0.394203	0.518951	NDUFA5
Mitochondrial Respiratory Chain Complex I Assembly (GO:0032981)	0.394203	0.518951	NDUFA5
Positive Regulation Of Protein Kinase Activity (GO:0045860)	0.396374	0.521071	XRCC5;MAPRE3
Regulation Of Cold-Induced Thermogenesis (GO:0120161)	0.399677	0.521071	KDM3A;RBPJ
Negative Regulation Of Response To External Stimulus (GO:0032102)	0.399677	0.521071	TNFAIP3;SLC39A8
Regulation Of Focal Adhesion Assembly (GO:0051893)	0.399913	0.521071	DMTN
Negative Regulation Of Protein Modification By Small Protein Conjugation Or Removal (GO:1903321)	0.399913	0.521071	TNFAIP3
Negative Regulation Of Protein Ubiquitination (GO:0031397)	0.399913	0.521071	TNFAIP3
Organelle Disassembly (GO:1903008)	0.399913	0.521071	MCTS1
Positive Regulation Of Leukocyte Chemotaxis (GO:0002690)	0.399913	0.521071	EDN3
Mesenchymal Cell Differentiation (GO:0048762)	0.399913	0.521071	RBPJ
Negative Regulation Of Protein Metabolic Process (GO:0051248)	0.402971	0.523862	GRB7;PLAT
Protein Glycosylation (GO:0006486)	0.402971	0.523862	GALNT2;SLC39A8
Neuron Migration (GO:0001764)	0.405569	0.524854	DCX
Cellular Response To Fibroblast Growth Factor Stimulus (GO:0044344)	0.405569	0.524854	CEP57
Response To Peptide Hormone (GO:0043434)	0.405569	0.524854	POMC
Purine Ribonucleotide Biosynthetic Process (GO:0009152)	0.405569	0.524854	ADCY5
Defense Response To Symbiont (GO:0140546)	0.406256	0.525149	USP29;OASL
Axon Guidance (GO:0007411)	0.409533	0.527597	EFNB1;LYPLA2
Skeletal System Development (GO:0001501)	0.409533	0.527597	SLC10A7;COL13A1
Negative Regulation Of DNA-binding Transcription Factor Activity (GO:0043433)	0.409533	0.527597	PTCH1;TNFAIP3
Regulation Of Mitotic Nuclear Division (GO:0007088)	0.411172	0.527924	EDN3
Regulation Of Reactive Oxygen Species Metabolic Process (GO:2000377)	0.411172	0.527924	ROMO1
Positive Regulation Of Cellular Metabolic Process (GO:0031325)	0.411172	0.527924	ROMO1
Signal Transduction In Response To DNA Damage (GO:0042770)	0.416722	0.533852	NDRG1
Striated Muscle Contraction (GO:0006941)	0.416722	0.533852	TNNT1
Protein Localization (GO:0008104)	0.420407	0.53797	RAB5B;KIF3A;MAPRE3;ROMO1
Inorganic Anion Transport (GO:0015698)	0.422221	0.539085	RACGAP1
Muscle Organ Development (GO:0007517)	0.422221	0.539085	MEF2A
Aerobic Respiration (GO:0009060)	0.427668	0.541807	NDUFA5
Regulation Of miRNA Transcription (GO:1902893)	0.427668	0.541807	NR3C1
Phospholipid Transport (GO:0015914)	0.427668	0.541807	ATP8B4
Chordate Embryonic Development (GO:0043009)	0.427668	0.541807	PTCH1
Heart Morphogenesis (GO:0003007)	0.427668	0.541807	ENG
Positive Regulation Of Protein Binding (GO:0032092)	0.427668	0.541807	TIAM1
Mitotic Cytokinesis (GO:0000281)	0.427668	0.541807	RACGAP1
Positive Regulation Of Response To External Stimulus (GO:0032103)	0.429006	0.542902	IL33;PLAT
Regulation Of Extrinsic Apoptotic Signaling Pathway (GO:2001236)	0.433063	0.546223	TNFRSF12A
Histone Acetylation (GO:0016573)	0.433063	0.546223	RUVBL1
Proton Motive Force-Driven ATP Synthesis (GO:0015986)	0.433063	0.546223	NDUFA5
Cytokine-Mediated Signaling Pathway (GO:0019221)	0.435611	0.548832	IL33;IL5RA;OASL
BMP Signaling Pathway (GO:0030509)	0.438409	0.549331	ENG
Negative Regulation Of Viral Process (GO:0048525)	0.438409	0.549331	OASL
Positive Regulation Of Cell Junction Assembly (GO:1901890)	0.438409	0.549331	SRPX2
Fatty Acid Catabolic Process (GO:0009062)	0.438409	0.549331	PCCB
Negative Regulation Of Autophagy (GO:0010507)	0.438409	0.549331	LZTS1
Response To Lipopolysaccharide (GO:0032496)	0.4418	0.552938	SRR;TNFAIP3
Cellular Component Assembly (GO:0022607)	0.443026	0.552938	TIAM1;DMTN;CD247
Phosphatidylinositol-Mediated Signaling (GO:0048015)	0.443704	0.552938	PI4KB
Positive Regulation Of Apoptotic Signaling Pathway (GO:2001235)	0.443704	0.552938	TNFRSF12A
Protein-Containing Complex Disassembly (GO:0032984)	0.443704	0.552938	APEH
Regulation Of DNA-templated Transcription (GO:0006355)	0.444235	0.552998	WWTR1;KDM3A;RBFOX2;TGIF2;XRCC5;KDM8;PRDM14;CHD4;NR3C1;RBPJ;HNRNPL;SIX5;ZSCAN22;ZSCAN32;RUVBL1;SLC39A8;NUPR2;MAPRE3;ENG
Protein Modification By Small Protein Conjugation (GO:0032446)	0.447619	0.556605	ANKRD9;TRIM63;UBE2C;UBA3
Oxidative Phosphorylation (GO:0006119)	0.448949	0.557048	NDUFA5
Protein Polymerization (GO:0051258)	0.448949	0.557048	UBE2C
Positive Regulation Of T Cell Differentiation (GO:0045582)	0.454145	0.561667	TESPA1
Response To Metal Ion (GO:0010038)	0.454145	0.561667	NDRG1
Protein N-linked Glycosylation (GO:0006487)	0.454145	0.561667	SLC39A8
Positive Regulation Of Signal Transduction (GO:0009967)	0.457741	0.565503	DMTN;TNFAIP3;RBPJ
Antimicrobial Humoral Immune Response Mediated By Antimicrobial Peptide (GO:0061844)	0.459293	0.565588	ROMO1
Regulation Of Translational Initiation (GO:0006446)	0.459293	0.565588	BZW1
Positive Regulation Of DNA Biosynthetic Process (GO:2000573)	0.459293	0.565588	XRCC5
Negative Regulation Of Immune Response (GO:0050777)	0.464392	0.568806	TNFAIP3
Regulation Of Endocytosis (GO:0030100)	0.464392	0.568806	RAB5B
Peptidyl-Threonine Modification (GO:0018210)	0.464392	0.568806	GALNT2
Cellular Response To BMP Stimulus (GO:0071773)	0.464392	0.568806	ENG
Response To Reactive Oxygen Species (GO:0000302)	0.464392	0.568806	ROMO1
Regulation Of Viral Genome Replication (GO:0045069)	0.469444	0.573152	OASL
Extrinsic Apoptotic Signaling Pathway (GO:0097191)	0.469444	0.573152	BCL2A1
tRNA Modification (GO:0006400)	0.469444	0.573152	DTWD2
Aerobic Electron Transport Chain (GO:0019646)	0.474448	0.578644	NDUFA5
Negative Regulation Of Cell Population Proliferation (GO:0008285)	0.478516	0.582826	BTG4;CDKN2C;TNFAIP3;NUPR2
DNA-templated DNA Replication (GO:0006261)	0.479405	0.582826	SSBP1
Regulation Of Heart Contraction (GO:0008016)	0.479405	0.582826	MEF2A
Neutrophil Chemotaxis (GO:0030593)	0.484315	0.586303	EDN3
Mitochondrial ATP Synthesis Coupled Electron Transport (GO:0042775)	0.484315	0.586303	NDUFA5
Regulation Of G Protein-Coupled Receptor Signaling Pathway (GO:0008277)	0.484315	0.586303	RGS3
Regulation Of Actin Filament-Based Process (GO:0032970)	0.484315	0.586303	DMTN
Positive Regulation Of Cellular Biosynthetic Process (GO:0031328)	0.488324	0.589075	NSUN5;SAMD4A
Regulation Of Double-Strand Break Repair Via Homologous Recombination (GO:0010569)	0.48918	0.589075	RUVBL1
Regulation Of Hydrolase Activity (GO:0051336)	0.48918	0.589075	ARHGAP15
Positive Regulation Of Cell-Substrate Adhesion (GO:0010811)	0.48918	0.589075	DMTN
Myeloid Leukocyte Differentiation (GO:0002573)	0.48918	0.589075	IL33
Regulation Of Gene Expression (GO:0010468)	0.493263	0.591558	HNRNPL;WWTR1;IL33;TGIF2;EDN3;RUVBL1;SLC39A8;CHD4;NR3C1;RBPJ;ENG
Plasma Membrane Organization (GO:0007009)	0.493998	0.591558	PLSCR5
Transforming Growth Factor Beta Receptor Signaling Pathway (GO:0007179)	0.493998	0.591558	ENG
Positive Regulation Of Protein Localization To Nucleus (GO:1900182)	0.493998	0.591558	WWTR1
Negative Regulation Of Cell Adhesion (GO:0007162)	0.493998	0.591558	DMTN
Extracellular Matrix Organization (GO:0030198)	0.494344	0.591558	COL13A1;SLC39A8
Regulation Of Apoptotic Process (GO:0042981)	0.495565	0.5924	SUPV3L1;EGLN2;TNFRSF12A;BCL2A1;RUVBL1;AKT1S1;MPO
Granulocyte Chemotaxis (GO:0071621)	0.498772	0.59437	EDN3
Positive Regulation Of Secretion By Cell (GO:1903532)	0.498772	0.59437	EDN3
Protein Tetramerization (GO:0051262)	0.498772	0.59437	SSBP1
Gland Development (GO:0048732)	0.503501	0.598758	PRKCSH
Regulation Of Cell Cycle G1/S Phase Transition (GO:1902806)	0.503501	0.598758	CDKN2C
Regulation Of Fat Cell Differentiation (GO:0045598)	0.508185	0.601826	WWTR1
Regulation Of Plasma Membrane Bounded Cell Projection Assembly (GO:0120032)	0.508185	0.601826	DMTN
Defense Response To Gram-negative Bacterium (GO:0050829)	0.508185	0.601826	ROMO1
Regulation Of DNA Replication (GO:0006275)	0.508185	0.601826	RUVBL1
Positive Regulation Of Interleukin-6 Production (GO:0032755)	0.512826	0.606693	IL33
RNA Processing (GO:0006396)	0.51506	0.607109	HNRNPL;RNPC3
DNA Repair (GO:0006281)	0.517147	0.607109	RAD52;LIG1;XRCC5
Actomyosin Structure Organization (GO:0031032)	0.517422	0.607109	TNNT1
Neutrophil Migration (GO:1990266)	0.517422	0.607109	EDN3
Cell Morphogenesis Involved In Neuron Differentiation (GO:0048667)	0.517422	0.607109	MEF2A
Embryonic Organ Development (GO:0048568)	0.517422	0.607109	RBPJ
Positive Regulation Of Response To Stimulus (GO:0048584)	0.517422	0.607109	RUVBL1
Monoatomic Cation Homeostasis (GO:0055080)	0.517422	0.607109	SLC39A8
Regulation Of Innate Immune Response (GO:0045088)	0.521976	0.609327	TNFAIP3
Negative Regulation Of Protein Modification Process (GO:0031400)	0.521976	0.609327	WWTR1
Cellular Response To Nutrient Levels (GO:0031669)	0.521976	0.609327	NUPR2
Positive Regulation Of Tumor Necrosis Factor Production (GO:0032760)	0.521976	0.609327	IL33
Proteolysis Involved In Protein Catabolic Process (GO:0051603)	0.521976	0.609327	TNFAIP3
Positive Regulation Of Transcription By RNA Polymerase II (GO:0045944)	0.523168	0.610096	MEF2A;POMC;WWTR1;IL33;NRIP1;NR3C1;RBPJ;USF3;ENG
Negative Regulation Of Macromolecule Metabolic Process (GO:0010605)	0.523766	0.610171	CHD4;ENG
Regulation Of Neuron Differentiation (GO:0045664)	0.526487	0.611473	TIAM1
Positive Regulation Of Protein Modification By Small Protein Conjugation Or Removal (GO:1903322)	0.526487	0.611473	PHF23
Negative Regulation Of Cellular Component Organization (GO:0051129)	0.526487	0.611473	XRCC5
Gene Expression (GO:0010467)	0.528612	0.613319	HNRNPL;MRPL52;GALNT2
Axonogenesis (GO:0007409)	0.529512	0.61374	EFNB1;LYPLA2
Regulation Of Organelle Assembly (GO:1902115)	0.530956	0.614169	EFNB1
Regulation Of Protein Localization To Plasma Membrane (GO:1903076)	0.530956	0.614169	NUMB
Defense Response To Virus (GO:0051607)	0.532367	0.615179	USP29;OASL
Cytoskeleton-Dependent Cytokinesis (GO:0061640)	0.535383	0.616795	RACGAP1
Spindle Assembly (GO:0051225)	0.535383	0.616795	MAPRE3
Negative Regulation Of NF-kappaB Transcription Factor Activity (GO:0032088)	0.535383	0.616795	TNFAIP3
Positive Regulation Of Tumor Necrosis Factor Superfamily Cytokine Production (GO:1903557)	0.539768	0.621222	IL33
Regulation Of Interleukin-1 Beta Production (GO:0032651)	0.548415	0.628492	TNFAIP3
Positive Regulation Of Double-Strand Break Repair (GO:2000781)	0.548415	0.628492	RUVBL1
Positive Regulation Of Protein Ubiquitination (GO:0031398)	0.548415	0.628492	PHF23
Regulation Of Programmed Cell Death (GO:0043067)	0.549251	0.628492	RUVBL1;AKT1S1
Regulation Of Kinase Activity (GO:0043549)	0.552678	0.628492	SMG8
Cellular Respiration (GO:0045333)	0.552678	0.628492	NDUFA5
Positive Regulation Of Canonical Wnt Signaling Pathway (GO:0090263)	0.552678	0.628492	RUVBL1
Defense Response To Gram-positive Bacterium (GO:0050830)	0.552678	0.628492	ROMO1
Positive Regulation Of Protein Localization (GO:1903829)	0.552678	0.628492	WWTR1
Integrin-Mediated Signaling Pathway (GO:0007229)	0.552678	0.628492	MPIG6B
mRNA Metabolic Process (GO:0016071)	0.552678	0.628492	RNH1
Macromolecule Catabolic Process (GO:0009057)	0.552678	0.628492	SUPV3L1
Exocytosis (GO:0006887)	0.5569	0.632666	SNAP47
Regulation Of Insulin Secretion (GO:0050796)	0.561084	0.636785	ADCY5
Regulation Of Double-Strand Break Repair (GO:2000779)	0.565227	0.640853	RUVBL1
Organic Anion Transport (GO:0015711)	0.569332	0.642958	SLC39A8
Cellular Response To Chemical Stress (GO:0062197)	0.569332	0.642958	RAD52
Positive Regulation Of DNA Repair (GO:0045739)	0.569332	0.642958	RUVBL1
Regulation Of Vesicle-Mediated Transport (GO:0060627)	0.569332	0.642958	RAB5B
Regulation Of Peptidyl-Tyrosine Phosphorylation (GO:0050730)	0.573399	0.646693	DMTN
Defense Response To Bacterium (GO:0042742)	0.57377	0.646693	ROMO1;MPO
Regulation Of Angiogenesis (GO:0045765)	0.576435	0.648896	RNH1;TNFAIP3
Positive Regulation Of MAP Kinase Activity (GO:0043406)	0.577427	0.648896	EDN3
Positive Regulation Of Binding (GO:0051099)	0.577427	0.648896	TIAM1
Regulation Of Canonical Wnt Signaling Pathway (GO:0060828)	0.581727	0.653086	WWTR1;RUVBL1
Protein Stabilization (GO:0050821)	0.584354	0.65333	RUVBL1;USP29
Regulation Of Peptidyl-Serine Phosphorylation (GO:0033135)	0.58537	0.65333	DMTN
Positive Regulation Of Cellular Component Biogenesis (GO:0044089)	0.58537	0.65333	SDCBP
Positive Regulation Of Protein Kinase B Signaling (GO:0051897)	0.58537	0.65333	ENG
Protein O-linked Glycosylation (GO:0006493)	0.58537	0.65333	GALNT2
Negative Regulation Of Amide Metabolic Process (GO:0034249)	0.58537	0.65333	GRB7
Cellular Response To Hormone Stimulus (GO:0032870)	0.589286	0.657059	NR3C1
Positive Regulation Of Nucleic Acid-Templated Transcription (GO:1903508)	0.603739	0.669549	KDM3A;RUVBL1;KDM8;CHD4;MAPRE3
Negative Regulation Of Macromolecule Biosynthetic Process (GO:0010558)	0.604584	0.669549	GRB7
MAPK Cascade (GO:0000165)	0.604584	0.669549	MEF2A
RNA Splicing (GO:0008380)	0.604584	0.669549	RNPC3
Phosphatidylinositol Biosynthetic Process (GO:0006661)	0.604584	0.669549	PI4KB
Positive Regulation Of Cold-Induced Thermogenesis (GO:0120162)	0.604584	0.669549	KDM3A
Mitochondrial Translation (GO:0032543)	0.604584	0.669549	MRPL52
Cellular Response To Insulin Stimulus (GO:0032869)	0.608319	0.673034	GRB7
Antimicrobial Humoral Response (GO:0019730)	0.61202	0.675821	ROMO1
Regulation Of Organelle Organization (GO:0033043)	0.61202	0.675821	RUVBL1
Visual Perception (GO:0007601)	0.615685	0.679213	CRYBB3
Activation Of GTPase Activity (GO:0090630)	0.619316	0.681247	TIAM1
Sensory Perception Of Light Stimulus (GO:0050953)	0.619316	0.681247	CRYBB3
Regulation Of RNA Splicing (GO:0043484)	0.619316	0.681247	HNRNPL
Mitochondrial Gene Expression (GO:0140053)	0.622912	0.684546	MRPL52
Positive Regulation Of Inflammatory Response (GO:0050729)	0.626475	0.6878	IL33
Positive Regulation Of Protein Modification Process (GO:0031401)	0.627172	0.687905	MOB3C;ENG
Protein Polyubiquitination (GO:0000209)	0.629582	0.68903	UBE2C;TNFAIP3
Cellular Response To Organonitrogen Compound (GO:0071417)	0.630005	0.68903	DMTN
Intrinsic Apoptotic Signaling Pathway (GO:0097193)	0.630005	0.68903	BCL2A1
Regulation Of G1/S Transition Of Mitotic Cell Cycle (GO:2000045)	0.633501	0.692192	CDKN2C
Chromatin Remodeling (GO:0006338)	0.634365	0.692475	RUVBL1;CHD4
Regulation Of Cellular Response To Stress (GO:0080135)	0.636965	0.693988	RUVBL1
Negative Regulation Of Translation (GO:0017148)	0.636965	0.693988	GRB7
Positive Regulation Of DNA Metabolic Process (GO:0051054)	0.640396	0.6964	RUVBL1
Positive Regulation Of Metabolic Process (GO:0009893)	0.640396	0.6964	KDM3A
Regulation Of Proteasomal Ubiquitin-Dependent Protein Catabolic Process (GO:0032434)	0.643794	0.699431	SDCBP
Adenylate Cyclase-Activating G Protein-Coupled Receptor Signaling Pathway (GO:0007189)	0.647161	0.701091	ADCY5
Response To Lipid (GO:0033993)	0.647161	0.701091	SRR
Sensory Perception Of Chemical Stimulus (GO:0007606)	0.647161	0.701091	OR5L1
Translation (GO:0006412)	0.648427	0.701797	MRPL52;APEH
Regulation Of Protein Serine/Threonine Kinase Activity (GO:0071900)	0.6538	0.706276	CDKN2C
Small GTPase Mediated Signal Transduction (GO:0007264)	0.6538	0.706276	TIAM1
Regulation Of Cytoskeleton Organization (GO:0051493)	0.660314	0.711299	DMTN
Regulation Of MAP Kinase Activity (GO:0043405)	0.660314	0.711299	EDN3
Negative Regulation Of Canonical Wnt Signaling Pathway (GO:0090090)	0.660314	0.711299	WWTR1
Positive Regulation Of Gene Expression (GO:0010628)	0.664004	0.714235	IL33;NSUN5;SAMD4A;RBPJ
Regulation Of Autophagy (GO:0010506)	0.664289	0.714235	CAPNS1;ATP6V0A1
Cellular Response To Molecule Of Bacterial Origin (GO:0071219)	0.669858	0.719547	TNFAIP3
Regulation Of Protein Binding (GO:0043393)	0.672979	0.720848	TIAM1
Positive Regulation Of Cell Projection Organization (GO:0031346)	0.672979	0.720848	TIAM1
Positive Regulation Of Programmed Cell Death (GO:0043068)	0.673093	0.720848	TNFRSF12A;BCL2A1
Ubiquitin-Dependent Protein Catabolic Process (GO:0006511)	0.67359	0.720848	ANKRD9;UBE2C;TNFAIP3
Regulation Of Protein-Containing Complex Assembly (GO:0043254)	0.676071	0.722828	HJURP
Potassium Ion Transport (GO:0006813)	0.685175	0.731877	KCNJ5
Negative Regulation Of Growth (GO:0045926)	0.691102	0.735461	CDKN2C
Cellular Response To Lipopolysaccharide (GO:0071222)	0.691102	0.735461	TNFAIP3
Positive Regulation Of Defense Response (GO:0031349)	0.691102	0.735461	IL33
Enzyme-Linked Receptor Protein Signaling Pathway (GO:0007167)	0.691102	0.735461	CD8A
Negative Regulation Of Cell Growth (GO:0030308)	0.694023	0.737884	CDKN2C
Cellular Response To Starvation (GO:0009267)	0.696918	0.740273	NUPR2
Negative Regulation Of Programmed Cell Death (GO:0043069)	0.697985	0.740719	SUPV3L1;BCL2A1;MPO
Protein Homooligomerization (GO:0051260)	0.705438	0.747934	SSBP1
Golgi Organization (GO:0007030)	0.708225	0.748807	ATP8B4
Transmembrane Receptor Protein Serine/Threonine Kinase Signaling Pathway (GO:0007178)	0.708225	0.748807	ENG
Regulation Of Cell Cycle Process (GO:0010564)	0.708225	0.748807	RACGAP1
Circulatory System Development (GO:0072359)	0.71372	0.75392	MEF2A
Negative Regulation Of Cell Motility (GO:2000146)	0.716429	0.756084	ENG
Chromatin Organization (GO:0006325)	0.720143	0.759303	RUVBL1;CHD4
Positive Regulation Of Apoptotic Process (GO:0043065)	0.723954	0.76239	TNFRSF12A;BCL2A1
Regulation Of Protein Kinase B Signaling (GO:0051896)	0.724404	0.76239	ENG
Potassium Ion Transmembrane Transport (GO:0071805)	0.727012	0.76373	KCNJ5
Negative Regulation Of Cellular Biosynthetic Process (GO:0031327)	0.727012	0.76373	GRB7
Negative Regulation Of Wnt Signaling Pathway (GO:0030178)	0.734691	0.771088	WWTR1
Positive Regulation Of Transferase Activity (GO:0051347)	0.742154	0.778208	XRCC5
Monoatomic Cation Transmembrane Transport (GO:0098655)	0.744141	0.779339	SLC39A8;ATP6V0A1
Actin Filament Organization (GO:0007015)	0.744596	0.779339	DMTN
Vesicle-Mediated Transport (GO:0016192)	0.745587	0.779664	SNAP47;RAB5B;SLC10A7
Central Nervous System Development (GO:0007417)	0.747674	0.780821	PTCH1;DCX
Neuron Projection Morphogenesis (GO:0048812)	0.749409	0.780821	MEF2A
Positive Regulation Of Cellular Catabolic Process (GO:0031331)	0.749409	0.780821	SUPV3L1
Inorganic Cation Transmembrane Transport (GO:0098662)	0.749424	0.780821	SLC39A8;ATP6V0A1
Dephosphorylation (GO:0016311)	0.751782	0.782565	DUSP23
Positive Regulation Of NF-kappaB Transcription Factor Activity (GO:0051092)	0.763315	0.793848	EDA2R
Epithelium Development (GO:0060429)	0.767778	0.797764	PTCH1
Cellular Response To Growth Factor Stimulus (GO:0071363)	0.769978	0.799323	NR3C1
Peptide Biosynthetic Process (GO:0043043)	0.776453	0.804709	MRPL52
Nervous System Development (GO:0007399)	0.776573	0.804709	RBFOX2;DCX;GFRA1
Protein Ubiquitination (GO:0016567)	0.777905	0.805361	ANKRD9;TRIM63;UBE2C
Regulation Of Macromolecule Metabolic Process (GO:0060255)	0.784807	0.811771	EDN3
Adenylate Cyclase-Modulating G Protein-Coupled Receptor Signaling Pathway (GO:0007188)	0.786846	0.812411	ADCY5
Negative Regulation Of Cell Migration (GO:0030336)	0.786846	0.812411	ENG
Peptidyl-Serine Modification (GO:0018209)	0.792849	0.817872	GALNT2
Regulation Of Cytokine Production (GO:0001817)	0.794813	0.819158	IL33
Brain Development (GO:0007420)	0.798684	0.822408	PTCH1
Heart Development (GO:0007507)	0.802483	0.825576	MEF2A
Proteasome-Mediated Ubiquitin-Dependent Protein Catabolic Process (GO:0043161)	0.804438	0.826844	ANKRD9;UBE2C
Neuron Differentiation (GO:0030182)	0.806211	0.827922	BTG4
Positive Regulation Of I-kappaB kinase/NF-kappaB Signaling (GO:0043123)	0.809869	0.830933	EDA2R
Intracellular Protein Transport (GO:0006886)	0.812719	0.83311	RAB5B;ROMO1
Negative Regulation Of Cytokine Production (GO:0001818)	0.815227	0.834932	TNFAIP3
RNA Splicing, Via Transesterification Reactions With Bulged Adenosine As Nucleophile (GO:0000377)	0.818715	0.837755	RNPC3
Macromolecule Biosynthetic Process (GO:0009059)	0.823825	0.842231	MRPL52
Phosphate-Containing Compound Metabolic Process (GO:0006796)	0.825497	0.843186	DUSP23
Negative Regulation Of Apoptotic Process (GO:0043066)	0.834562	0.851685	SUPV3L1;BCL2A1;MPO
Modification-Dependent Protein Catabolic Process (GO:0019941)	0.838312	0.854749	UBE2C
Endomembrane System Organization (GO:0010256)	0.844364	0.860153	ATP8B4
Golgi Vesicle Transport (GO:0048193)	0.845841	0.860892	SLC10A7
DNA-templated Transcription (GO:0006351)	0.848754	0.862322	MEF2A
Anterograde Trans-Synaptic Signaling (GO:0098916)	0.848754	0.862322	SDCBP
Positive Regulation Of Macromolecule Metabolic Process (GO:0010604)	0.859327	0.872289	IL33;RBPJ
mRNA Splicing, Via Spliceosome (GO:0000398)	0.865118	0.87739	RNPC3
mRNA Processing (GO:0006397)	0.868926	0.879692	RNPC3
Regulation Of GTPase Activity (GO:0043087)	0.868926	0.879692	ARHGAP15
Positive Regulation Of Intracellular Signal Transduction (GO:1902533)	0.874355	0.884405	POMC;EDA2R;ENG
Proteasomal Protein Catabolic Process (GO:0010498)	0.876224	0.885513	ANKRD9
Negative Regulation Of Cellular Process (GO:0048523)	0.883843	0.892424	BTG4;CDKN2C;NUPR2
Sensory Perception Of Smell (GO:0007608)	0.8875	0.895327	OR5L1
Positive Regulation Of Developmental Process (GO:0051094)	0.890679	0.897742	EDN3
Positive Regulation Of GTPase Activity (GO:0043547)	0.891719	0.897999	TIAM1
Positive Regulation Of DNA-binding Transcription Factor Activity (GO:0051091)	0.903454	0.909016	EDA2R
Protein Modification Process (GO:0036211)	0.905323	0.910096	UBA3;PLAT;NEK3;CDC25B
Phosphorylation (GO:0016310)	0.914116	0.918129	NEK3;CDC25B
Chemical Synaptic Transmission (GO:0007268)	0.925436	0.928683	SDCBP
Cellular Response To Cytokine Stimulus (GO:0071345)	0.946684	0.949173	IL5RA
Positive Regulation Of MAPK Cascade (GO:0043410)	0.947698	0.949357	EDN3
Protein Phosphorylation (GO:0006468)	0.950856	0.951688	NEK3;CDC25B
Positive Regulation Of Cytokine Production (GO:0001819)	0.952483	0.952483	IL33
