# Supplementary material for: M6A RNA epitranscriptome dynamics linked to major depressive disorder and suicide risk
Source: Neuropsychopharmacology. 2025 Jul 10;50(10):1524–35. doi: 10.1038/s41386-025-02165-5 (PMC12340114; doi:10.1038/s41386-025-02165-5)
Supplement: Supplementary file 6 — Table S10 [file 41386_2025_2165_MOESM6_ESM.xlsx]

## Sheet: Sheet1
Table S10: Gene ontology terms assoiated with inflammatory functions in MDD brain
GO Term	P-value	Genes
T Cell Mediated Immunity (GO:0002456)	0.0149416	CD8A;C4BPA
Adaptive Immune Response Based On Somatic Recombination Of Immune Receptors Built From Immunoglobulin Superfamily Domains (GO:0002460)	0.0195334	CD8A;C4BPA
Negative Regulation Of Toll-Like Receptor 2 Signaling Pathway (GO:0034136)	0.046129	TNFAIP3
Interleukin-5-Mediated Signaling Pathway (GO:0038043)	0.046129	IL5RA
Positive Regulation Of Cytokinesis (GO:0032467)	0.051903	RACGAP1;CDC25B
Regulation Of Toll-Like Receptor 3 Signaling Pathway (GO:0034139)	0.0727839	TNFAIP3
Regulation Of Inflammatory Response To Wounding (GO:0106014)	0.0815032	IL33
Negative Regulation Of Toll-Like Receptor 4 Signaling Pathway (GO:0034144)	0.0815032	TNFAIP3
Negative Regulation Of Inflammatory Response (GO:0050728)	0.0870702	IL33;TNFAIP3;SLC39A8
Regulation Of Toll-Like Receptor 2 Signaling Pathway (GO:0034135)	0.090141	TNFAIP3
Positive Regulation Of Neuroinflammatory Response (GO:0150078)	0.107175	IL33
Regulation Of T Cell Differentiation In Thymus (GO:0033081)	0.107175	TESPA1
Regulation Of Immune Effector Process (GO:0002697)	0.115572	C4BPA
Immune Response-Regulating Cell Surface Receptor Signaling Pathway (GO:0002768)	0.115572	PIGR
Positive Regulation Of Type I Interferon-Mediated Signaling Pathway (GO:0060340)	0.123891	USP29
Regulation Of Integrin-Mediated Signaling Pathway (GO:2001044)	0.164333	DMTN
Regulation Of Toll-Like Receptor 4 Signaling Pathway (GO:0034143)	0.195345	TNFAIP3
T Cell Receptor Signaling Pathway (GO:0050852)	0.224666	CD8A;CD247
Regulation Of Type I Interferon-Mediated Signaling Pathway (GO:0060338)	0.267958	USP29
Regulation Of T Cell Receptor Signaling Pathway (GO:0050856)	0.27485	TESPA1
T Cell Activation (GO:0042110)	0.280308	CD8A;CD247
Regulation Of Interleukin-6 Production (GO:0032675)	0.290745	IL33;TNFAIP3
Regulation Of Cytokine-Mediated Signaling Pathway (GO:0001959)	0.314871	TNFAIP3
Negative Regulation Of Immune System Process (GO:0002683)	0.340323	TNFAIP3
Positive Regulation Of Cytokine-Mediated Signaling Pathway (GO:0001961)	0.340323	USP29
Positive Regulation Of Innate Immune Response (GO:0045089)	0.346538	USP29
T Cell Differentiation (GO:0030217)	0.352694	CD8A
Regulation Of Interleukin-2 Production (GO:0032663)	0.358793	TNFAIP3
Regulation Of Inflammatory Response (GO:0050727)	0.392978	IL33;TNFAIP3;SLC39A8
Cytokine-Mediated Signaling Pathway (GO:0019221)	0.435611	IL33;IL5RA;OASL
Negative Regulation Of Immune Response (GO:0050777)	0.464392	TNFAIP3
Positive Regulation Of Interleukin-6 Production (GO:0032755)	0.512826	IL33
Regulation Of Innate Immune Response (GO:0045088)	0.521976	TNFAIP3
Positive Regulation Of Tumor Necrosis Factor Production (GO:0032760)	0.521976	IL33
Positive Regulation Of Tumor Necrosis Factor Superfamily Cytokine Production (GO:1903557)	0.539768	IL33
Regulation Of Interleukin-1 Beta Production (GO:0032651)	0.548415	TNFAIP3
Positive Regulation Of Inflammatory Response (GO:0050729)	0.626475	IL33
Regulation Of Cytokine Production (GO:0001817)	0.794813	IL33
Cellular Response To Cytokine Stimulus (GO:0071345)	0.946684	IL5RA
Positive Regulation Of Cytokine Production (GO:0001819)	0.952483	IL33
Negative Regulation Of I-kappaB kinase/NF-kappaB Signaling (GO:0043124)	0.0592256	TNFAIP3;SLC39A8
