# Supplementary material for: M6A RNA epitranscriptome dynamics linked to major depressive disorder and suicide risk
Source: Neuropsychopharmacology. 2025 Jul 10;50(10):1524–35. doi: 10.1038/s41386-025-02165-5 (PMC12340114; doi:10.1038/s41386-025-02165-5)
Supplement: Supplementary file 7 — Table 11 [file 41386_2025_2165_MOESM7_ESM.xlsx]

## Sheet: Data
Table S11: Hypermethylated transcript in MDD-S group
Gene Symbol	Fold Change	P-value
UBL4B	0.999931	0.999595
ICAM1	0.999913	0.99949
RAB40C	2.05327	0.00186899
ENAM	0.999852	0.999005
HPS4	0.999773	0.998422
DAPK1	0.999659	0.99808
REXO2	14.1054	0.00989415
CAPN2	0.99965	0.9981
ZBTB20	0.999608	0.996891
TRIM29	1.18535	0.07115
SSC5D	39.9067	0.00161766
FGFR1OP	0.999492	0.997199
TRMT11	0.999461	0.995878
CTU2	0.999372	0.996763
CDK12	0.999354	0.997564
SGK1	0.999319	0.993914
SCN5A	0.999279	0.995633
AGTRAP	0.999276	0.99621
FDFT1	1.45736	0.107455
FKBP9	1.0143	0.928885
XPO6	13.9399	0.0731579
USP4	0.999251	0.994963
MYBPC1	10.0899	0.00115377
AGER	3.37304	0.00400668
ELOC	0.999249	0.99674
PLEKHG2	2.80768	0.00568307
EZH2	0.999239	0.994583
CRAT	7.40633	0.00890081
HDAC8	0.999197	0.995204
DROSHA	0.999075	0.996118
SCN9A	0.99905	0.995097
SPNS1	0.998789	0.993959
LASP1	1.01195	0.979696
UBAP1	1.45688	0.040871
MAPK4	1.28947	0.114894
TRIM73	13.0317	0.00566746
CD101	0.998729	0.990957
PTTG1IP	1.01358	0.962021
TRIM26	0.998719	0.986474
C4BPA	3.17178	0.00257444
MEGF8	0.998709	0.998246
GGCX	0.998681	0.990254
ACACA	1.1335	0.279095
SUCO	0.998677	0.991155
ZNF304	0.998544	0.991641
RPL18	0.998533	0.992948
STARD8	2.82289	0.0283819
TRPV5	0.99835	0.985809
CATG00000108306.1	0.998184	0.981923
SGF29	0.998072	0.984343
PLA2G15	1.04047	0.843121
NOS1	3.50551	0.00659721
PAK6	15.9555	0.140818
SMIM19	0.998001	0.984261
SDCCAG3	0.997964	0.988123
MYOG	0.997919	0.977712
SNRPE	0.99784	0.985334
AC008948.1	0.99783	0.98907
EEF1D	1.52428	0.0463509
NCCRP1	3.64067	0.00524115
RRP8	0.997754	0.960244
ATP5SL	7.9776	0.00879633
CWH43	0.997662	0.986957
C6orf52	2.37415	0.132693
MXD4	4.2631	0.0797791
FAM84A	6.28815	0.0102547
DNAH10OS	2.33388	0.00891915
CAB39L	0.997455	0.986915
SOD2	0.997359	0.977117
NF2	0.9972	0.987123
AGBL1	5.49345	0.0104672
MBNL1	1.00205	0.986695
JUND	1.65539	0.0516029
CNTROB	0.997081	0.978956
KIRREL2	7.64018	0.0109682
BC007896	5.38415	0.0263919
AMPD3	0.997074	0.9749
TPI1	0.997039	0.986257
PDPR	1.02122	0.817252
PDYN	0.996981	0.974618
METTL6	0.996907	0.980403
C7orf49	1.46019	0.00311539
SLC25A35	0.996861	0.982538
CATG00000022164.1	0.996846	0.980316
ATP8B4	2.24376	0.0030527
ZNF566	0.996578	0.989256
SFTA2	0.996516	0.973259
TSNAXIP1	0.996493	0.981627
NAT2	0.996436	0.973899
NLRP2	0.996406	0.978027
FAM65C	0.996331	0.986456
RTN3	0.996277	0.99411
DGKI	0.996235	0.966886
THOC7	1.41671	0.772148
VAX1	0.996179	0.969768
CATG00000100051.1	0.996132	0.966889
AFF1	1.40531	0.0994745
KAT5	3.04484	0.0110349
ITPRIPL2	1.20796	0.303422
LRRC1	0.996061	0.978212
XPNPEP3	0.996008	0.972841
ZNF146	1.10142	0.787578
NFATC3	1.75624	0.0925224
SIGLEC9	0.99593	0.977017
ZNF84	0.995912	0.976892
MRGPRD	0.995846	0.972197
BST1	0.995833	0.974913
ACVR1	0.995819	0.975511
FAM76B	0.995708	0.983426
MYL12B	1.0017	0.992932
ATM	0.995674	0.965289
HSD17B7	0.995655	0.967616
CMTM6	0.995647	0.975306
MRPL24	0.995497	0.971668
PACSIN2	1.85798	0.00139688
FGF8	7.35312	0.00328918
MAK16	0.99541	0.963378
PRUNE	1.81719	0.000634971
PPP6R2	0.995306	0.971265
CATG00000005832.1	0.995233	0.961676
CATG00000026557.1	0.99519	0.969621
LYPD5	1.4655	0.384166
RGMA	0.995125	0.967342
JMJD8	16.3959	0.00944584
TMEM171	2.51584	0.00562306
EDA	0.995119	0.968324
CDC25C	0.995101	0.9628
CATG00000078852.1	0.995095	0.963575
CATG00000030139.1	0.994816	0.987875
CRYZ	0.994813	0.969561
AK6	17.9521	0.0128786
RABGAP1	4.72155	0.011516
LRCH1	3.00434	0.0170851
CATG00000058010.1	0.994747	0.988338
CDH23	0.99472	0.979763
PRNP	0.994609	0.978147
CNOT4	0.994584	0.964352
RABGAP1L	0.994561	0.982811
MYOZ1	0.994512	0.981419
IL2RG	0.994496	0.957096
SSBP1	5.45055	0.00213466
PINLYP	0.994457	0.956021
GINS4	2.06664	0.0223671
AMD1	0.994442	0.990949
IRF7	0.99442	0.970492
NRROS	0.994399	0.947296
ACACB	0.994378	0.950729
CACNG1	0.994353	0.938051
MUC6	0.994272	0.950665
CCDC160	0.994264	0.968092
GAPVD1	0.99416	0.952842
KRTAP5-8	1.77954	0.0248287
RP11-644F5.10	4.58451	0.00576264
SKA3	0.994094	0.941059
CKMT1B	0.994009	0.975469
LOXL1	4.08297	0.0109146
KLK1	0.993968	0.958142
CLIC6	0.993924	0.957188
DBP	0.993902	0.972755
GRAMD3	20.0217	0.0416066
THSD7A	0.993894	0.957589
ITSN1	0.99387	0.976649
ALG13	4.97866	0.000279773
CATG00000059207.1	0.993853	0.966559
BBS9	0.993686	0.955604
GPRASP1	0.993676	0.957908
PSMB9	11.2363	0.00131032
PAN2	0.99364	0.976032
ARSA	2.69389	0.00765642
BCAR1	0.993604	0.981004
HTR3A	14.375	0.00371199
MC5R	0.993564	0.956091
VWA7	0.993517	0.968183
CYB5D1	4.5284	0.00721996
WFS1	0.993444	0.973594
CYP11A1	0.993334	0.944212
KCNMA1	0.993333	0.971655
UIMC1	0.993283	0.948528
TNN	0.99319	0.948788
ADAMTSL1	0.99308	0.958052
SV2A	0.993015	0.989225
PPARG	3.25719	0.00113637
THTPA	0.993013	0.947356
ARHGDIA	0.992965	0.958415
IGF2BP1	0.992964	0.930723
ARHGEF28	0.992938	0.96112
FAM104B	0.992895	0.95365
CD164	1.27506	0.0586339
CRB3	33.6184	0.0157982
ZFYVE27	0.992779	0.94027
CHDH	0.992762	0.963614
ALG14	0.992731	0.938815
BMPR1B	0.992661	0.943206
MTRF1	0.99259	0.946943
SYT10	0.992563	0.973966
P4HA2	0.992549	0.948812
SH3BP4	1.88851	0.013766
FAM208B	1.09553	0.573224
BRAF	6.06336	0.0174592
PFN2	3.01482	0.010556
BCS1L	1.03668	0.864534
RGL1	0.992529	0.937237
BLOC1S5	0.992509	0.94306
DNAJC12	0.992434	0.949531
DCAF6	1.335	0.0476392
GEMIN7	0.992399	0.956172
ARHGEF19	0.992222	0.920119
ASXL1	1.18914	0.532281
ALDH3B1	0.992186	0.961321
NFE2L2	0.992144	0.962559
TRMT6	0.992144	0.937842
BC128043	0.992086	0.973918
ARRB2	0.991858	0.967615
C3orf33	0.991723	0.973532
ZNF785	0.99167	0.951904
SMIM14	0.991631	0.95682
TEX38	0.9916	0.93244
DNALI1	0.991541	0.946105
TMEM214	1.05686	0.570311
GJA10	0.991533	0.979071
SLC39A12	0.99153	0.939487
HOXA13	3.03862	0.0120885
RBM10	0.991526	0.93841
CHCHD4	5.11054	2.03819e-06
CEP85	1.63038	0.0858138
HTRA3	0.99148	0.969013
PRAG1	0.99143	0.982054
RRNAD1	0.99139	0.924135
KLHDC1	0.991382	0.945785
CATG00000049669.1	0.991356	0.955528
CCDC43	1.01178	0.979972
MAST4	12.1147	0.000535071
FANCB	0.991346	0.944422
ELN	1.33752	0.559696
TH	0.991341	0.947958
CCL17	2741.07	0.0335658
ZNF343	0.991276	0.965441
KLK12	0.991272	0.93714
PCDHGA6	0.991135	0.920868
TKT	1.41724	0.0947421
PTBP2	0.991042	0.947511
KDM5D	0.990956	0.962685
ATP6V1F	1.45273	0.0807067
HMX1	0.990937	0.904242
PRDM10	0.990936	0.941639
ECHDC2	0.990909	0.946021
DPY19L3	0.99084	0.911484
IRS2	1.20404	0.0544489
CNOT8	0.990838	0.972703
CLEC4F	0.990837	0.952779
ANK1	0.990807	0.986713
TP53INP2	5.24941	0.285318
NARFL	4.75572	0.00557039
GRIP1	0.990793	0.943657
RP11-736N17.11	0.990703	0.962685
PIGC	0.990637	0.931629
SULT6B1	0.990583	0.910199
WDR7	0.990562	0.949104
NAT9	0.990529	0.918775
DIP2B	0.990525	0.960942
PSTPIP2	0.990426	0.961318
ESPNL	4.64483	0.00566063
E2F6	0.990366	0.946948
ZCCHC18	0.990344	0.950257
PLAC8L1	0.990291	0.92441
CATG00000112803.1	0.990215	0.952395
MXD3	1.0359	0.756138
MYL9	0.990103	0.949366
NCLN	1.40627	0.63463
TAL1	0.990041	0.927858
FAM214B	0.990028	0.939875
ZMYND19	0.989963	0.983103
LCN10	1.94722	0.00123907
FITM1	0.989893	0.923306
WNK2	5.96742	0.0158327
MRI1	1.05353	0.664986
MFSD5	7.93935	2.1957e-07
DPAGT1	2.13571	0.0236211
FERMT2	0.989844	0.91973
MGC4771	2.07344	0.0330554
CATG00000028379.1	0.989816	0.940811
MXRA8	1.98312	0.0108589
CCKBR	0.989775	0.945309
CATG00000107270.1	2.27524	0.0150549
PARP6	0.98976	0.942709
C16orf58	1.08542	0.632942
HECW2	0.989643	0.953056
CEP120	0.989601	0.958253
TXNRD1	0.989511	0.901279
C8orf44	0.989491	0.95841
ACTL10	0.989484	0.95744
KCNIP4	0.989397	0.938697
FGFR3	0.989384	0.949022
RANGAP1	1.02818	0.825858
SETD5	0.989346	0.935114
FAM184A	0.989344	0.942857
GMPR2	0.989308	0.958101
SLC43A3	0.989189	0.929029
CCDC82	0.989183	0.989521
SYDE1	1.90524	0.00502205
STEAP3	1.24992	0.0210031
SLC16A3	2.02081	0.234869
LYN	1.08077	0.473227
SNAP47	3.56189	4.19543e-11
ATAD1	0.989139	0.907909
CDCA8	1.08951	0.558176
SRSF10	0.989124	0.951714
ZHX2	0.989014	0.955783
NF1	46.8045	0.0140143
RAPGEF1	0.988963	0.948311
PMP22	0.988895	0.911189
GPR183	0.988837	0.869192
IL17RD	0.988753	0.906016
CATG00000052150.1	0.988742	0.944224
TPPP	3.06091	0.881478
LRRC3B	0.988709	0.936776
RASGRP3	0.988703	0.888986
CIDEB	0.98867	0.910186
SON	1.6466	0.0326383
KIF3A	2.94941	0.00600595
PARD6B	0.988584	0.953268
CMPK1	0.988503	0.927784
RCCD1	1.0629	0.598258
OR2T8	0.988459	0.860376
BID	0.98841	0.942115
ZNF223	0.988337	0.951038
VWA5A	5.35542	0.00982816
AKAP12	0.988307	0.939753
RNF125	0.988277	0.934566
MPZL1	0.988264	0.931119
TMUB2	0.988264	0.91705
SLC4A7	4.08578	0.00525873
AHDC1	0.988208	0.89913
SPHK1	2.00085	0.131488
FHL5	0.988153	0.922877
NT5M	0.988113	0.892917
ASPH	0.988076	0.893433
ADGRV1	0.988072	0.949126
TP53AIP1	0.988066	0.930941
ARNTL	0.988056	0.934601
MRM1	0.988028	0.899547
PIAS1	1.29266	0.0304543
CATG00000026180.1	0.987988	0.942188
PLEKHA7	0.987988	0.889331
TSSC4	2.21557	0.153474
NHS	1.47774	0.447762
LRRC8A	1.53275	0.0132556
COG5	0.987929	0.923289
ZNF384	5.50609	7.2088e-09
CDK7	0.987915	0.922106
GALK2	0.987861	0.947818
NME6	0.987797	0.901323
PASK	0.987752	0.9244
LAMA3	0.987677	0.945108
LRRC18	0.987637	0.90346
WDR78	0.987495	0.888146
UBXN10	0.987392	0.926439
RNF214	0.987378	0.963897
REPS2	1.97019	0.0127383
SLIT2	0.987214	0.94781
AGXT2	0.987204	0.884498
GALNT5	0.987081	0.86866
RPAP2	0.986995	0.948793
EIF2AK1	0.98692	0.971069
CATG00000002574.1	0.986844	0.886082
GMFB	0.98681	0.908001
CATG00000109759.1	0.986689	0.890097
FGF10	0.986644	0.875633
VPS18	1.28733	0.330644
PAQR7	0.98661	0.862765
CA7	0.986593	0.927516
ECE1	3.33112	0.175733
PBX3	0.986579	0.850088
ATP7B	0.986448	0.948098
HIST1H2AE	0.986443	0.934478
SFXN1	1.14049	0.462877
GNE	1.2042	0.109255
SERPINE2	0.986428	0.911635
TIMM9	0.986348	0.909706
FAM134B	0.986273	0.896382
CACNA2D4	3.97914	0.00488403
FBXO22	0.986262	0.924805
GRB7	1.66851	0.106754
RPS15	0.986255	0.923848
TRMT2A	4.54773	0.000259064
CATSPER2	0.986251	0.950177
MYBPC2	5.33743	0.0435324
FLYWCH2	0.986208	0.893701
FAM129C	0.986193	0.940663
ST8SIA2	0.986058	0.914682
PREPL	0.986057	0.976181
SUPT4H1	7.01883	4.0561e-05
PRKACB	0.986001	0.914606
SLC17A1	0.985929	0.887117
F2RL2	0.985921	0.913993
PHF13	0.985855	0.937216
GNL3	0.985852	0.950991
SLC9A4	0.985729	0.948235
MYCN	0.985705	0.832672
SMARCA2	1.87582	0.195646
ARG1	0.985653	0.885602
ZNF641	1.18229	0.213057
CDRT15L2	0.985606	0.933133
PPT2	0.98558	0.950979
CATG00000001978.1	0.985568	0.913151
LRRC37B	1.9335	0.00238917
QSOX1	2.92087	0.000564793
AGBL2	0.985552	0.91128
SAA2	0.985548	0.842831
ERCC1	3.06275	0.0177732
DMBX1	0.985525	0.845595
SETD4	0.985518	0.870276
RNASEH2A	2.46524	0.0442352
NMT1	1.08907	0.702244
DST	2.39731	0.00437433
CENPW	0.985513	0.875367
DNAH10	0.985475	0.87493
PRR11	0.985417	0.974484
FDXACB1	0.985307	0.91961
JADE1	0.985263	0.947857
SALL4	3.35419	0.0106353
TIMM50	1.00901	0.974565
PRICKLE1	0.985253	0.881133
CKAP5	0.98512	0.91762
ST3GAL4	1.42971	0.176525
NDUFAF1	0.985032	0.961717
SRP19	11.0578	0.641075
CXCL14	0.985025	0.887893
SEM1	0.985024	0.926891
MCF2L	0.985019	0.928039
GJC1	0.984946	0.876258
PLA2G2C	3.23287	0.00239618
ELOVL1	9.81356	0.181841
MAEA	1.57114	0.000105518
ERICH6	0.984945	0.815489
ZNF133	0.984838	0.860399
KAT6B	0.984823	0.932935
OR52E5	0.984706	0.830654
DCAF8L1	0.984678	0.85311
C10orf82	23.8983	0.000277534
RNPS1	2.44572	0.0265448
ZFY	0.984663	0.890221
ADAMTS18	0.98463	0.902882
FASTKD2	0.98459	0.876068
TMEM100	0.984568	0.909721
EML3	0.984491	0.881132
STX18	0.984491	0.930857
GLB1	1.42923	0.0406038
SELPLG	0.98436	0.885735
IL15RA	1.60085	0.172141
LRCH3	0.984343	0.951946
SHCBP1	0.984309	0.864843
RUVBL1	1.11331	0.241496
TAC4	0.984208	0.881804
SLC25A10	0.984174	0.916652
CACNA2D3	0.98411	0.976524
MYBPC3	0.984102	0.873233
KRCC1	0.984046	0.908846
CTPS1	1.01791	0.914128
LGR4	1.04727	0.779579
RPTOR	1.25278	0.0749554
NRG3	0.98395	0.854783
FAM189B	0.983936	0.943404
LGI1	0.983922	0.910451
TMEM219	0.983901	0.834039
TMEM68	1.23247	0.429738
CATG00000107473.1	0.983808	0.904413
DNAJB2	5.7954	0.0203954
AHCYL1	0.983749	0.871515
PPCDC	0.983695	0.843643
NUP37	0.983666	0.926185
SYTL3	0.98365	0.858916
SDCBP	0.983626	0.96803
DACT2	0.98361	0.889928
BDNF	0.983599	0.888841
ADSSL1	0.983573	0.917668
MNX1	1.00422	0.959785
TUBD1	0.983548	0.867277
CATG00000041280.1	1.19061	0.778362
PANK2	0.983524	0.931309
TSPAN33	0.983372	0.881561
C16orf92	0.983354	0.897907
RP11-509I21.2	0.983126	0.948235
C7orf50	0.982996	0.91009
GPR75	0.98298	0.870069
SNAPC3	0.982832	0.867045
TRIM2	0.982796	0.92989
ZEB2	4.042	0.112789
CATG00000061721.1	0.982747	0.901425
L1CAM	1.87715	0.219486
ZNF189	0.982656	0.865198
CEP63	0.982492	0.944748
RHOD	0.982491	0.952848
CTNNBL1	0.982365	0.865466
NR3C1	7.24127	1.67031e-05
MRPL43	1.36973	0.378827
ABLIM1	0.982357	0.894676
RFC5	3.04497	0.00210321
NKD1	0.982156	0.972959
STRN3	0.982048	0.915339
RUBCN	0.981998	0.831992
PNP	0.981984	0.946465
LZTS2	1.61883	0.240155
PSRC1	1.04037	0.785601
KDM6A	0.981934	0.874744
ST3GAL6	0.981898	0.855375
NOTCH1	1.16194	0.0695488
RBM18	0.981893	0.925053
TM9SF4	1.20228	0.401184
CTNND2	0.981866	0.935022
FAM69C	0.981808	0.80813
GGA3	1.04998	0.588371
RNF138	25.5752	0.000897564
USP28	0.981732	0.948886
IFITM3	1.24438	0.225304
TRIM58	0.9817	0.908978
CXXC5	0.981683	0.919895
RND2	0.981644	0.920056
AHNAK	0.981638	0.929689
ZNRF4	0.981583	0.861785
PIGF	0.981568	0.876172
ARRDC1	29.1907	0.00489059
PLEKHH2	0.981537	0.875692
CYTH2	1.07615	0.54738
UNG	0.981503	0.94408
HCK	0.981483	0.914344
KLK11	9.087	0.000541799
IL1R1	0.981443	0.898098
GSPT1	1.00965	0.942571
SFN	1.00756	0.926638
XRN2	0.981434	0.811848
KCNK13	0.98143	0.862886
FGGY	13.2207	0.000114823
ATG9B	4.48417	0.00934453
PAGE4	0.981417	0.882762
SUGCT	0.981369	0.880831
PRL	0.981352	0.934449
TMEM136	0.981229	0.910951
CATG00000043113.1	4.37013	0.0073382
NET1	0.981156	0.933273
METRNL	1.34205	0.211683
KLRC4	0.981141	0.84591
PMEL	0.981082	0.945836
TANGO2	0.981025	0.860836
RRAD	0.981018	0.874037
PYCR2	0.980897	0.855996
KIF23	0.980768	0.812904
CATG00000058203.1	0.980728	0.869202
PELI2	0.980666	0.885358
KLK15	10.1549	0.0200507
EIF6	1.76351	0.252753
AGPAT3	40.3319	0.000467813
UBOX5	0.980507	0.8572
ST6GALNAC5	0.980444	0.843463
SPRY1	0.98039	0.831757
SLC25A51	2.89016	0.000449051
PEX6	0.980382	0.886831
COL12A1	2.90728	0.00496156
HPSE	0.980241	0.879988
TSPAN10	0.980169	0.860658
PRPF40A	3.07925	0.0810775
STON2	0.980096	0.888138
ANKS1B	0.980078	0.852304
RALGPS1	0.980053	0.927132
RNF111	1.01893	0.866712
C6orf47	0.980048	0.833778
HOXA11	1.13063	0.480131
ALDH1A2	7.63924	0.115111
CRK	2.16007	0.516082
FBXO24	0.980006	0.814079
APP	1.40867	0.552696
PRC1	0.979964	0.892924
GLRX2	4.1989	0.000754506
HNRNPD	1.7146	0.333455
JADE2	1.38164	0.342378
METTL24	0.979908	0.90658
TGIF1	3.6589	0.0692045
ZNF710	4.9845	0.0270255
RNF6	0.979878	0.877736
CASP8	1.2531	0.059344
TNNC2	0.979692	0.919115
SPATA22	2.19974	0.00116665
SLC6A4	0.979661	0.83045
COPZ2	3.85737	0.0102776
KIAA1841	0.979616	0.819021
STIL	0.979533	0.945793
C6orf15	0.979503	0.933048
CERS5	1.05025	0.720995
SLC13A5	4.43956	0.00609685
RAB3IP	0.979455	0.866633
ABCG8	0.979416	0.845652
SALL2	55.9801	0.0247172
ZDHHC20	0.979412	0.865488
PIN4	0.979351	0.852392
RGS3	0.97923	0.873334
TMEM176A	0.979187	0.971396
PCDHA12	0.979119	0.895189
CLEC4G	0.979083	0.876088
GHSR	3.05737	0.00389297
BMF	1.10791	0.58288
EFTUD2	2.72657	0.00656712
RPL13A	1.24763	0.771244
AIMP1	0.979044	0.930786
TPPP3	0.978999	0.873305
MRPS27	1.05251	0.620109
GALNT15	0.978955	0.824249
HPN	3.30662	0.0134255
FYCO1	0.978948	0.825147
AHRR	0.978936	0.814099
CTNND1	0.978886	0.919909
TCF4	0.97885	0.942502
GRIFIN	0.97879	0.86216
EPHX1	2.04944	0.0120375
ACSBG2	0.978719	0.880484
CATG00000104410.1	226.194	0.00067164
FAM160B1	0.978688	0.833832
SIX2	1.03163	0.726958
CLUH	1.23998	0.0653031
SLC14A1	0.978656	0.783357
PRDM15	0.978654	0.855078
RIT1	0.978613	0.910579
CKLF	1.10142	0.481866
CATG00000067476.1	0.978611	0.82058
GSTZ1	1.51256	0.117592
DLAT	0.978594	0.854506
SGCD	0.978584	0.829059
ACTR10	0.978499	0.833796
CP	0.978474	0.766664
CATG00000054011.1	0.978449	0.899732
HIST1H4C	2.24612	0.0120013
PCDH24	1.91595	0.0230557
CLDND2	0.978392	0.797799
HEATR3	3.8452	0.0118283
PSME3	1.19782	0.242632
RNF114	0.97835	0.919858
ZADH2	1.10794	0.578809
CPSF7	1.10142	0.236216
IMPA1	0.978335	0.86991
MDH1	0.978314	0.850797
MINOS1	6.77323	0.416389
STEAP2	0.978287	0.889602
PRR7	1.71877	0.261375
PUS3	1.34329	0.209893
JDP2	0.978236	0.843764
F8	0.978181	0.84099
MPP2	0.978154	0.796088
GAL3ST3	2.63326	0.0063507
RAB37	0.978127	0.791063
ALDH16A1	0.978119	0.890572
CRAMP1	0.978095	0.826669
PRLR	0.978066	0.859914
MAP3K7CL	0.97798	0.918384
TRPM8	0.977922	0.820646
CATG00000026289.1	3.18486	0.0191766
AXIN1	0.977889	0.886236
DCAF4L1	0.97778	0.828025
PARP16	0.977712	0.839329
RALGAPA2	0.977619	0.880254
DNAAF3	0.977567	0.865378
EXOC7	2.52542	0.362103
USP29	0.977554	0.888879
OR51B6	0.977456	0.83725
SLC6A11	4.00334	0.00722105
AFAP1L1	0.977411	0.75176
BSDC1	0.977366	0.895282
DNAJC14	1.05781	0.606587
ARMCX6	1.20149	0.202621
ARSE	0.977313	0.954215
CLNS1A	0.977304	0.862201
TP53BP2	1.58904	0.0126442
RICTOR	0.977235	0.884873
TPTE	0.977186	0.859133
MCL1	2.30735	0.0433474
MAP3K8	0.977181	0.88041
DDIT4	1.47032	0.385097
FLYWCH1	0.977174	0.910181
BHLHA9	0.977072	0.833207
KRT72	0.976927	0.843954
TM9SF1	1.07909	0.650987
HLA-A	1.03595	0.769342
SATB2	0.976912	0.950075
KLC2	4.12964	0.00989894
DGAT2	0.976769	0.842983
GPR6	19.6158	0.000676311
PRODH2	0.976664	0.81509
NRP2	0.976614	0.8533
NRSN2	0.976605	0.872503
AMBRA1	0.976591	0.898364
UNC45A	0.97659	0.90605
LYG2	0.976587	0.762023
KAT2A	11.8106	0.282311
HARS	0.976536	0.901223
MLH1	0.976529	0.799986
GTF3C2	1.07574	0.663097
TLE6	0.97645	0.853576
PARP11	0.976407	0.879115
MBD4	2.01782	0.000197639
MAPK7	0.976357	0.835429
MFSD8	0.976325	0.976372
ROPN1	0.976295	0.841959
OR52L1	0.976279	0.782808
FPGT	0.976134	0.849501
YAF2	3.14376	0.00717192
XPNPEP2	2.19051	0.0159466
OR6P1	0.976024	0.862875
ZNF135	1.3949	0.0496123
MTR	1.03198	0.814611
DYRK1B	6.91246	0.00158151
FKBP5	0.976023	0.877118
ADGRF3	0.975961	0.758877
TECTB	0.975924	0.842834
HSDL1	0.975898	0.921204
SLC6A18	0.97578	0.866126
SIPA1L1	8.3975	0.0603178
RP11-736I10.9	0.97571	0.798269
UBE2C	1.12874	0.427763
DYDC2	0.975697	0.910434
ADK	10.8031	0.126584
TCP11X2	0.975519	0.85706
MED1	1.35658	0.284408
CATG00000003943.1	3.55983	0.0239569
LACTB	0.975465	0.865733
CLDN11	0.975453	0.984113
IBTK	0.97545	0.857241
TADA1	0.975331	0.844014
LMF2	0.975328	0.979022
PCK2	10.3807	1.14497e-05
IMPDH1	0.975286	0.876056
AKR1E2	0.975257	0.856201
ZBTB37	5.23299	0.000557425
INSIG1	0.975251	0.877325
SSR2	2.35324	0.0559621
CA6	1.8712	0.382457
P3H4	1.21636	0.276854
HP1BP3	0.975147	0.883666
EXOC6B	0.975076	0.860762
C9orf24	0.975046	0.913642
EFCAB4A	1.84292	0.00874826
TRMT10B	0.974984	0.857581
SPAG9	0.974968	0.971173
QTRT2	0.974953	0.912441
CATG00000087022.1	0.97488	0.906774
MPP1	0.974868	0.821817
CBL	8.18553	0.000773015
THAP4	4.76107	0.0248817
SNX1	0.974857	0.927142
IER2	0.974803	0.889085
GANC	0.974652	0.870239
ACSF2	0.97459	0.766643
TMBIM6	2.40929	0.0364385
CFC1B	0.974548	0.839681
MEFV	0.974541	0.798327
MAF	3.67647	0.00263891
CDKL1	0.974522	0.877781
PICALM	0.974509	0.947616
DTNA	2.78476	0.00421955
CTCFL	0.974407	0.901712
TSEN2	0.974391	0.934812
APTX	0.974377	0.80454
ZSCAN32	0.974374	0.761254
OR5K4	0.974359	0.781945
BAX	0.974307	0.810273
IL33	0.974291	0.836219
LDLR	15.4717	0.0040549
HERC5	0.974225	0.810564
HLA-DQB1	0.974173	0.825028
NRF1	2.22725	0.0675295
RP11-244H3.4	0.974108	0.764963
DYNC1I1	1.02414	0.944353
RAB3GAP1	0.974012	0.888227
ABCC1	0.973987	0.800965
RECQL4	1.13058	0.230216
NR2C2AP	0.973961	0.840871
CD247	2.95786	0.00381816
SDR42E1	0.97396	0.760613
CATG00000109510.1	0.973955	0.814196
OPALIN	0.973949	0.956296
WARS2	0.973855	0.768569
TMEM17	0.973834	0.780558
SIN3A	1.09056	0.368796
FAM188A	0.973777	0.801892
CYFIP1	0.973774	0.869416
UGT2B4	0.973767	0.869195
GHRL	0.973729	0.972485
C1orf122	0.973534	0.837949
NDUFAF6	0.973515	0.90483
ASMTL	0.973477	0.782788
RNF212	0.973449	0.760619
MRFAP1	1.84031	0.0504439
SMARCA4	0.97338	0.908581
SELENBP1	0.973368	0.811572
CATG00000097794.1	0.973367	0.771605
OR2A25	0.973303	0.708919
TMSB15B	0.973298	0.673383
HAMP	0.973193	0.801535
PIGT	0.973046	0.853704
RP11-1089B7.1	0.973035	0.77319
VSNL1	1.4195	0.409989
PTPRO	1.10895	0.573792
CATG00000008307.1	0.97301	0.818303
TRA2A	0.973009	0.877527
OR10H4	13.8624	0.0224217
SF1	6.17152	0.000162944
NUTM2D	0.973002	0.783926
CTD-3051L14.15	0.972983	0.813773
FAM163A	0.972976	0.849337
STK33	0.972852	0.829195
LRRC8D	0.972829	0.696753
FAM83A	0.972822	0.832534
CATG00000046838.1	211.43	0.00430045
BTBD10	0.972808	0.769311
CARS	0.972762	0.851955
HELZ2	7.3085	0.268254
HDLBP	3.95797	0.703581
CTD-2568A17.3	5.36299	0.138292
GALNT14	0.972664	0.724418
ZNF354C	0.972649	0.898532
KRTAP4-11	0.972573	0.754543
STARD13	0.97253	0.828746
MACF1	0.972525	0.888048
CATG00000049937.1	0.972524	0.758088
PSEN2	0.972473	0.748954
FABP6	25.8181	0.00116408
ZDHHC21	0.972449	0.723176
DHFR	0.972393	0.890826
CRTC2	0.972306	0.774659
NEK6	0.972249	0.899115
SLC6A8	4.49989	0.00259944
PLEKHA1	0.972237	0.78811
ITGB7	1.74198	0.0387084
VCL	0.972215	0.771195
PSG6	1.93947	0.0172234
FAM218A	0.972119	0.790979
RPL4	6.4778	0.0636165
PARN	2.65873	0.0227543
PTGDR	2.84247	0.0970493
MRPS24	1.75815	0.0166099
USP21	0.972017	0.830619
OR8S1	47.3276	0.00509571
PMS2	0.971952	0.855668
BIRC5	0.97195	0.848633
ZNF671	0.97182	0.838134
FGF4	0.971806	0.730828
HBP1	0.971801	0.803946
BLOC1S6	0.971799	0.775001
HDAC11	0.971774	0.867628
CAGE1	0.971525	0.775893
ELAVL4	0.971509	0.820691
RAD23B	1.02746	0.922759
SLC35B2	1.21828	0.100089
NMRAL1	1.01694	0.88712
ENO1	1.54614	0.0224829
DACH2	0.971501	0.783234
CNNM3	0.9715	0.824903
OR5B3	0.971488	0.771568
TESPA1	1.3942	0.0295107
CATG00000096107.1	0.971453	0.819484
FAM107B	0.971422	0.86297
COLEC11	0.971407	0.831285
GNPDA2	0.971402	0.788533
ARHGEF3	0.971373	0.820171
DOCK7	0.971314	0.82753
EIF2A	0.971295	0.88396
RDM1	0.971287	0.751769
CMC2	1.72646	0.0155265
NUAK2	1.0599	0.596627
SH3BP5L	0.971265	0.720641
BCCIP	1.24246	0.434151
RCOR3	0.971153	0.885124
SEPT9	1.05862	0.616818
SLBP	2.6579	0.167135
EGFR	0.971129	0.809533
PARL	0.971058	0.867905
ZNF625	0.971005	0.895722
KCNA4	0.970994	0.828675
RPS6KA5	2.10175	0.000605428
RSPO4	0.970958	0.729874
EGR2	0.970951	0.745582
PRKAA2	0.97095	0.781615
DNMT3A	0.970769	0.849093
HOXC12	0.970769	0.8245
MEST	0.970734	0.858117
POLR3E	0.970713	0.78574
AP000688.1	5.65235	0.00749856
ANGPTL6	0.970627	0.779591
GK5	0.970621	0.774566
NFATC1	0.970617	0.736387
MPV17	0.970568	0.818011
FBXL18	0.970563	0.783387
PDE11A	0.970543	0.756238
PLAGL1	1.5786	0.299715
ZFYVE26	0.970472	0.815811
PPP1R16A	1.04034	0.783633
GRHPR	2.12519	0.0588075
TMIGD3	0.970307	0.840523
DRD3	0.970179	0.85256
IKZF1	0.970122	0.818102
GCHFR	0.970111	0.703259
RAPH1	0.970066	0.888829
BCL2L13	1.62105	0.0240494
CATG00000092952.1	0.969993	0.796122
CALML3	0.969992	0.735654
CA10	0.969965	0.797404
GART	2.03017	0.113307
ARHGEF40	0.969871	0.743597
PLK5	0.969844	0.832562
RNF135	1.02129	0.918152
RUNX1	2.05895	0.00650085
U2AF1L4	0.969818	0.816558
MAGEB4	0.969803	0.693425
VEZF1	743.196	0.0979422
NDUFB5	4.00734	0.0881085
HMGN1	5.45879	0.0715026
SHISA6	0.969771	0.769651
LUC7L2	0.969696	0.820845
KIF3B	3.2319	0.0271856
RP11-864I4.1	0.969668	0.756786
DDIT4L	0.969663	0.856078
GTF2H4	8.02718	0.00220636
AASDH	0.969595	0.772407
COL5A1	2.01595	8.57563e-08
SVOPL	0.969532	0.812876
SGCA	0.969523	0.707458
BCOR	0.96951	0.784475
CATG00000032950.1	0.969465	0.78877
SYS1	1.04936	0.865648
RRP36	1.17273	0.457186
TNFRSF11B	0.969444	0.744674
DAZAP1	1.00752	0.982232
P2RX2	0.969441	0.848484
CEBPG	0.969417	0.709581
ITGA7	0.969376	0.863731
ADIPOR1	3.1624	0.00643999
ARPP19	0.969352	0.782211
ADGRL3	0.969348	0.870375
TRMO	0.969298	0.740242
UBR1	0.969237	0.844699
RHOA	1.24069	0.545471
BUD13	1.14571	0.613631
SLC39A13	2.95621	0.105007
CLTCL1	0.968974	0.840622
UCK2	2.73091	0.173203
CATG00000028303.1	4.47547	0.00447842
GNA12	1.7632	0.0555643
HDAC9	0.968873	0.74928
DKK3	1.61018	0.650265
ACP2	0.968868	0.839708
MT1B	0.968824	0.733075
SHF	0.968716	0.7424
NUMB	0.968706	0.80625
OSMR	8.77271	1.24745e-07
EQTN	0.968698	0.789491
HYAL3	0.968669	0.719199
LIF	0.968658	0.905992
TMEM56	0.968657	0.780484
UTP15	0.968634	0.822644
CATG00000008816.1	0.968627	0.836974
FCGR1A	0.968587	0.840682
ZNF701	0.968553	0.700415
VDAC2	0.968475	0.822586
SRA1	1.06426	0.568967
CFAP70	0.968431	0.784911
PLD3	0.968429	0.774158
BEST2	0.968387	0.726646
LMO4	1.3188	0.603859
HIST1H2BE	1.39912	0.0580984
TIRAP	3.539	0.00538443
B9D1	1.19213	0.48972
MAN2B1	0.968378	0.810388
ARHGAP39	0.968346	0.732437
TARS2	1.51928	0.00378636
SLC4A2	0.968311	0.78846
ITGB5	0.968236	0.820636
LRRC6	0.96818	0.738086
PLEC	0.968178	0.853564
CATG00000110325.1	0.968176	0.88528
ZNF526	1.29678	0.0141926
CATG00000057669.1	0.968167	0.797134
C1S	0.96809	0.760664
C2CD4B	0.968081	0.871872
ZMYM1	1.20687	0.0890354
BRD1	0.968041	0.622742
SLC22A3	0.968032	0.819679
ZNF639	0.968026	0.925748
CATG00000108894.1	0.967976	0.920352
LETM2	0.967942	0.798503
MRPL57	1.09675	0.0345004
CNN3	0.967937	0.835997
RPL18A	1.07922	0.54358
ORAI3	0.967913	0.873418
UBE2V1	0.967885	0.741254
CDH8	0.967839	0.858374
DCAF10	0.967776	0.913757
RAP1B	0.967744	0.882593
CDC123	0.967743	0.716692
MR1	0.967704	0.752735
TBCCD1	0.967694	0.836298
FABP1	0.967667	0.828158
USP43	0.967664	0.82044
CATG00000057824.1	0.967613	0.70693
CATG00000013820.1	0.967608	0.981306
ZNF181	0.967474	0.877668
STXBP6	0.967455	0.810285
KCNC3	77.0731	2.75652e-05
EPB41	0.967415	0.73892
AURKB	2.14681	0.00593726
FAM49B	0.967307	0.894498
OCM2	0.96724	0.73373
BTN1A1	3.01611	0.00584901
SIGLEC7	0.967226	0.818909
C7orf57	0.967198	0.819176
PXYLP1	1.85228	0.0707213
TRPM3	0.967128	0.854282
SLC38A7	0.967119	0.681819
TOM1L2	5.10479	2.09467e-05
PRKD3	0.967065	0.678555
AC007216.2	0.96706	0.87566
RHOT1	0.96706	0.862254
NFKBIZ	0.967046	0.795559
ANXA11	0.966981	0.820177
TIPIN	0.966955	0.692882
BANF2	2.19609	0.426716
CREM	0.966955	0.851773
RBBP6	1.19588	0.688776
CATG00000074726.1	0.966824	0.866271
SLC6A9	11.3309	0.00745523
CEMIP	0.966809	0.746289
IQGAP2	0.966714	0.647091
APOBEC3F	0.966707	0.775075
BCLAF1	0.966647	0.868197
DNAJA3	2.28169	0.0775362
C11orf54	2.91	0.0174503
COX18	0.966612	0.697744
CREB3L4	0.966594	0.608115
RIPK1	73.1402	0.00246779
MMS19	1.27967	0.13304
EMSY	0.966442	0.862733
CATG00000057936.1	0.966368	0.819414
HIST1H2AB	0.966267	0.728055
CDK15	0.966162	0.629616
POLR2B	0.966154	0.789764
PELI3	0.966154	0.784556
GOLGB1	1.11378	0.436947
NPNT	0.96612	0.676427
YWHAG	1.92287	0.024478
CATG00000043706.1	0.966009	0.853092
PTPN2	0.965861	0.83539
IQCA1	0.965838	0.832677
PLEKHG1	0.96583	0.633199
RAB11FIP3	0.965795	0.960472
DYRK2	0.965777	0.706816
CRYBB1	0.96573	0.857224
VGLL4	0.965719	0.820333
LRRC43	0.965649	0.711037
USP44	0.965593	0.811519
SEC22C	1.0625	0.73518
CATG00000043860.1	0.965578	0.798112
CNTNAP4	0.965539	0.836153
TBXA2R	0.965536	0.85697
OPRM1	0.965497	0.854651
RP11-432M8.17	1.79428	0.00258184
CCBL1	0.965488	0.850086
CATG00000034683.1	0.965456	0.761495
CATG00000041409.1	0.965451	0.686078
CBFA2T2	1.07036	0.656684
RUSC1	2.54493	0.000767955
TMEM235	0.965404	0.842516
U2SURP	0.965369	0.834517
SP140	4.62664	0.00133732
FAM163B	0.965301	0.834038
ACBD5	0.965283	0.817567
SGSH	1.01273	0.974275
MOSPD1	0.965195	0.817271
LHX2	2.41087	0.00509463
TICAM1	1.2873	0.65801
KCNS2	0.965038	0.82818
FUK	0.965009	0.670687
CATG00000030168.1	0.96491	0.788888
DYDC1	0.964908	0.784935
NPLOC4	7.30621	0.0408549
AKAP1	0.964906	0.572979
POU4F3	0.96485	0.72655
EPB41L4B	0.964838	0.815026
NAA10	0.964753	0.823945
CATG00000012021.1	3.10431	0.021313
NPR3	1.38797	0.101079
DTWD2	0.964735	0.695694
MRPL55	0.964711	0.765461
KRT27	0.96461	0.67055
RPN2	0.964605	0.781738
SAT2	0.964574	0.851294
UBE2T	0.964544	0.863518
TRIM42	0.964529	0.699571
IL17RC	0.964474	0.823792
CAPN5	1.19356	0.585677
GIT1	2.28085	0.0491588
PITPNC1	0.964469	0.916304
C17orf62	6.10601	0.000306291
DHH	0.964466	0.678517
ESRRG	0.964437	0.809852
CATG00000040592.1	0.964411	0.704205
OR1J4	0.964325	0.695344
BTNL8	0.964319	0.824913
SKA2	0.9643	0.80562
PRRG1	0.964279	0.852398
NFE2L3	0.964221	0.815948
ADGRE3	0.964145	0.807957
PIK3C2A	0.964129	0.876323
TXLNA	0.964116	0.676259
MPDZ	0.964087	0.795365
TMEM88B	0.963969	0.889115
AFAP1	0.963936	0.937622
PYM1	0.963935	0.723983
FBXO3	0.963929	0.69602
RBM46	0.963919	0.747691
PLCE1	0.963897	0.673452
CXorf57	0.963886	0.815987
TADA2A	0.963835	0.760405
DHX37	0.963798	0.721826
SLC9A3R2	1.70903	0.0852647
LA16c-380H5.3	0.963795	0.798494
CATG00000052891.1	0.963788	0.859147
HOXC6	0.963784	0.885347
CLEC12A	0.963762	0.64441
MBD5	0.963752	0.807846
HSH2D	0.963675	0.754272
CATG00000107162.1	0.963633	0.869814
VCP	5.88575	0.00304773
CAPNS2	0.963566	0.666347
HACD1	0.963523	0.775084
TCERG1	0.963521	0.89502
BCL7B	1.53479	0.042626
S100A4	26.448	0.00228277
MXD1	0.9634	0.876768
ADAMTS13	0.963361	0.70083
FAM168B	0.963348	0.861977
TMCC1	1.80034	0.00248649
EMC9	0.963257	0.837572
FAM204A	1.37182	0.21347
GLTSCR2	0.963251	0.712183
TLL1	3.1068	0.0355743
MYO1C	0.963175	0.663699
PRMT8	3.34308	0.00058658
CARD10	0.963113	0.746096
KCTD14	0.963021	0.872058
CSTF1	1.08723	0.488627
KIF13A	1.16436	0.122188
CCDC8	0.962993	0.885957
OAF	1.24638	0.555012
COX10	1.30809	0.153746
PPM1D	0.962967	0.638477
HP	0.962891	0.818091
EXOSC2	0.962866	0.794758
GAS7	0.962739	0.879898
NBPF3	0.962688	0.83832
NAP1L3	1.71489	0.0647256
NTN1	0.962683	0.74744
GCNT2	0.962625	0.646675
CAPZB	1.33506	0.200336
TWISTNB	0.962617	0.694632
USP42	0.962597	0.790023
OR2D3	0.962592	0.680945
PMPCA	1.08199	0.474138
C4orf26	0.962587	0.655937
DBNDD2	1.04748	0.701715
TSTA3	0.962576	0.740533
OXTR	0.96255	0.745454
HOXC10	1.63673	0.165289
ANAPC11	0.962546	0.792696
GAL3ST1	0.962534	0.73747
TSSK1B	0.962484	0.655793
SLC35A2	0.962448	0.816161
TSPAN14	0.962415	0.753787
GPC2	0.962409	0.904784
RCE1	0.962385	0.856437
PHF12	1.17438	0.410309
DNASE1L2	7.94878	0.00742198
C2orf82	2.18093	0.072996
LRRN2	1.23988	0.345848
EFCAB5	0.961858	0.758898
RAPGEF4	0.961818	0.84411
TRAP1	0.961812	0.71982
WDR47	0.961784	0.864126
NAPA	0.961729	0.745311
LATS2	0.961699	0.803334
TRADD	0.961649	0.650557
ATRNL1	0.961607	0.859021
MGAM	0.96147	0.78311
ABHD16B	0.961362	0.767544
YAP1	0.961353	0.668073
SLC22A7	0.961318	0.719821
FNBP1	2.82457	0.00131476
MEPCE	0.961297	0.632389
DTNB	0.961139	0.732869
CUL3	0.961064	0.710356
ADGRE5	0.961051	0.880627
CATG00000083517.1	0.960913	0.908168
PRMT5	0.960715	0.800624
NIPA1	0.960683	0.822995
APOBEC3A	0.96063	0.608031
KDELR3	0.960624	0.732743
ZNF347	0.960603	0.715263
PRH2	3.9956	0.0606038
FLNA	1.44671	0.176121
THAP5	0.960576	0.766382
TYSND1	3.3645	1.00342e-05
ASB18	0.96056	0.703605
CCND3	0.96053	0.796726
TMEM200B	1.05522	0.923664
ERAP1	0.960509	0.677494
RRP12	0.960469	0.888102
CD44	0.960416	0.722497
TEX33	0.96041	0.701096
NR2C2	8.39384	4.44722e-08
IL10RB	1.85179	0.0373233
TNFRSF10A	0.960307	0.851315
HLX	0.960255	0.754438
BLOC1S1	0.960247	0.72361
CATSPERD	0.960234	0.743172
PSMB5	1.80109	0.0102775
QRICH2	0.960226	0.886108
LAMTOR4	2.62446	0.004465
CAPN6	16.3155	0.0373755
CD68	0.960205	0.751493
ITPKA	0.960167	0.559999
MYT1L	0.9601	0.667629
RNASEH2C	0.960066	0.718107
ACTN2	0.960004	0.713528
NEK10	0.959925	0.754397
BHLHE23	1.66369	0.0537255
ST6GALNAC6	294.999	0.000149242
MSANTD1	0.959919	0.854837
PABPC1	156.569	0.00368581
TSPAN4	0.959821	0.833504
RPS19BP1	0.959795	0.750072
VAMP8	0.959696	0.826747
PPM1M	0.959655	0.791999
HABP2	0.959545	0.795886
RGS12	0.959518	0.750535
WDFY4	0.95947	0.881064
TEF	0.959466	0.684974
ID2	1.55933	0.0817429
MIS12	0.959466	0.74482
UNKL	0.959439	0.729746
GPR141	0.959438	0.758307
ENOX2	0.959285	0.773553
ZNF224	0.959275	0.884511
UXS1	0.959268	0.868684
PTPDC1	0.959264	0.746668
GPR89C	0.959244	0.769484
ARHGAP19-SLIT1	0.959138	0.648057
FNIP1	0.959119	0.726094
FAM69B	0.95909	0.673708
ELAC2	1.75776	0.0639147
CPA1	0.959069	0.778856
RDX	0.959061	0.694636
PRPSAP1	0.959059	0.69795
SLMAP	0.959034	0.842986
AP4S1	0.959024	0.613988
PTPN13	0.958965	0.86609
ADGRE1	0.958891	0.774773
TFDP2	0.958821	0.885494
HSD17B4	7.79174	9.51144e-06
FDX1	0.958792	0.829056
KRTAP4-1	0.958778	0.816442
DIAPH1	1.25649	0.411328
MAPK10	0.95874	0.941506
HFE	0.95874	0.497917
CATG00000114908.1	0.958678	0.694776
TMEM41B	0.958582	0.77182
TMEM106A	0.958462	0.741881
TXNRD3	0.958408	0.737003
PHLDA1	0.958406	0.667493
ANKRD50	0.958401	0.873607
RETSAT	0.958396	0.736159
ERBB4	0.958365	0.786901
RACK1	0.958352	0.706088
ASAP2	0.958226	0.727976
MITF	0.958225	0.770069
AL646016.1	0.95821	0.721977
C10orf128	0.958192	0.55008
MYO16	0.958178	0.714076
MND1	0.958158	0.727395
PDE4D	0.958156	0.729107
BIRC8	0.958135	0.651942
FGD3	0.958103	0.862827
SUV39H2	0.958101	0.67745
POU3F2	0.958058	0.688072
EIF1AD	2.19101	0.00631886
PIK3R3	0.958045	0.561061
DMKN	0.957934	0.751238
DOCK4	0.957932	0.837421
MED8	25.9826	0.11129
RNF24	0.957929	0.742735
LIMCH1	1.04735	0.855462
C14orf80	0.95785	0.636614
TGFBR3L	0.95782	0.750832
MTRNR2L4	0.957803	0.713127
MTMR1	0.957636	0.732014
EBPL	0.957616	0.706722
ODZ4	0.957549	0.908752
AKNA	0.957527	0.748087
MYO7B	0.957463	0.457166
SLC25A53	0.957379	0.707107
FOXC2	1.24661	0.137412
CX3CL1	0.957336	0.782323
SCAMP2	0.95725	0.778029
FBXO5	0.957212	0.79024
TUBGCP6	0.957205	0.729219
PCDHA4	0.957171	0.77615
ITGBL1	0.957168	0.738261
CA12	0.957157	0.640204
KIAA0907	1.09339	0.642035
DLC1	0.957151	0.64534
CXCL16	0.957134	0.837536
DPP7	2.15682	0.109998
HERPUD2	0.957126	0.421374
CCDC158	0.957045	0.749922
FAM160A1	0.956908	0.786536
AURKA	1.24397	0.101712
TTI1	1.24155	0.133821
SLC39A1	1.87812	0.123605
CCT2	1.99598	0.124891
CC2D1B	0.956896	0.765197
AP1G1	0.956868	0.754876
POLD2	2.15258	0.0844668
MTERFD3	0.956862	0.770472
NFE2L1	3.32073	0.541761
GIPR	0.956793	0.75343
TMEM234	0.956739	0.594465
LRG1	7.73117	0.000603016
ZC3H7A	0.956714	0.694204
CCDC112	0.956691	0.682572
CACNA1C	0.956667	0.759144
ZNF346	0.956551	0.790532
KRTAP11-1	0.956453	0.604553
ZNF41	0.956429	0.817848
LSS	2.04963	0.0664904
CADPS2	0.956419	0.756878
EVA1C	0.956397	0.75117
MPI	1.03436	0.672588
COL4A1	0.956297	0.743574
MID1	0.956233	0.762837
SLC39A11	1.97308	0.000566993
RBM4	0.956223	0.902017
CCNDBP1	1.02621	0.881994
RPL26L1	0.956217	0.61297
ARAF	0.956213	0.742223
RCC2	1.82822	0.0105697
SLCO2B1	0.95621	0.838485
RRAS2	0.956205	0.754168
FAM13A	0.956176	0.717756
WSB2	1.38129	0.121205
C12orf65	0.956174	0.727959
TAPBP	1.6475	0.0691659
PRKRA	0.955942	0.789957
GIGYF2	1.24065	0.17006
IGF2	0.95592	0.77352
ARFGAP1	0.955902	0.768209
SRBD1	0.955889	0.692342
KRTAP10-12	2.02454	0.00219694
WDR25	0.955783	0.592912
DHRS4L2	1.05162	0.847875
PIM1	0.955782	0.685086
KCTD15	0.955689	0.626113
CD7	5.90936	0.00132283
NAA38	0.955639	0.714994
PPP6C	0.955483	0.621899
ZNF623	1.34776	0.333583
CLCC1	0.955437	0.753429
INTS10	1.10835	0.480279
DDX60L	0.955401	0.63736
GALNS	0.955387	0.624201
TRPV2	0.955354	0.770417
TCF7L2	0.955311	0.726929
KLHDC10	1.5951	0.115449
CENPA	0.955267	0.752614
SLC7A3	0.955174	0.665163
B4GALT2	0.955101	0.587054
CUL2	0.955062	0.73267
LTBR	1.94079	0.382734
PCBP2	1.56825	0.613051
KRT33A	0.954971	0.597868
ALDOA	1.23168	0.34187
MARCH1	0.954937	0.68623
CECR6	0.954919	0.902141
PHB	1.16111	0.236308
GSAP	0.954883	0.545047
ULK4	0.954854	0.633192
C6orf89	0.954763	0.7767
NCAM1	0.954739	0.897011
TRABD	1.05267	0.964165
GIPC1	0.9547	0.866365
SEP15	0.95459	0.90044
SCYL2	0.954522	0.643721
RBM47	0.954344	0.593582
METTL1	0.95431	0.843944
ALG11	0.954298	0.704508
HES7	5.18981	0.0227194
MUC19	0.95426	0.659528
DPP10	0.954223	0.75854
CATG00000056069.1	0.954205	0.637489
SCAF4	0.954205	0.623758
STXBP1	1.08304	0.718097
CLASP1	0.954195	0.793883
CATG00000041044.1	4.28018	0.0419267
CD300LG	2.30848	0.00160695
C2orf49	1.26629	0.276106
MORC2	1.6214	0.123598
GP2	0.95412	0.825287
SUN2	0.95412	0.846427
UBQLN2	2.53189	0.00774341
SLC25A45	0.954079	0.764807
ATP11C	17.0464	2.37657e-06
CNDP2	0.954	0.650802
MORF4L2	0.95399	0.745537
ARID1A	1.21284	0.46029
CTD-2583A14.10	0.953975	0.753833
FOXP2	5.04671	1.83044e-05
FOXI1	2.37276	0.0407362
GAGE10	0.953972	0.491637
SH2B1	0.953972	0.866151
CYP19A1	0.953961	0.598052
DSTN	1.01844	0.950563
JADE3	1.04774	0.544884
SVIP	0.953953	0.673266
LMLN	2.76532	0.0321475
CKAP4	6.58889	0.0118175
DNM2	1.36619	0.222015
PFKM	1.15061	0.191197
RAB4A	0.953897	0.942652
CAPG	0.953816	0.711008
C1QL4	3.80696	0.00330284
CDC23	1.17246	0.234756
CATG00000112840.1	0.953735	0.646183
CATG00000031258.1	0.953695	0.757717
HLA-DRA	0.953625	0.762146
SPARC	0.953615	0.744138
PPP1R12A	2.66368	0.00033156
MCCC1	0.953585	0.696632
MLLT3	0.953514	0.771405
GMPS	0.953482	0.73047
SYT12	0.953285	0.684362
PHOSPHO2	0.953141	0.746955
NOSIP	1.31112	0.541514
SSBP2	0.953141	0.77258
TPGS2	1.01492	0.980463
TMEM230	0.953115	0.735401
ZNF600	0.95311	0.77452
HIST1H3C	3.74611	0.0389416
DPH3	1.28278	0.0822929
GYPC	0.953086	0.642245
RBPMS	2.97811	0.00664955
DDC	0.953032	0.627272
ARHGEF1	3.55323	0.000273798
LGALS7	0.952975	0.777113
CATG00000107414.1	0.952931	0.692481
HK1	0.952913	0.884666
KLHL14	0.952849	0.528125
SCYL3	0.952798	0.769612
GFER	0.952773	0.813042
LRRC53	0.952756	0.631604
TWF1	1.31464	0.164747
SCMH1	0.95272	0.660507
SLC13A3	2.2158	0.000105905
CD63	3.0659	0.00133909
PDLIM5	0.952515	0.79896
SP110	0.952347	0.713894
ITGA2	0.952255	0.673851
BPGM	0.952152	0.600071
ANAPC7	1.19996	0.860858
TRIM39	0.952108	0.602478
PTH1R	0.952096	0.648093
SCD	2.33247	0.0878345
SMAD2	1.05937	0.518289
PRELID3B	1.11644	0.305977
CATG00000038378.1	0.952068	0.73279
PTN	0.952066	0.774457
TMPRSS13	2.129	0.000569507
RAB11FIP2	1.12773	0.553662
PLSCR4	0.952028	0.718707
CTAGE1	3.83288	0.00916917
NARS2	0.95201	0.707321
SERPINA1	0.951997	0.734961
MRAP	3.02855	0.000131041
CATG00000107272.1	0.951963	0.767053
MAPK9	0.951948	0.84392
DAG1	3.15356	0.038241
FAM69A	0.951914	0.710593
BRD8	0.951908	0.709194
PRSS21	1.07499	0.611395
TMEM208	0.951902	0.629057
PDE6G	0.951886	0.953049
BICD2	1.09617	0.655583
CATG00000033287.1	0.951814	0.53899
SVIL	1.72644	0.0889156
GALC	0.95176	0.812915
ACADVL	1.57598	0.0696954
ANKLE1	0.951748	0.630896
NECTIN1	2.65545	0.0133999
HIPK3	1.11944	0.649322
ZNF596	0.951586	0.73585
G2E3	10.2599	0.00461975
CHRNA7	2.92573	0.0027983
OR9A4	0.951561	0.770146
SLC25A52	0.951523	0.702938
SYTL5	0.951521	0.782147
NMT2	8.78113	2.05302e-05
MFRP	1.74331	0.0103381
PHC2	0.951456	0.700749
CIT	0.951439	0.707705
GMNC	0.951407	0.583917
EEF1E1	0.951276	0.771194
LIPI	0.951247	0.693229
PAX6	0.951189	0.712696
FERMT3	0.951085	0.6927
D2HGDH	0.951061	0.777293
A2M	0.951023	0.803282
BACE2	1.34931	0.0638906
CATG00000101237.1	0.950908	0.676101
C14orf132	3.94354	0.413519
PLCB4	0.950847	0.622219
TMEM144	0.950792	0.768483
CHCHD3	8.16024	0.000268018
LYRM5	0.950778	0.556627
EDC3	0.950778	0.533734
TRERF1	0.950729	0.778689
CPA5	0.950685	0.815069
CHD1	0.950574	0.665395
LRRC15	0.950534	0.499604
TCAF2	0.950482	0.613695
CATG00000097573.1	0.950396	0.608617
OR56A4	0.950365	0.683626
OSTN	0.950359	0.600444
FARS2	0.950346	0.600344
TADA3	8.77268	3.10069e-07
USB1	0.950301	0.734572
IL18R1	0.950252	0.66134
GLUL	0.950249	0.675761
CHAC1	1.01783	0.905059
LSM14A	4.04092	0.0409788
AGBL3	0.950219	0.753581
FAM53A	0.950212	0.698305
STK25	1.51467	0.274495
TBL3	0.950205	0.910631
PRAME	1.85922	0.0102657
RP11-77H9.1	3.23791	0.00510481
CATG00000087350.1	0.950204	0.615022
CBLN2	0.950192	0.727671
IGBP1	1.65144	0.0433788
CELF3	0.950146	0.734955
HSPA4	0.950109	0.820159
ARHGEF7	0.950017	0.753603
NCK1	0.949943	0.750266
PDE9A	0.949936	0.638462
ENTPD2	0.94993	0.756917
ST6GALNAC3	0.949923	0.772646
SAP30	4.40967	0.0367008
CXCL10	0.949883	0.687629
PIK3CD	0.949883	0.711512
ICA1L	0.949731	0.510561
IZUMO3	0.949727	0.642376
PRAC2	0.949618	0.905405
SLA	0.949612	0.880625
TPD52L2	1.71934	0.508649
EVI5	0.949587	0.820876
RAX2	0.949533	0.680917
KIF2C	1.35511	0.0312372
TAS1R1	0.949495	0.593695
TCF19	1.38245	0.00412472
CATG00000107174.1	0.949482	0.71248
ARNTL2	0.94946	0.817478
NOL8	0.949428	0.762899
LRRTM2	0.949312	0.743116
RPL13	1.27701	0.110864
LGALS12	4.62181	8.96098e-05
HNRNPUL1	6.77232	0.00103646
LRP12	0.949285	0.735343
MRPL45	0.949238	0.640962
DFFB	0.949198	0.692354
NDUFA3	0.949155	0.660451
DDR1	1.42361	0.0626957
ADHFE1	0.949153	0.779355
WFDC10B	0.949044	0.452258
PLEKHG7	0.94903	0.687602
RP3-382I10.7	0.948986	0.648624
CATG00000002519.1	0.948981	0.520939
C9orf16	2.96749	0.0115255
NOP56	1.05723	0.562316
MAP4	0.948954	0.626976
IFI44	0.948933	0.614614
BCL2L2-PABPN1	0.948926	0.769295
SERBP1	0.94888	0.749375
SQSTM1	1.86074	0.093689
AGTPBP1	3.5479	6.27918e-08
CATG00000071572.1	0.94887	0.636764
DDX21	0.948868	0.749266
EMP1	0.948862	0.750681
TP53I13	0.948816	0.798465
UBE2J2	0.948779	0.824816
CATG00000024317.1	0.948739	0.780112
CDKL4	0.948712	0.717369
TRIM6	4.33564	0.0002139
CCNE1	0.948695	0.658846
C17orf78	0.948672	0.488772
SRRM5	0.948577	0.703455
MMEL1	0.948423	0.694672
TBC1D12	0.948381	0.580503
FANCG	0.94838	0.658624
VPS13C	0.948351	0.71391
DTX4	0.948284	0.636197
RWDD3	0.948238	0.816793
CACNA1E	0.948218	0.733055
ST3GAL3	1.93843	0.0293336
L1TD1	0.948153	0.652395
UTP11	6.97341	0.00409033
MOB1A	0.94808	0.610137
TAP1	0.948054	0.644556
PLCXD2	0.947945	0.765144
ZNF391	0.947928	0.642591
RP11-402P6.15	1.74192	0.009245
C22orf31	0.947863	0.617362
RP11-949J7.8	2.71822	0.0611833
SYNC	0.947815	0.639572
FAM129B	1.21939	0.207136
PCDH11X	1.19309	0.220236
PXMP4	9.0305	0.0163899
ADGRA1	2.30229	0.037516
MOB1B	0.947772	0.733752
IL22RA1	0.947767	0.782915
RPL10	34.963	0.431301
SRP72	1.50166	0.00851763
C18orf32	0.947665	0.643903
GPR17	0.947631	0.718814
MAX	0.947588	0.825786
SCML1	0.947571	0.726668
SH2D5	0.947555	0.694227
NDRG2	2.15397	0.00432692
MRAS	0.947551	0.799423
FOXJ3	0.947537	0.690657
POLR2H	0.947529	0.615888
GJB2	0.94749	0.69943
NUDT16L1	0.947454	0.585346
UBASH3B	0.947424	0.52329
ESR1	2.07662	0.00476495
ZNF709	0.947406	0.539552
PRKD2	2.86322	0.00173577
SLC7A6OS	0.947382	0.676824
GTF3C3	0.947272	0.689776
BTBD7	0.947263	0.689078
PROC	0.947263	0.802479
CATG00000038099.1	0.947254	0.518465
DNAJB4	0.94723	0.71842
CCT7	0.94723	0.74495
PDHB	0.947184	0.809403
MBIP	1.21306	0.241645
SLC30A4	0.947179	0.81004
SLC35A4	0.947144	0.615886
IL1RL2	0.947064	0.477541
SHROOM2	0.947063	0.545532
SUPT3H	8.60879	0.000367788
ACBD7	0.947047	0.721068
TAF6L	0.947028	0.845378
TBRG4	0.947024	0.777835
REST	0.946984	0.722773
MTX3	0.946899	0.736813
STK4	1.16542	0.681261
KPNA6	1.01942	0.84246
OR10A4	0.946871	0.612471
C1orf131	0.946859	0.761781
EPN1	1.16336	0.228128
BTNL3	0.946839	0.786891
UMODL1	0.946823	0.655023
CLRN1	0.946794	0.710435
STMND1	0.946738	0.655436
IER5	0.946738	0.592056
TDP2	0.94666	0.591893
CYCS	4.91684	0.0309729
SULF1	0.946607	0.736264
OSBPL9	29.094	2.69091e-07
IPO7	0.946591	0.7949
USF3	0.946579	0.768058
CCDC149	0.946568	0.692858
ESYT2	4.84096	0.0644438
SETD9	0.946529	0.571571
PRKAA1	1.19828	0.190543
SELL	0.946526	0.439298
GORAB	0.946452	0.555376
SSBP4	24.1314	0.00440171
FCGR3B	0.946452	0.723872
MATN4	0.946415	0.66698
ZNF202	0.946393	0.559688
AGPAT1	1.17691	0.492333
LSP1	0.946287	0.533813
FILIP1L	0.946272	0.784846
C9orf91	0.94626	0.62732
RNASE11	0.945971	0.589467
LCE4A	0.945903	0.83019
ZFP1	0.945873	0.674141
RTN4	0.945832	0.822221
CETP	0.945732	0.698483
FN1	0.945687	0.705828
SEC61A2	1.82056	0.0229848
MAP2K4	1.92384	0.0158546
PDZRN3	0.945674	0.524576
CATG00000057495.1	0.945649	0.536318
MFAP5	0.945645	0.643453
INTS3	1.10556	0.455269
HOXD1	0.945559	0.632211
ZNF644	0.945512	0.606647
AQP3	1.81076	0.0282921
LDB3	0.945508	0.670555
MYO1B	0.945341	0.701923
FDXR	0.945313	0.671637
SREK1IP1	0.945272	0.819129
KXD1	1.13924	0.700866
RIBC1	1.08384	0.669482
STRIP2	0.945167	0.724581
SMEK1	0.945083	0.813425
FGF2	0.945079	0.714378
SPRR3	0.945054	0.497806
NADK	2.35509	0.0376313
UBA3	0.944978	0.478913
CT45A8	2.04142	0.015364
ATG4A	0.944952	0.840309
PIK3R5	0.944945	0.747571
UGT2A1	0.944916	0.844612
ZBTB17	0.944913	0.601883
FAM159B	0.944845	0.728466
WIZ	0.944841	0.782925
RITA1	0.944783	0.690432
TCF3	0.944773	0.828381
STX16	0.944634	0.826001
TACC1	3.55057	0.016158
DNAJC25	0.944633	0.58558
GJB6	0.944633	0.593409
C10orf53	0.944599	0.758565
KLF10	0.944583	0.456867
TRIM60	0.944558	0.494887
SH3BP2	2.8502	0.0968084
SH2D3C	0.944503	0.656522
GPR108	0.94445	0.607463
SOCS3	0.94441	0.697742
GMNN	1.936	0.0358792
ADRM1	0.944345	0.783985
RPL36A	0.944343	0.666199
ST6GAL1	15.6619	0.00158296
MINOS1-NBL1	0.944328	0.618011
RPL7	0.944281	0.692269
PITRM1	1.21541	0.366688
SLC35A1	0.944275	0.602002
TNK2	0.944267	0.729279
TNFSF12-TNFSF13	0.944223	0.665101
THEM5	0.944175	0.699622
IKZF3	0.944064	0.742597
SLC44A3	0.94406	0.638577
R3HDM1	0.943939	0.979815
C1QL2	0.943908	0.743026
SARDH	10.9147	0.00208127
TNFRSF18	0.943676	0.755384
PALB2	0.943634	0.502073
LMBR1L	0.943627	0.529867
C19orf57	0.943539	0.559614
PRR32	0.943529	0.691809
SNRPB	1.6715	0.175792
SLC36A4	0.943498	0.578665
CALD1	1.37137	0.0251576
PTPRF	2.59137	0.00187657
GPC6	0.943453	0.639444
MROH8	0.943441	0.685532
SETX	0.943381	0.677464
PPP2R2C	0.943335	0.750207
PLTP	0.943278	0.635826
AP3B2	0.94322	0.661893
IL4I1	5.31517	0.00263724
OR2Y1	0.943166	0.59753
SBF2	1.01499	0.910369
ZNF705A	0.943162	0.586686
SAMD14	0.943118	0.728227
IGSF22	0.943052	0.707991
CHD7	1.1209	0.38387
CABIN1	1.69895	0.428616
ENTPD3	0.942949	0.887974
E2F5	0.942947	0.579952
RLIM	0.942916	0.77913
PPP2R4	0.942849	0.691957
CCT5	1.60088	0.00629934
STAG2	0.942826	0.766834
GPD1L	0.942818	0.624261
NLRC5	0.942742	0.658671
CILP	0.942732	0.457798
CCDC41	0.942664	0.673417
NLRX1	0.942654	0.668454
GAB1	0.942631	0.707186
DDI2	1.33449	0.111471
PNCK	0.942606	0.484947
AC016559.1	0.942567	0.610549
PPP1R3B	3.25512	0.00325524
DPM1	0.94256	0.71114
ATL1	1.57714	0.711271
MIER3	0.942507	0.648774
ZNF263	0.942505	0.565322
LRRC49	0.942479	0.716277
FLT1	0.942464	0.609089
SLC5A12	0.942422	0.719787
RP5-877J2.1	3.23003	0.519196
KCNJ8	0.942386	0.894906
PRSS23	0.94231	0.724252
NDE1	0.942169	0.557861
AIFM3	0.942074	0.807592
ZNF654	0.942059	0.750743
PRR33	0.941969	0.472288
KLHL8	0.941858	0.654098
GPBAR1	2.98059	0.604151
ART3	0.941845	0.685276
TRIM37	0.941788	0.778123
GPATCH2L	1.6904	0.0168622
KRTCAP3	0.94178	0.682721
ELF5	0.941664	0.61637
NGLY1	0.941661	0.599068
TTC39A	0.941656	0.67956
CATG00000049624.1	8.05353	0.00743012
CATG00000025826.1	0.94164	0.52591
CNKSR1	5.28705	2.03875e-06
SLC23A2	0.941632	0.802404
ZFYVE16	0.941617	0.454812
KLHL32	0.941616	0.459095
MOGAT1	0.941554	0.402043
UBE2A	0.941553	0.772339
FBN3	1.38834	0.225008
TFR2	0.94155	0.706293
PHF20	0.941521	0.558837
ARHGEF6	0.941501	0.610485
ZNF154	0.941458	0.635569
STON1	0.941456	0.645417
CRYBG2	8.33792	0.0024223
NMRK1	0.941362	0.609384
CATG00000012638.1	0.941245	0.768619
C14orf159	0.941174	0.534106
CHD1L	0.941141	0.72115
GTDC1	0.941004	0.752424
RP11-347C12.1	0.941003	0.856878
FZD5	0.940897	0.596756
SH3RF2	0.940853	0.8917
DUSP19	0.940807	0.443335
PCYT2	1.0696	0.788593
PUS1	2.40241	0.106142
CLDN2	5.97402	1.20618e-05
ZNF416	0.940732	0.742196
JUP	3.28039	0.896526
PI4K2B	0.940646	0.523004
FLT3LG	0.940607	0.485771
LMCD1	0.940595	0.612402
CITED2	0.940503	0.526569
RBM41	0.940469	0.755659
NCKAP5	0.940467	0.240825
CH507-396I9.3	0.940429	0.609838
VGLL2	0.940384	0.551181
STAMBP	0.940336	0.639219
CATG00000109807.1	0.940287	0.593329
FBLN2	0.940284	0.460939
PPP1R3D	0.940266	0.570246
RNF34	0.940253	0.763231
GOSR1	2.43298	0.00317192
FARP2	0.940245	0.585203
SNU13	1.15002	0.87259
SPATA33	0.940213	0.675329
TMEM108	0.940199	0.731271
EFHB	0.940168	0.630533
TGFBRAP1	0.940112	0.638829
SNX14	2.66603	0.0333475
ZNF829	0.94004	0.603604
CATG00000080562.1	0.939989	0.713565
KCNIP2	1.65485	0.0886339
KREMEN1	0.939952	0.497587
ZSCAN9	1.05787	0.74409
ARHGAP44	0.939949	0.553637
OCLN	0.939921	0.603128
PRMT7	0.939877	0.541668
HTR1B	0.939837	0.578822
IAH1	0.939834	0.530866
AHCY	0.939818	0.439562
USH1C	0.939812	0.566058
CATG00000057739.1	0.939804	0.798121
RP4-593C16.2	0.939777	0.930185
C1QTNF7	0.939735	0.61582
PRDM13	0.939715	0.681903
SUPT7L	0.939708	0.576447
SH3RF1	0.939684	0.474688
SLITRK2	2.36876	0.00505576
CTBP1	1.03322	0.85861
ORC3	0.939639	0.682084
DOK2	0.939611	0.671975
DEFB124	0.939544	0.493965
FAT2	2.22505	0.0353743
OR52R1	0.939474	0.477254
NSMCE2	0.939459	0.657029
GJC3	0.93944	0.695137
AGK	0.939438	0.585307
NKAIN2	0.939416	0.560626
ERCC6	0.93941	0.775632
PTX3	0.939375	0.566871
ZC3H14	0.939333	0.657501
ANKRD2	0.939292	0.631729
TRIM49B	0.939284	0.484946
CATG00000083045.1	0.939277	0.484744
ZNF835	0.939201	0.757486
RPL11	1.61805	0.292895
NFRKB	0.939184	0.807742
GYG2	1.19499	0.249188
VEGFC	0.939162	0.561637
ENTPD5	0.93914	0.670884
RAB19	0.939125	0.624365
HIST1H4B	0.938962	0.711615
TBX5	0.938904	0.582125
SOCS4	8.96001	3.55564e-08
C2orf68	1.91876	0.00433049
CATG00000051849.1	0.938894	0.390629
WDR63	9.45765	0.010678
CATG00000053945.1	0.938865	0.517488
ODF2L	0.938837	0.636216
FAT1	0.938816	0.542919
ZMYND11	1.30185	0.135137
WRB	0.938763	0.742079
FERD3L	0.938684	0.851007
B3GALT5	0.938655	0.485705
TCIRG1	6.42959	0.0161569
ACAN	0.938564	0.60305
MPRIP	0.938564	0.924829
GGPS1	0.938516	0.511121
NXPH4	0.938476	0.486487
CYP51A1	1.18883	0.277354
CATG00000099937.1	0.938407	0.486154
TRAPPC11	0.938335	0.614399
TNS2	0.938247	0.852767
BLNK	19.4456	1.72869e-07
GPAT2	0.938186	0.450778
TMPRSS6	0.938145	0.620921
EMID1	0.938059	0.590472
RRM2B	0.938002	0.769085
PIGK	0.937976	0.439753
RPL35A	4.18648	0.000284231
C19orf24	0.937955	0.588141
TNIK	1.16537	0.496601
TMEM87A	0.937795	0.39432
DSP	0.937684	0.694272
CATG00000053966.1	0.937649	0.49447
PLA2G4B	0.937624	0.514164
CACNG6	1.58938	0.00776952
ELOA2	0.937602	0.684597
OTUD3	1.09951	0.678265
CATG00000034676.1	1.0003	0.999036
PHC3	0.937581	0.578837
C19orf80	0.937542	0.395579
CATG00000053975.1	3.20746	0.00251824
KDM4C	0.937517	0.653593
KRT71	0.937509	0.664826
GHDC	0.937494	0.490608
CATG00000014867.1	4.7377	0.00326441
GDPD2	0.93739	0.683233
ZCCHC10	0.937363	0.707872
CCR1	0.937296	0.672402
SAFB	0.937249	0.853423
N4BP2L1	0.937236	0.653749
KCP	0.937212	0.640612
FAM89B	0.937172	0.676244
SPATA31E1	2.46705	0.00244718
ZBED1	1.04723	0.844568
ZNF502	0.937088	0.536324
GSTCD	0.93704	0.662842
AC061992.1	0.937034	0.452778
FOXM1	1.72228	0.00600396
GNG12	2.21751	0.00943037
CDKN2A	0.936852	0.675498
TRABD2A	0.93685	0.544839
SIM1	0.936841	0.476271
DHX16	1.18022	0.259888
PCID2	0.936833	0.633528
CDC25B	0.936797	0.605706
C8orf59	1.29784	0.0378441
GMDS	0.93674	0.616165
SLC9C1	0.936703	0.53203
DBF4	0.936695	0.607166
ZNF473	0.936682	0.511731
METTL25	0.936629	0.585939
DHRS12	9.88612	0.00524725
KLHL2	0.936629	0.70527
TCOF1	0.936589	0.614829
MDM2	0.936571	0.694381
USP15	0.936327	0.60345
FASTK	0.936309	0.812436
DEPDC4	0.936306	0.51071
FCER2	0.936301	0.670579
PALM2-AKAP2	1.06862	0.607339
GUCY1A2	0.936268	0.593069
CFHR3	3.20379	0.151277
GAS2L2	0.936231	0.654043
OR2M4	0.936185	0.459172
[truncated: 15,610 more rows]
