# Supplementary material for: M6A RNA epitranscriptome dynamics linked to major depressive disorder and suicide risk
Source: Neuropsychopharmacology. 2025 Jul 10;50(10):1524–35. doi: 10.1038/s41386-025-02165-5 (PMC12340114; doi:10.1038/s41386-025-02165-5)
Supplement: Supplementary file 8 — Table S12 [file 41386_2025_2165_MOESM8_ESM.xlsx]

## Sheet: Data
Table S12: Hypormethylated transcripts in the MDD-S group
Gene Symbol	Fold Change	P-value
UBL4B	0.999931	0.999595
ICAM1	0.999913	0.99949
ENAM	0.999852	0.999005
HPS4	0.999773	0.998422
DAPK1	0.999659	0.99808
CAPN2	0.99965	0.9981
ZBTB20	0.999608	0.996891
FGFR1OP	0.999492	0.997199
TRMT11	0.999461	0.995878
CTU2	0.999372	0.996763
CDK12	0.999354	0.997564
SGK1	0.999319	0.993914
SCN5A	0.999279	0.995633
AGTRAP	0.999276	0.99621
USP4	0.999251	0.994963
ELOC	0.999249	0.99674
EZH2	0.999239	0.994583
HDAC8	0.999197	0.995204
DROSHA	0.999075	0.996118
SCN9A	0.99905	0.995097
SPNS1	0.998789	0.993959
CD101	0.998729	0.990957
TRIM26	0.998719	0.986474
MEGF8	0.998709	0.998246
GGCX	0.998681	0.990254
SUCO	0.998677	0.991155
ZNF304	0.998544	0.991641
RPL18	0.998533	0.992948
TRPV5	0.99835	0.985809
CATG00000108306.1	0.998184	0.981923
SGF29	0.998072	0.984343
SMIM19	0.998001	0.984261
SDCCAG3	0.997964	0.988123
MYOG	0.997919	0.977712
SNRPE	0.99784	0.985334
AC008948.1	0.99783	0.98907
RRP8	0.997754	0.960244
CWH43	0.997662	0.986957
CAB39L	0.997455	0.986915
SOD2	0.997359	0.977117
NF2	0.9972	0.987123
CNTROB	0.997081	0.978956
AMPD3	0.997074	0.9749
TPI1	0.997039	0.986257
PDYN	0.996981	0.974618
METTL6	0.996907	0.980403
SLC25A35	0.996861	0.982538
CATG00000022164.1	0.996846	0.980316
ZNF566	0.996578	0.989256
SFTA2	0.996516	0.973259
TSNAXIP1	0.996493	0.981627
NAT2	0.996436	0.973899
NLRP2	0.996406	0.978027
FAM65C	0.996331	0.986456
RTN3	0.996277	0.99411
DGKI	0.996235	0.966886
VAX1	0.996179	0.969768
CATG00000100051.1	0.996132	0.966889
LRRC1	0.996061	0.978212
XPNPEP3	0.996008	0.972841
SIGLEC9	0.99593	0.977017
ZNF84	0.995912	0.976892
MRGPRD	0.995846	0.972197
BST1	0.995833	0.974913
ACVR1	0.995819	0.975511
FAM76B	0.995708	0.983426
ATM	0.995674	0.965289
HSD17B7	0.995655	0.967616
CMTM6	0.995647	0.975306
MRPL24	0.995497	0.971668
MAK16	0.99541	0.963378
PPP6R2	0.995306	0.971265
CATG00000005832.1	0.995233	0.961676
CATG00000026557.1	0.99519	0.969621
RGMA	0.995125	0.967342
EDA	0.995119	0.968324
CDC25C	0.995101	0.9628
CATG00000078852.1	0.995095	0.963575
CATG00000030139.1	0.994816	0.987875
CRYZ	0.994813	0.969561
CATG00000058010.1	0.994747	0.988338
CDH23	0.99472	0.979763
PRNP	0.994609	0.978147
CNOT4	0.994584	0.964352
RABGAP1L	0.994561	0.982811
MYOZ1	0.994512	0.981419
IL2RG	0.994496	0.957096
PINLYP	0.994457	0.956021
AMD1	0.994442	0.990949
IRF7	0.99442	0.970492
NRROS	0.994399	0.947296
ACACB	0.994378	0.950729
CACNG1	0.994353	0.938051
MUC6	0.994272	0.950665
CCDC160	0.994264	0.968092
GAPVD1	0.99416	0.952842
SKA3	0.994094	0.941059
CKMT1B	0.994009	0.975469
KLK1	0.993968	0.958142
CLIC6	0.993924	0.957188
DBP	0.993902	0.972755
THSD7A	0.993894	0.957589
ITSN1	0.99387	0.976649
CATG00000059207.1	0.993853	0.966559
BBS9	0.993686	0.955604
GPRASP1	0.993676	0.957908
PAN2	0.99364	0.976032
BCAR1	0.993604	0.981004
MC5R	0.993564	0.956091
VWA7	0.993517	0.968183
WFS1	0.993444	0.973594
CYP11A1	0.993334	0.944212
KCNMA1	0.993333	0.971655
UIMC1	0.993283	0.948528
TNN	0.99319	0.948788
ADAMTSL1	0.99308	0.958052
SV2A	0.993015	0.989225
THTPA	0.993013	0.947356
ARHGDIA	0.992965	0.958415
IGF2BP1	0.992964	0.930723
ARHGEF28	0.992938	0.96112
FAM104B	0.992895	0.95365
ZFYVE27	0.992779	0.94027
CHDH	0.992762	0.963614
ALG14	0.992731	0.938815
BMPR1B	0.992661	0.943206
MTRF1	0.99259	0.946943
SYT10	0.992563	0.973966
P4HA2	0.992549	0.948812
RGL1	0.992529	0.937237
BLOC1S5	0.992509	0.94306
DNAJC12	0.992434	0.949531
GEMIN7	0.992399	0.956172
ARHGEF19	0.992222	0.920119
ALDH3B1	0.992186	0.961321
NFE2L2	0.992144	0.962559
TRMT6	0.992144	0.937842
BC128043	0.992086	0.973918
ARRB2	0.991858	0.967615
C3orf33	0.991723	0.973532
ZNF785	0.99167	0.951904
SMIM14	0.991631	0.95682
TEX38	0.9916	0.93244
DNALI1	0.991541	0.946105
GJA10	0.991533	0.979071
SLC39A12	0.99153	0.939487
RBM10	0.991526	0.93841
HTRA3	0.99148	0.969013
PRAG1	0.99143	0.982054
RRNAD1	0.99139	0.924135
KLHDC1	0.991382	0.945785
CATG00000049669.1	0.991356	0.955528
FANCB	0.991346	0.944422
TH	0.991341	0.947958
ZNF343	0.991276	0.965441
KLK12	0.991272	0.93714
PCDHGA6	0.991135	0.920868
PTBP2	0.991042	0.947511
KDM5D	0.990956	0.962685
HMX1	0.990937	0.904242
PRDM10	0.990936	0.941639
ECHDC2	0.990909	0.946021
DPY19L3	0.99084	0.911484
CNOT8	0.990838	0.972703
CLEC4F	0.990837	0.952779
ANK1	0.990807	0.986713
GRIP1	0.990793	0.943657
RP11-736N17.11	0.990703	0.962685
PIGC	0.990637	0.931629
SULT6B1	0.990583	0.910199
WDR7	0.990562	0.949104
NAT9	0.990529	0.918775
DIP2B	0.990525	0.960942
PSTPIP2	0.990426	0.961318
E2F6	0.990366	0.946948
ZCCHC18	0.990344	0.950257
PLAC8L1	0.990291	0.92441
CATG00000112803.1	0.990215	0.952395
MYL9	0.990103	0.949366
TAL1	0.990041	0.927858
FAM214B	0.990028	0.939875
ZMYND19	0.989963	0.983103
FITM1	0.989893	0.923306
FERMT2	0.989844	0.91973
CATG00000028379.1	0.989816	0.940811
CCKBR	0.989775	0.945309
PARP6	0.98976	0.942709
HECW2	0.989643	0.953056
CEP120	0.989601	0.958253
TXNRD1	0.989511	0.901279
C8orf44	0.989491	0.95841
ACTL10	0.989484	0.95744
KCNIP4	0.989397	0.938697
FGFR3	0.989384	0.949022
SETD5	0.989346	0.935114
FAM184A	0.989344	0.942857
GMPR2	0.989308	0.958101
SLC43A3	0.989189	0.929029
CCDC82	0.989183	0.989521
ATAD1	0.989139	0.907909
SRSF10	0.989124	0.951714
ZHX2	0.989014	0.955783
RAPGEF1	0.988963	0.948311
PMP22	0.988895	0.911189
GPR183	0.988837	0.869192
IL17RD	0.988753	0.906016
CATG00000052150.1	0.988742	0.944224
LRRC3B	0.988709	0.936776
RASGRP3	0.988703	0.888986
CIDEB	0.98867	0.910186
PARD6B	0.988584	0.953268
CMPK1	0.988503	0.927784
OR2T8	0.988459	0.860376
BID	0.98841	0.942115
ZNF223	0.988337	0.951038
AKAP12	0.988307	0.939753
RNF125	0.988277	0.934566
MPZL1	0.988264	0.931119
TMUB2	0.988264	0.91705
AHDC1	0.988208	0.89913
FHL5	0.988153	0.922877
NT5M	0.988113	0.892917
ASPH	0.988076	0.893433
ADGRV1	0.988072	0.949126
TP53AIP1	0.988066	0.930941
ARNTL	0.988056	0.934601
MRM1	0.988028	0.899547
CATG00000026180.1	0.987988	0.942188
PLEKHA7	0.987988	0.889331
COG5	0.987929	0.923289
CDK7	0.987915	0.922106
GALK2	0.987861	0.947818
NME6	0.987797	0.901323
PASK	0.987752	0.9244
LAMA3	0.987677	0.945108
LRRC18	0.987637	0.90346
WDR78	0.987495	0.888146
UBXN10	0.987392	0.926439
RNF214	0.987378	0.963897
SLIT2	0.987214	0.94781
AGXT2	0.987204	0.884498
GALNT5	0.987081	0.86866
RPAP2	0.986995	0.948793
EIF2AK1	0.98692	0.971069
CATG00000002574.1	0.986844	0.886082
GMFB	0.98681	0.908001
CATG00000109759.1	0.986689	0.890097
FGF10	0.986644	0.875633
PAQR7	0.98661	0.862765
CA7	0.986593	0.927516
PBX3	0.986579	0.850088
ATP7B	0.986448	0.948098
HIST1H2AE	0.986443	0.934478
SERPINE2	0.986428	0.911635
TIMM9	0.986348	0.909706
FAM134B	0.986273	0.896382
FBXO22	0.986262	0.924805
RPS15	0.986255	0.923848
CATSPER2	0.986251	0.950177
FLYWCH2	0.986208	0.893701
FAM129C	0.986193	0.940663
ST8SIA2	0.986058	0.914682
PREPL	0.986057	0.976181
PRKACB	0.986001	0.914606
SLC17A1	0.985929	0.887117
F2RL2	0.985921	0.913993
PHF13	0.985855	0.937216
GNL3	0.985852	0.950991
SLC9A4	0.985729	0.948235
MYCN	0.985705	0.832672
ARG1	0.985653	0.885602
CDRT15L2	0.985606	0.933133
PPT2	0.98558	0.950979
CATG00000001978.1	0.985568	0.913151
AGBL2	0.985552	0.91128
SAA2	0.985548	0.842831
DMBX1	0.985525	0.845595
SETD4	0.985518	0.870276
CENPW	0.985513	0.875367
DNAH10	0.985475	0.87493
PRR11	0.985417	0.974484
FDXACB1	0.985307	0.91961
JADE1	0.985263	0.947857
PRICKLE1	0.985253	0.881133
CKAP5	0.98512	0.91762
NDUFAF1	0.985032	0.961717
CXCL14	0.985025	0.887893
SEM1	0.985024	0.926891
MCF2L	0.985019	0.928039
GJC1	0.984946	0.876258
ERICH6	0.984945	0.815489
ZNF133	0.984838	0.860399
KAT6B	0.984823	0.932935
AGER	0.984795	0.879704
OR52E5	0.984706	0.830654
DCAF8L1	0.984678	0.85311
ZFY	0.984663	0.890221
ADAMTS18	0.98463	0.902882
FASTKD2	0.98459	0.876068
TMEM100	0.984568	0.909721
EML3	0.984491	0.881132
STX18	0.984491	0.930857
SELPLG	0.98436	0.885735
LRCH3	0.984343	0.951946
SHCBP1	0.984309	0.864843
TAC4	0.984208	0.881804
SLC25A10	0.984174	0.916652
CACNA2D3	0.98411	0.976524
MYBPC3	0.984102	0.873233
KRCC1	0.984046	0.908846
NRG3	0.98395	0.854783
FAM189B	0.983936	0.943404
LGI1	0.983922	0.910451
TMEM219	0.983901	0.834039
CATG00000107473.1	0.983808	0.904413
AHCYL1	0.983749	0.871515
PPCDC	0.983695	0.843643
NUP37	0.983666	0.926185
SYTL3	0.98365	0.858916
SDCBP	0.983626	0.96803
DACT2	0.98361	0.889928
BDNF	0.983599	0.888841
ADSSL1	0.983573	0.917668
TUBD1	0.983548	0.867277
PANK2	0.983524	0.931309
TSPAN33	0.983372	0.881561
C16orf92	0.983354	0.897907
RP11-509I21.2	0.983126	0.948235
C7orf50	0.982996	0.91009
GPR75	0.98298	0.870069
SNAPC3	0.982832	0.867045
TRIM2	0.982796	0.92989
CATG00000061721.1	0.982747	0.901425
ZNF189	0.982656	0.865198
CEP63	0.982492	0.944748
RHOD	0.982491	0.952848
CTNNBL1	0.982365	0.865466
ABLIM1	0.982357	0.894676
NKD1	0.982156	0.972959
STRN3	0.982048	0.915339
RUBCN	0.981998	0.831992
PNP	0.981984	0.946465
KDM6A	0.981934	0.874744
ST3GAL6	0.981898	0.855375
RBM18	0.981893	0.925053
CTNND2	0.981866	0.935022
FAM69C	0.981808	0.80813
USP28	0.981732	0.948886
TRIM58	0.9817	0.908978
CXXC5	0.981683	0.919895
RND2	0.981644	0.920056
AHNAK	0.981638	0.929689
ZNRF4	0.981583	0.861785
PIGF	0.981568	0.876172
PLEKHH2	0.981537	0.875692
UNG	0.981503	0.94408
HCK	0.981483	0.914344
IL1R1	0.981443	0.898098
XRN2	0.981434	0.811848
KCNK13	0.98143	0.862886
PAGE4	0.981417	0.882762
SUGCT	0.981369	0.880831
PRL	0.981352	0.934449
TMEM136	0.981229	0.910951
NET1	0.981156	0.933273
KLRC4	0.981141	0.84591
PMEL	0.981082	0.945836
TANGO2	0.981025	0.860836
RRAD	0.981018	0.874037
PYCR2	0.980897	0.855996
KIF23	0.980768	0.812904
CATG00000058203.1	0.980728	0.869202
PELI2	0.980666	0.885358
UBOX5	0.980507	0.8572
ST6GALNAC5	0.980444	0.843463
SPRY1	0.98039	0.831757
PEX6	0.980382	0.886831
HPSE	0.980241	0.879988
TSPAN10	0.980169	0.860658
STON2	0.980096	0.888138
ANKS1B	0.980078	0.852304
RALGPS1	0.980053	0.927132
C6orf47	0.980048	0.833778
FBXO24	0.980006	0.814079
PRC1	0.979964	0.892924
METTL24	0.979908	0.90658
RNF6	0.979878	0.877736
MXD3	0.979737	0.792069
TNNC2	0.979692	0.919115
SLC6A4	0.979661	0.83045
KIAA1841	0.979616	0.819021
STIL	0.979533	0.945793
C6orf15	0.979503	0.933048
RAB3IP	0.979455	0.866633
ABCG8	0.979416	0.845652
ZDHHC20	0.979412	0.865488
PIN4	0.979351	0.852392
RGS3	0.97923	0.873334
TMEM176A	0.979187	0.971396
PCDHA12	0.979119	0.895189
CLEC4G	0.979083	0.876088
AIMP1	0.979044	0.930786
TPPP3	0.978999	0.873305
LYN	0.978972	0.850769
GALNT15	0.978955	0.824249
FYCO1	0.978948	0.825147
AHRR	0.978936	0.814099
CTNND1	0.978886	0.919909
TCF4	0.97885	0.942502
GRIFIN	0.97879	0.86216
ACSBG2	0.978719	0.880484
FAM160B1	0.978688	0.833832
SLC14A1	0.978656	0.783357
PRDM15	0.978654	0.855078
RIT1	0.978613	0.910579
CATG00000067476.1	0.978611	0.82058
DLAT	0.978594	0.854506
SGCD	0.978584	0.829059
ACTR10	0.978499	0.833796
CP	0.978474	0.766664
CATG00000054011.1	0.978449	0.899732
CLDND2	0.978392	0.797799
RNF114	0.97835	0.919858
IMPA1	0.978335	0.86991
MDH1	0.978314	0.850797
STEAP2	0.978287	0.889602
JDP2	0.978236	0.843764
F8	0.978181	0.84099
MPP2	0.978154	0.796088
RAB37	0.978127	0.791063
ALDH16A1	0.978119	0.890572
CRAMP1	0.978095	0.826669
PRLR	0.978066	0.859914
MAP3K7CL	0.97798	0.918384
TRPM8	0.977922	0.820646
AXIN1	0.977889	0.886236
DCAF4L1	0.97778	0.828025
PARP16	0.977712	0.839329
RALGAPA2	0.977619	0.880254
DNAAF3	0.977567	0.865378
USP29	0.977554	0.888879
OR51B6	0.977456	0.83725
AFAP1L1	0.977411	0.75176
BSDC1	0.977366	0.895282
ARSE	0.977313	0.954215
CLNS1A	0.977304	0.862201
RICTOR	0.977235	0.884873
TPTE	0.977186	0.859133
MAP3K8	0.977181	0.88041
FLYWCH1	0.977174	0.910181
BHLHA9	0.977072	0.833207
KRT72	0.976927	0.843954
SATB2	0.976912	0.950075
DGAT2	0.976769	0.842983
PRODH2	0.976664	0.81509
NRP2	0.976614	0.8533
NRSN2	0.976605	0.872503
AMBRA1	0.976591	0.898364
UNC45A	0.97659	0.90605
LYG2	0.976587	0.762023
HARS	0.976536	0.901223
MLH1	0.976529	0.799986
TLE6	0.97645	0.853576
PARP11	0.976407	0.879115
MAPK7	0.976357	0.835429
MFSD8	0.976325	0.976372
ROPN1	0.976295	0.841959
OR52L1	0.976279	0.782808
FPGT	0.976134	0.849501
OR6P1	0.976024	0.862875
FKBP5	0.976023	0.877118
ADGRF3	0.975961	0.758877
TECTB	0.975924	0.842834
HSDL1	0.975898	0.921204
SLC6A18	0.97578	0.866126
RP11-736I10.9	0.97571	0.798269
DYDC2	0.975697	0.910434
SLC6A11	0.975696	0.816453
TCP11X2	0.975519	0.85706
LACTB	0.975465	0.865733
CLDN11	0.975453	0.984113
IBTK	0.97545	0.857241
TADA1	0.975331	0.844014
LMF2	0.975328	0.979022
IMPDH1	0.975286	0.876056
AKR1E2	0.975257	0.856201
INSIG1	0.975251	0.877325
HP1BP3	0.975147	0.883666
EXOC6B	0.975076	0.860762
C9orf24	0.975046	0.913642
TRMT10B	0.974984	0.857581
SPAG9	0.974968	0.971173
QTRT2	0.974953	0.912441
CATG00000087022.1	0.97488	0.906774
MPP1	0.974868	0.821817
SNX1	0.974857	0.927142
IER2	0.974803	0.889085
GANC	0.974652	0.870239
ACSF2	0.97459	0.766643
CFC1B	0.974548	0.839681
MEFV	0.974541	0.798327
CDKL1	0.974522	0.877781
PICALM	0.974509	0.947616
CTCFL	0.974407	0.901712
TSEN2	0.974391	0.934812
APTX	0.974377	0.80454
ZSCAN32	0.974374	0.761254
OR5K4	0.974359	0.781945
BAX	0.974307	0.810273
IL33	0.974291	0.836219
HERC5	0.974225	0.810564
HLA-DQB1	0.974173	0.825028
RP11-244H3.4	0.974108	0.764963
RAB3GAP1	0.974012	0.888227
ABCC1	0.973987	0.800965
NR2C2AP	0.973961	0.840871
SDR42E1	0.97396	0.760613
CATG00000109510.1	0.973955	0.814196
OPALIN	0.973949	0.956296
WARS2	0.973855	0.768569
TMEM17	0.973834	0.780558
FAM188A	0.973777	0.801892
CYFIP1	0.973774	0.869416
UGT2B4	0.973767	0.869195
GHRL	0.973729	0.972485
EFCAB4A	0.973581	0.79342
C1orf122	0.973534	0.837949
NDUFAF6	0.973515	0.90483
ASMTL	0.973477	0.782788
RNF212	0.973449	0.760619
SMARCA4	0.97338	0.908581
SELENBP1	0.973368	0.811572
CATG00000097794.1	0.973367	0.771605
OR2A25	0.973303	0.708919
TMSB15B	0.973298	0.673383
HAMP	0.973193	0.801535
PIGT	0.973046	0.853704
RP11-1089B7.1	0.973035	0.77319
CATG00000008307.1	0.97301	0.818303
TRA2A	0.973009	0.877527
NUTM2D	0.973002	0.783926
CTD-3051L14.15	0.972983	0.813773
FAM163A	0.972976	0.849337
STK33	0.972852	0.829195
LRRC8D	0.972829	0.696753
FAM83A	0.972822	0.832534
BTBD10	0.972808	0.769311
CARS	0.972762	0.851955
GALNT14	0.972664	0.724418
ZNF354C	0.972649	0.898532
KRTAP4-11	0.972573	0.754543
STARD13	0.97253	0.828746
MACF1	0.972525	0.888048
CATG00000049937.1	0.972524	0.758088
PSEN2	0.972473	0.748954
ZDHHC21	0.972449	0.723176
DHFR	0.972393	0.890826
CRTC2	0.972306	0.774659
NEK6	0.972249	0.899115
PLEKHA1	0.972237	0.78811
VCL	0.972215	0.771195
FAM218A	0.972119	0.790979
USP21	0.972017	0.830619
PMS2	0.971952	0.855668
BIRC5	0.97195	0.848633
MAST4	0.971935	0.845251
ZNF671	0.97182	0.838134
FGF4	0.971806	0.730828
HBP1	0.971801	0.803946
BLOC1S6	0.971799	0.775001
HDAC11	0.971774	0.867628
CAGE1	0.971525	0.775893
ELAVL4	0.971509	0.820691
DACH2	0.971501	0.783234
CNNM3	0.9715	0.824903
OR5B3	0.971488	0.771568
CATG00000096107.1	0.971453	0.819484
FAM107B	0.971422	0.86297
COLEC11	0.971407	0.831285
GNPDA2	0.971402	0.788533
ARHGEF3	0.971373	0.820171
DOCK7	0.971314	0.82753
EIF2A	0.971295	0.88396
RDM1	0.971287	0.751769
SH3BP5L	0.971265	0.720641
RCOR3	0.971153	0.885124
EGFR	0.971129	0.809533
PARL	0.971058	0.867905
ZNF625	0.971005	0.895722
KCNA4	0.970994	0.828675
RSPO4	0.970958	0.729874
EGR2	0.970951	0.745582
PRKAA2	0.97095	0.781615
DNMT3A	0.970769	0.849093
HOXC12	0.970769	0.8245
MEST	0.970734	0.858117
POLR3E	0.970713	0.78574
UBAP1	0.970646	0.851475
ANGPTL6	0.970627	0.779591
GK5	0.970621	0.774566
NFATC1	0.970617	0.736387
MPV17	0.970568	0.818011
FBXL18	0.970563	0.783387
PDE11A	0.970543	0.756238
ZFYVE26	0.970472	0.815811
TMIGD3	0.970307	0.840523
DRD3	0.970179	0.85256
IKZF1	0.970122	0.818102
GCHFR	0.970111	0.703259
RAPH1	0.970066	0.888829
CATG00000092952.1	0.969993	0.796122
CALML3	0.969992	0.735654
CA10	0.969965	0.797404
ARHGEF40	0.969871	0.743597
PLK5	0.969844	0.832562
U2AF1L4	0.969818	0.816558
MAGEB4	0.969803	0.693425
SHISA6	0.969771	0.769651
LUC7L2	0.969696	0.820845
RP11-864I4.1	0.969668	0.756786
DDIT4L	0.969663	0.856078
AASDH	0.969595	0.772407
SVOPL	0.969532	0.812876
SGCA	0.969523	0.707458
BCOR	0.96951	0.784475
CATG00000032950.1	0.969465	0.78877
TNFRSF11B	0.969444	0.744674
P2RX2	0.969441	0.848484
CEBPG	0.969417	0.709581
ITGA7	0.969376	0.863731
ARPP19	0.969352	0.782211
ADGRL3	0.969348	0.870375
TRMO	0.969298	0.740242
UBR1	0.969237	0.844699
NF1	0.969053	0.8699
CLTCL1	0.968974	0.840622
HDAC9	0.968873	0.74928
ACP2	0.968868	0.839708
MT1B	0.968824	0.733075
SHF	0.968716	0.7424
NUMB	0.968706	0.80625
EQTN	0.968698	0.789491
HYAL3	0.968669	0.719199
LIF	0.968658	0.905992
TMEM56	0.968657	0.780484
UTP15	0.968634	0.822644
CATG00000008816.1	0.968627	0.836974
FCGR1A	0.968587	0.840682
ZNF701	0.968553	0.700415
VDAC2	0.968475	0.822586
CFAP70	0.968431	0.784911
PLD3	0.968429	0.774158
BEST2	0.968387	0.726646
MAN2B1	0.968378	0.810388
ARHGAP39	0.968346	0.732437
SLC4A2	0.968311	0.78846
ITGB5	0.968236	0.820636
LRRC6	0.96818	0.738086
PLEC	0.968178	0.853564
CATG00000110325.1	0.968176	0.88528
CATG00000057669.1	0.968167	0.797134
C1S	0.96809	0.760664
C2CD4B	0.968081	0.871872
BRD1	0.968041	0.622742
SLC22A3	0.968032	0.819679
ZNF639	0.968026	0.925748
CATG00000108894.1	0.967976	0.920352
LETM2	0.967942	0.798503
CNN3	0.967937	0.835997
ORAI3	0.967913	0.873418
UBE2V1	0.967885	0.741254
CDH8	0.967839	0.858374
DCAF10	0.967776	0.913757
RAP1B	0.967744	0.882593
CDC123	0.967743	0.716692
MR1	0.967704	0.752735
TBCCD1	0.967694	0.836298
FABP1	0.967667	0.828158
USP43	0.967664	0.82044
CATG00000057824.1	0.967613	0.70693
CATG00000013820.1	0.967608	0.981306
ZNF181	0.967474	0.877668
STXBP6	0.967455	0.810285
EPB41	0.967415	0.73892
BCCIP	0.967322	0.862746
FAM49B	0.967307	0.894498
OCM2	0.96724	0.73373
SIGLEC7	0.967226	0.818909
C7orf57	0.967198	0.819176
MAPK4	0.96716	0.831662
TRPM3	0.967128	0.854282
SLC38A7	0.967119	0.681819
PRKD3	0.967065	0.678555
AC007216.2	0.96706	0.87566
RHOT1	0.96706	0.862254
NFKBIZ	0.967046	0.795559
ANXA11	0.966981	0.820177
TIPIN	0.966955	0.692882
CREM	0.966955	0.851773
CATG00000074726.1	0.966824	0.866271
CEMIP	0.966809	0.746289
IQGAP2	0.966714	0.647091
APOBEC3F	0.966707	0.775075
BCLAF1	0.966647	0.868197
COX18	0.966612	0.697744
CREB3L4	0.966594	0.608115
EMSY	0.966442	0.862733
CATG00000057936.1	0.966368	0.819414
HIST1H2AB	0.966267	0.728055
CDK15	0.966162	0.629616
POLR2B	0.966154	0.789764
PELI3	0.966154	0.784556
NPNT	0.96612	0.676427
CATG00000043706.1	0.966009	0.853092
PTPN2	0.965861	0.83539
IQCA1	0.965838	0.832677
PLEKHG1	0.96583	0.633199
RAB11FIP3	0.965795	0.960472
DYRK2	0.965777	0.706816
CRYBB1	0.96573	0.857224
VGLL4	0.965719	0.820333
LRRC43	0.965649	0.711037
USP44	0.965593	0.811519
CATG00000043860.1	0.965578	0.798112
CNTNAP4	0.965539	0.836153
TBXA2R	0.965536	0.85697
OPRM1	0.965497	0.854651
CCBL1	0.965488	0.850086
CATG00000034683.1	0.965456	0.761495
CATG00000041409.1	0.965451	0.686078
TMEM235	0.965404	0.842516
U2SURP	0.965369	0.834517
FAM163B	0.965301	0.834038
ACBD5	0.965283	0.817567
MOSPD1	0.965195	0.817271
MYL12B	0.965146	0.83553
KCNS2	0.965038	0.82818
FUK	0.965009	0.670687
CATG00000030168.1	0.96491	0.788888
DYDC1	0.964908	0.784935
AKAP1	0.964906	0.572979
POU4F3	0.96485	0.72655
EPB41L4B	0.964838	0.815026
NAA10	0.964753	0.823945
DTWD2	0.964735	0.695694
MRPL55	0.964711	0.765461
KRT27	0.96461	0.67055
RPN2	0.964605	0.781738
SAT2	0.964574	0.851294
UBE2T	0.964544	0.863518
TRIM42	0.964529	0.699571
IL17RC	0.964474	0.823792
PITPNC1	0.964469	0.916304
DHH	0.964466	0.678517
ESRRG	0.964437	0.809852
CATG00000040592.1	0.964411	0.704205
OR1J4	0.964325	0.695344
BTNL8	0.964319	0.824913
SKA2	0.9643	0.80562
PRRG1	0.964279	0.852398
NFE2L3	0.964221	0.815948
ADGRE3	0.964145	0.807957
PIK3C2A	0.964129	0.876323
TXLNA	0.964116	0.676259
MPDZ	0.964087	0.795365
TMEM88B	0.963969	0.889115
AFAP1	0.963936	0.937622
PYM1	0.963935	0.723983
FBXO3	0.963929	0.69602
RBM46	0.963919	0.747691
PLCE1	0.963897	0.673452
CXorf57	0.963886	0.815987
TADA2A	0.963835	0.760405
DHX37	0.963798	0.721826
LA16c-380H5.3	0.963795	0.798494
CATG00000052891.1	0.963788	0.859147
HOXC6	0.963784	0.885347
CLEC12A	0.963762	0.64441
MBD5	0.963752	0.807846
HSH2D	0.963675	0.754272
CATG00000107162.1	0.963633	0.869814
CAPNS2	0.963566	0.666347
HACD1	0.963523	0.775084
TCERG1	0.963521	0.89502
MXD1	0.9634	0.876768
ADAMTS13	0.963361	0.70083
FAM168B	0.963348	0.861977
EMC9	0.963257	0.837572
GLTSCR2	0.963251	0.712183
MYO1C	0.963175	0.663699
CARD10	0.963113	0.746096
KCTD14	0.963021	0.872058
CCDC8	0.962993	0.885957
PPM1D	0.962967	0.638477
HP	0.962891	0.818091
EXOSC2	0.962866	0.794758
GAS7	0.962739	0.879898
NBPF3	0.962688	0.83832
NTN1	0.962683	0.74744
GCNT2	0.962625	0.646675
TWISTNB	0.962617	0.694632
USP42	0.962597	0.790023
OR2D3	0.962592	0.680945
C4orf26	0.962587	0.655937
TSTA3	0.962576	0.740533
OXTR	0.96255	0.745454
ANAPC11	0.962546	0.792696
GAL3ST1	0.962534	0.73747
TSSK1B	0.962484	0.655793
SLC35A2	0.962448	0.816161
TSPAN14	0.962415	0.753787
GPC2	0.962409	0.904784
RCE1	0.962385	0.856437
FGGY	0.96237	0.648068
TMEM68	0.962263	0.834293
EFCAB5	0.961858	0.758898
RAPGEF4	0.961818	0.84411
TRAP1	0.961812	0.71982
WDR47	0.961784	0.864126
NAPA	0.961729	0.745311
LATS2	0.961699	0.803334
TRADD	0.961649	0.650557
ATRNL1	0.961607	0.859021
MGAM	0.96147	0.78311
ABHD16B	0.961362	0.767544
YAP1	0.961353	0.668073
SLC22A7	0.961318	0.719821
MEPCE	0.961297	0.632389
DTNB	0.961139	0.732869
CUL3	0.961064	0.710356
ADGRE5	0.961051	0.880627
CATG00000083517.1	0.960913	0.908168
PRMT5	0.960715	0.800624
NIPA1	0.960683	0.822995
APOBEC3A	0.96063	0.608031
KDELR3	0.960624	0.732743
ZNF347	0.960603	0.715263
THAP5	0.960576	0.766382
ASB18	0.96056	0.703605
CCND3	0.96053	0.796726
ERAP1	0.960509	0.677494
RRP12	0.960469	0.888102
CD44	0.960416	0.722497
TEX33	0.96041	0.701096
TNFRSF10A	0.960307	0.851315
HLX	0.960255	0.754438
BLOC1S1	0.960247	0.72361
CATSPERD	0.960234	0.743172
QRICH2	0.960226	0.886108
CD68	0.960205	0.751493
ITPKA	0.960167	0.559999
MYT1L	0.9601	0.667629
RNASEH2C	0.960066	0.718107
ACTN2	0.960004	0.713528
NEK10	0.959925	0.754397
MSANTD1	0.959919	0.854837
TSPAN4	0.959821	0.833504
RPS19BP1	0.959795	0.750072
VAMP8	0.959696	0.826747
PPM1M	0.959655	0.791999
HABP2	0.959545	0.795886
RGS12	0.959518	0.750535
WDFY4	0.95947	0.881064
TEF	0.959466	0.684974
MIS12	0.959466	0.74482
UNKL	0.959439	0.729746
GPR141	0.959438	0.758307
SON	0.959359	0.665089
ENOX2	0.959285	0.773553
ZNF224	0.959275	0.884511
UXS1	0.959268	0.868684
PTPDC1	0.959264	0.746668
GPR89C	0.959244	0.769484
ARHGAP19-SLIT1	0.959138	0.648057
FNIP1	0.959119	0.726094
FAM69B	0.95909	0.673708
CPA1	0.959069	0.778856
RDX	0.959061	0.694636
PRPSAP1	0.959059	0.69795
SLMAP	0.959034	0.842986
AP4S1	0.959024	0.613988
PTPN13	0.958965	0.86609
ADGRE1	0.958891	0.774773
TFDP2	0.958821	0.885494
FDX1	0.958792	0.829056
KRTAP4-1	0.958778	0.816442
MAPK10	0.95874	0.941506
HFE	0.95874	0.497917
CATG00000114908.1	0.958678	0.694776
TMEM41B	0.958582	0.77182
UBE2C	0.958469	0.779999
TMEM106A	0.958462	0.741881
TXNRD3	0.958408	0.737003
PHLDA1	0.958406	0.667493
ANKRD50	0.958401	0.873607
RETSAT	0.958396	0.736159
ERBB4	0.958365	0.786901
RACK1	0.958352	0.706088
ASAP2	0.958226	0.727976
MITF	0.958225	0.770069
AL646016.1	0.95821	0.721977
C10orf128	0.958192	0.55008
MYO16	0.958178	0.714076
MND1	0.958158	0.727395
PDE4D	0.958156	0.729107
BIRC8	0.958135	0.651942
FGD3	0.958103	0.862827
SUV39H2	0.958101	0.67745
POU3F2	0.958058	0.688072
PIK3R3	0.958045	0.561061
DMKN	0.957934	0.751238
DOCK4	0.957932	0.837421
RNF24	0.957929	0.742735
C14orf80	0.95785	0.636614
TGFBR3L	0.95782	0.750832
MTRNR2L4	0.957803	0.713127
MTMR1	0.957636	0.732014
EBPL	0.957616	0.706722
ODZ4	0.957549	0.908752
AKNA	0.957527	0.748087
MYO7B	0.957463	0.457166
SLC25A53	0.957379	0.707107
CX3CL1	0.957336	0.782323
SCAMP2	0.95725	0.778029
FBXO5	0.957212	0.79024
TUBGCP6	0.957205	0.729219
PCDHA4	0.957171	0.77615
ITGBL1	0.957168	0.738261
CA12	0.957157	0.640204
DLC1	0.957151	0.64534
CXCL16	0.957134	0.837536
HERPUD2	0.957126	0.421374
CCDC158	0.957045	0.749922
FAM160A1	0.956908	0.786536
CC2D1B	0.956896	0.765197
AP1G1	0.956868	0.754876
MTERFD3	0.956862	0.770472
GIPR	0.956793	0.75343
TMEM234	0.956739	0.594465
ZC3H7A	0.956714	0.694204
CCDC112	0.956691	0.682572
CACNA1C	0.956667	0.759144
ZNF346	0.956551	0.790532
KRTAP11-1	0.956453	0.604553
ZNF41	0.956429	0.817848
CADPS2	0.956419	0.756878
EVA1C	0.956397	0.75117
COL4A1	0.956297	0.743574
MID1	0.956233	0.762837
RBM4	0.956223	0.902017
RPL26L1	0.956217	0.61297
ARAF	0.956213	0.742223
SLCO2B1	0.95621	0.838485
RRAS2	0.956205	0.754168
FAM13A	0.956176	0.717756
C12orf65	0.956174	0.727959
PRKRA	0.955942	0.789957
IGF2	0.95592	0.77352
ARFGAP1	0.955902	0.768209
SRBD1	0.955889	0.692342
WDR25	0.955783	0.592912
PIM1	0.955782	0.685086
KCTD15	0.955689	0.626113
NAA38	0.955639	0.714994
PPP6C	0.955483	0.621899
CLCC1	0.955437	0.753429
DDX60L	0.955401	0.63736
GALNS	0.955387	0.624201
TRPV2	0.955354	0.770417
TCF7L2	0.955311	0.726929
CENPA	0.955267	0.752614
SLC7A3	0.955174	0.665163
B4GALT2	0.955101	0.587054
CUL2	0.955062	0.73267
KRT33A	0.954971	0.597868
MARCH1	0.954937	0.68623
CECR6	0.954919	0.902141
GSAP	0.954883	0.545047
ULK4	0.954854	0.633192
C6orf89	0.954763	0.7767
NCAM1	0.954739	0.897011
GIPC1	0.9547	0.866365
SEP15	0.95459	0.90044
SCYL2	0.954522	0.643721
RBM47	0.954344	0.593582
METTL1	0.95431	0.843944
ALG11	0.954298	0.704508
MUC19	0.95426	0.659528
DPP10	0.954223	0.75854
CATG00000056069.1	0.954205	0.637489
SCAF4	0.954205	0.623758
CLASP1	0.954195	0.793883
GP2	0.95412	0.825287
SUN2	0.95412	0.846427
SLC25A45	0.954079	0.764807
CNDP2	0.954	0.650802
MORF4L2	0.95399	0.745537
CTD-2583A14.10	0.953975	0.753833
GAGE10	0.953972	0.491637
SH2B1	0.953972	0.866151
CYP19A1	0.953961	0.598052
SVIP	0.953953	0.673266
RAB4A	0.953897	0.942652
CAPG	0.953816	0.711008
CATG00000112840.1	0.953735	0.646183
CATG00000031258.1	0.953695	0.757717
HLA-DRA	0.953625	0.762146
SPARC	0.953615	0.744138
MCCC1	0.953585	0.696632
MLLT3	0.953514	0.771405
GMPS	0.953482	0.73047
SYT12	0.953285	0.684362
PHOSPHO2	0.953141	0.746955
SSBP2	0.953141	0.77258
TMEM230	0.953115	0.735401
ZNF600	0.95311	0.77452
GYPC	0.953086	0.642245
DDC	0.953032	0.627272
LGALS7	0.952975	0.777113
CATG00000107414.1	0.952931	0.692481
HK1	0.952913	0.884666
KLHL14	0.952849	0.528125
SCYL3	0.952798	0.769612
GFER	0.952773	0.813042
LRRC53	0.952756	0.631604
SCMH1	0.95272	0.660507
PDLIM5	0.952515	0.79896
SP110	0.952347	0.713894
ITGA2	0.952255	0.673851
BPGM	0.952152	0.600071
TRIM39	0.952108	0.602478
PTH1R	0.952096	0.648093
CATG00000038378.1	0.952068	0.73279
PTN	0.952066	0.774457
PLSCR4	0.952028	0.718707
NARS2	0.95201	0.707321
SERPINA1	0.951997	0.734961
CATG00000107272.1	0.951963	0.767053
MAPK9	0.951948	0.84392
FAM69A	0.951914	0.710593
BRD8	0.951908	0.709194
TMEM208	0.951902	0.629057
PDE6G	0.951886	0.953049
CATG00000033287.1	0.951814	0.53899
GALC	0.95176	0.812915
ANKLE1	0.951748	0.630896
DYNC1I1	0.951742	0.87853
ZNF596	0.951586	0.73585
OR9A4	0.951561	0.770146
SLC25A52	0.951523	0.702938
SYTL5	0.951521	0.782147
PHC2	0.951456	0.700749
CIT	0.951439	0.707705
GMNC	0.951407	0.583917
EEF1E1	0.951276	0.771194
LIPI	0.951247	0.693229
PAX6	0.951189	0.712696
FERMT3	0.951085	0.6927
D2HGDH	0.951061	0.777293
A2M	0.951023	0.803282
CATG00000101237.1	0.950908	0.676101
PLCB4	0.950847	0.622219
TMEM144	0.950792	0.768483
LYRM5	0.950778	0.556627
EDC3	0.950778	0.533734
TRERF1	0.950729	0.778689
CPA5	0.950685	0.815069
CHD1	0.950574	0.665395
LRRC15	0.950534	0.499604
TCAF2	0.950482	0.613695
CATG00000097573.1	0.950396	0.608617
OR56A4	0.950365	0.683626
OSTN	0.950359	0.600444
FARS2	0.950346	0.600344
USB1	0.950301	0.734572
IL18R1	0.950252	0.66134
GLUL	0.950249	0.675761
AGBL3	0.950219	0.753581
FAM53A	0.950212	0.698305
TBL3	0.950205	0.910631
CATG00000087350.1	0.950204	0.615022
CBLN2	0.950192	0.727671
CELF3	0.950146	0.734955
HSPA4	0.950109	0.820159
ARHGEF7	0.950017	0.753603
NCK1	0.949943	0.750266
PDE9A	0.949936	0.638462
ENTPD2	0.94993	0.756917
ST6GALNAC3	0.949923	0.772646
CXCL10	0.949883	0.687629
PIK3CD	0.949883	0.711512
ICA1L	0.949731	0.510561
IZUMO3	0.949727	0.642376
PRAC2	0.949618	0.905405
SLA	0.949612	0.880625
EVI5	0.949587	0.820876
RAX2	0.949533	0.680917
TAS1R1	0.949495	0.593695
CATG00000107174.1	0.949482	0.71248
ARNTL2	0.94946	0.817478
NOL8	0.949428	0.762899
LRRTM2	0.949312	0.743116
LRP12	0.949285	0.735343
MRPL45	0.949238	0.640962
DFFB	0.949198	0.692354
NDUFA3	0.949155	0.660451
ADHFE1	0.949153	0.779355
WFDC10B	0.949044	0.452258
PLEKHG7	0.94903	0.687602
RP3-382I10.7	0.948986	0.648624
CATG00000002519.1	0.948981	0.520939
MAP4	0.948954	0.626976
IFI44	0.948933	0.614614
BCL2L2-PABPN1	0.948926	0.769295
SERBP1	0.94888	0.749375
CATG00000071572.1	0.94887	0.636764
DDX21	0.948868	0.749266
EMP1	0.948862	0.750681
TP53I13	0.948816	0.798465
UBE2J2	0.948779	0.824816
CATG00000024317.1	0.948739	0.780112
CDKL4	0.948712	0.717369
CCNE1	0.948695	0.658846
C17orf78	0.948672	0.488772
RNF111	0.948623	0.528611
SRRM5	0.948577	0.703455
MMEL1	0.948423	0.694672
TBC1D12	0.948381	0.580503
FANCG	0.94838	0.658624
VPS13C	0.948351	0.71391
DTX4	0.948284	0.636197
RWDD3	0.948238	0.816793
CACNA1E	0.948218	0.733055
L1TD1	0.948153	0.652395
MOB1A	0.94808	0.610137
TAP1	0.948054	0.644556
PLCXD2	0.947945	0.765144
ZNF391	0.947928	0.642591
C22orf31	0.947863	0.617362
SYNC	0.947815	0.639572
MOB1B	0.947772	0.733752
IL22RA1	0.947767	0.782915
SNAP47	0.947703	0.686557
C18orf32	0.947665	0.643903
GPR17	0.947631	0.718814
MAX	0.947588	0.825786
SCML1	0.947571	0.726668
SH2D5	0.947555	0.694227
MRAS	0.947551	0.799423
FOXJ3	0.947537	0.690657
POLR2H	0.947529	0.615888
GJB2	0.94749	0.69943
NUDT16L1	0.947454	0.585346
UBASH3B	0.947424	0.52329
ZNF709	0.947406	0.539552
SLC7A6OS	0.947382	0.676824
GTF3C3	0.947272	0.689776
BTBD7	0.947263	0.689078
PROC	0.947263	0.802479
CATG00000038099.1	0.947254	0.518465
DNAJB4	0.94723	0.71842
CCT7	0.94723	0.74495
PDHB	0.947184	0.809403
SLC30A4	0.947179	0.81004
SLC35A4	0.947144	0.615886
IL1RL2	0.947064	0.477541
SHROOM2	0.947063	0.545532
ACBD7	0.947047	0.721068
TAF6L	0.947028	0.845378
TBRG4	0.947024	0.777835
REST	0.946984	0.722773
MTX3	0.946899	0.736813
OR10A4	0.946871	0.612471
C1orf131	0.946859	0.761781
BTNL3	0.946839	0.786891
UMODL1	0.946823	0.655023
CLRN1	0.946794	0.710435
STMND1	0.946738	0.655436
IER5	0.946738	0.592056
TDP2	0.94666	0.591893
SULF1	0.946607	0.736264
IPO7	0.946591	0.7949
USF3	0.946579	0.768058
CCDC149	0.946568	0.692858
SETD9	0.946529	0.571571
SELL	0.946526	0.439298
GORAB	0.946452	0.555376
FCGR3B	0.946452	0.723872
MATN4	0.946415	0.66698
ZNF202	0.946393	0.559688
PLAGL1	0.946333	0.694968
LSP1	0.946287	0.533813
FILIP1L	0.946272	0.784846
C9orf91	0.94626	0.62732
RNASE11	0.945971	0.589467
LCE4A	0.945903	0.83019
ZFP1	0.945873	0.674141
RTN4	0.945832	0.822221
CETP	0.945732	0.698483
FN1	0.945687	0.705828
PDZRN3	0.945674	0.524576
CATG00000057495.1	0.945649	0.536318
MFAP5	0.945645	0.643453
HOXD1	0.945559	0.632211
ZNF644	0.945512	0.606647
LDB3	0.945508	0.670555
MYO1B	0.945341	0.701923
FDXR	0.945313	0.671637
SREK1IP1	0.945272	0.819129
STRIP2	0.945167	0.724581
SMEK1	0.945083	0.813425
FGF2	0.945079	0.714378
SPRR3	0.945054	0.497806
UBA3	0.944978	0.478913
ATG4A	0.944952	0.840309
PIK3R5	0.944945	0.747571
UGT2A1	0.944916	0.844612
ZBTB17	0.944913	0.601883
FAM159B	0.944845	0.728466
WIZ	0.944841	0.782925
RITA1	0.944783	0.690432
TCF3	0.944773	0.828381
STX16	0.944634	0.826001
DNAJC25	0.944633	0.58558
GJB6	0.944633	0.593409
C10orf53	0.944599	0.758565
KLF10	0.944583	0.456867
TRIM60	0.944558	0.494887
SH2D3C	0.944503	0.656522
GPR108	0.94445	0.607463
SOCS3	0.94441	0.697742
ADRM1	0.944345	0.783985
RPL36A	0.944343	0.666199
MINOS1-NBL1	0.944328	0.618011
RPL7	0.944281	0.692269
SLC35A1	0.944275	0.602002
TNK2	0.944267	0.729279
TNFSF12-TNFSF13	0.944223	0.665101
THEM5	0.944175	0.699622
OSBPL9	0.944098	0.714996
IKZF3	0.944064	0.742597
SLC44A3	0.94406	0.638577
R3HDM1	0.943939	0.979815
C1QL2	0.943908	0.743026
TNFRSF18	0.943676	0.755384
PALB2	0.943634	0.502073
LMBR1L	0.943627	0.529867
C19orf57	0.943539	0.559614
PRR32	0.943529	0.691809
SLC36A4	0.943498	0.578665
GPC6	0.943453	0.639444
MROH8	0.943441	0.685532
SETX	0.943381	0.677464
PPP2R2C	0.943335	0.750207
PLTP	0.943278	0.635826
AP3B2	0.94322	0.661893
OR2Y1	0.943166	0.59753
ZNF705A	0.943162	0.586686
SAMD14	0.943118	0.728227
IGSF22	0.943052	0.707991
SLC39A13	0.942998	0.847274
ENTPD3	0.942949	0.887974
E2F5	0.942947	0.579952
RLIM	0.942916	0.77913
PPP2R4	0.942849	0.691957
STAG2	0.942826	0.766834
GPD1L	0.942818	0.624261
NLRC5	0.942742	0.658671
CILP	0.942732	0.457798
CCDC41	0.942664	0.673417
NLRX1	0.942654	0.668454
GAB1	0.942631	0.707186
PNCK	0.942606	0.484947
AC016559.1	0.942567	0.610549
DPM1	0.94256	0.71114
MIER3	0.942507	0.648774
ZNF263	0.942505	0.565322
LRRC49	0.942479	0.716277
FLT1	0.942464	0.609089
SLC5A12	0.942422	0.719787
KCNJ8	0.942386	0.894906
PRSS23	0.94231	0.724252
NDE1	0.942169	0.557861
AIFM3	0.942074	0.807592
ZNF654	0.942059	0.750743
PRR33	0.941969	0.472288
KLHL8	0.941858	0.654098
ART3	0.941845	0.685276
TRIM37	0.941788	0.778123
KRTCAP3	0.94178	0.682721
ELF5	0.941664	0.61637
NGLY1	0.941661	0.599068
TTC39A	0.941656	0.67956
CATG00000025826.1	0.94164	0.52591
SLC23A2	0.941632	0.802404
ZFYVE16	0.941617	0.454812
KLHL32	0.941616	0.459095
MOGAT1	0.941554	0.402043
UBE2A	0.941553	0.772339
TFR2	0.94155	0.706293
PHF20	0.941521	0.558837
ARHGEF6	0.941501	0.610485
ZNF154	0.941458	0.635569
STON1	0.941456	0.645417
NMRK1	0.941362	0.609384
CATG00000012638.1	0.941245	0.768619
C14orf159	0.941174	0.534106
CHD1L	0.941141	0.72115
GTDC1	0.941004	0.752424
RP11-347C12.1	0.941003	0.856878
FZD5	0.940897	0.596756
SH3RF2	0.940853	0.8917
DUSP19	0.940807	0.443335
PRKAA1	0.940794	0.556344
MTR	0.940736	0.823176
ZNF416	0.940732	0.742196
PI4K2B	0.940646	0.523004
FLT3LG	0.940607	0.485771
LMCD1	0.940595	0.612402
CITED2	0.940503	0.526569
AURKA	0.94047	0.639517
RBM41	0.940469	0.755659
NCKAP5	0.940467	0.240825
CCT5	0.940443	0.658223
CH507-396I9.3	0.940429	0.609838
VGLL2	0.940384	0.551181
STAMBP	0.940336	0.639219
CATG00000109807.1	0.940287	0.593329
FBLN2	0.940284	0.460939
PPP1R3D	0.940266	0.570246
RNF34	0.940253	0.763231
FARP2	0.940245	0.585203
SPATA33	0.940213	0.675329
TMEM108	0.940199	0.731271
EFHB	0.940168	0.630533
TGFBRAP1	0.940112	0.638829
ZNF829	0.94004	0.603604
CATG00000080562.1	0.939989	0.713565
KREMEN1	0.939952	0.497587
ARHGAP44	0.939949	0.553637
OCLN	0.939921	0.603128
PRMT7	0.939877	0.541668
HTR1B	0.939837	0.578822
IAH1	0.939834	0.530866
AHCY	0.939818	0.439562
USH1C	0.939812	0.566058
CATG00000057739.1	0.939804	0.798121
RP4-593C16.2	0.939777	0.930185
C1QTNF7	0.939735	0.61582
PRDM13	0.939715	0.681903
SUPT7L	0.939708	0.576447
SH3RF1	0.939684	0.474688
ORC3	0.939639	0.682084
DOK2	0.939611	0.671975
PRUNE	0.939578	0.654982
DEFB124	0.939544	0.493965
OR52R1	0.939474	0.477254
NSMCE2	0.939459	0.657029
GJC3	0.93944	0.695137
AGK	0.939438	0.585307
NKAIN2	0.939416	0.560626
ERCC6	0.93941	0.775632
PTX3	0.939375	0.566871
ZC3H14	0.939333	0.657501
ANKRD2	0.939292	0.631729
TRIM49B	0.939284	0.484946
CATG00000083045.1	0.939277	0.484744
ZNF835	0.939201	0.757486
NFRKB	0.939184	0.807742
VEGFC	0.939162	0.561637
ENTPD5	0.93914	0.670884
RAB19	0.939125	0.624365
PPARG	0.938984	0.61133
HIST1H4B	0.938962	0.711615
TBX5	0.938904	0.582125
CATG00000051849.1	0.938894	0.390629
CATG00000053945.1	0.938865	0.517488
ODF2L	0.938837	0.636216
FAT1	0.938816	0.542919
WRB	0.938763	0.742079
FERD3L	0.938684	0.851007
B3GALT5	0.938655	0.485705
ACAN	0.938564	0.60305
MPRIP	0.938564	0.924829
GGPS1	0.938516	0.511121
NXPH4	0.938476	0.486487
CATG00000099937.1	0.938407	0.486154
TRAPPC11	0.938335	0.614399
TNS2	0.938247	0.852767
GPAT2	0.938186	0.450778
TMPRSS6	0.938145	0.620921
ATP5SL	0.938134	0.672334
EMID1	0.938059	0.590472
RRM2B	0.938002	0.769085
PIGK	0.937976	0.439753
C19orf24	0.937955	0.588141
TMEM87A	0.937795	0.39432
DSP	0.937684	0.694272
CATG00000053966.1	0.937649	0.49447
PLA2G4B	0.937624	0.514164
ELOA2	0.937602	0.684597
PHC3	0.937581	0.578837
C19orf80	0.937542	0.395579
KDM4C	0.937517	0.653593
KRT71	0.937509	0.664826
GHDC	0.937494	0.490608
GDPD2	0.93739	0.683233
ZCCHC10	0.937363	0.707872
CCR1	0.937296	0.672402
SAFB	0.937249	0.853423
N4BP2L1	0.937236	0.653749
KCP	0.937212	0.640612
FAM89B	0.937172	0.676244
ZNF502	0.937088	0.536324
GSTCD	0.93704	0.662842
AC061992.1	0.937034	0.452778
CDKN2A	0.936852	0.675498
TRABD2A	0.93685	0.544839
SIM1	0.936841	0.476271
PCID2	0.936833	0.633528
CDC25B	0.936797	0.605706
GMDS	0.93674	0.616165
SLC9C1	0.936703	0.53203
DBF4	0.936695	0.607166
ZNF473	0.936682	0.511731
METTL25	0.936629	0.585939
KLHL2	0.936629	0.70527
TCOF1	0.936589	0.614829
MDM2	0.936571	0.694381
USP15	0.936327	0.60345
FASTK	0.936309	0.812436
DEPDC4	0.936306	0.51071
FCER2	0.936301	0.670579
GUCY1A2	0.936268	0.593069
GAS2L2	0.936231	0.654043
OR2M4	0.936185	0.459172
CPNE6	0.936171	0.449461
TMC7	0.936161	0.721788
ADAL	0.936108	0.861662
GSTM3	0.936078	0.564562
CELF4	0.936053	0.839479
NBR1	0.936022	0.723194
RIOX2	0.936011	0.426594
IER3IP1	0.935979	0.486125
TOGARAM2	0.935967	0.76537
PROX2	0.935941	0.612412
ZNF143	0.93587	0.591887
MESP1	0.935763	0.942942
COMMD8	0.935749	0.614009
EIF4G2	0.93569	0.60764
RGS6	0.935672	0.675397
LY6G5B	0.935459	0.500487
CATG00000051865.1	0.935413	0.473528
MUCL1	0.935412	0.360239
ZNF18	0.935399	0.524
ZNF32	0.935347	0.713271
STX4	0.935345	0.679746
KCNJ16	0.935328	0.41514
EIF5A2	0.935309	0.541188
OR6B1	0.935297	0.504015
MRAP2	0.935295	0.59295
RP11-514O12.4	0.935274	0.59866
KLRC1	0.935257	0.455871
ACVR1C	0.935236	0.603054
STARD8	0.935196	0.647284
TMEM170A	0.935153	0.690891
ADGRG1	0.935145	0.818747
PUS7L	0.935142	0.621979
HOXD10	0.935132	0.654229
OTX1	0.935078	0.559555
PACSIN2	0.935031	0.562861
SLC2A9	0.935025	0.764267
KRTAP29-1	0.934958	0.393553
PIK3CB	0.934923	0.828752
FCRL5	0.934875	0.55268
RPL27	0.934859	0.702799
OR13G1	0.934857	0.384241
CATG00000022755.1	0.934838	0.536998
LIPA	0.934804	0.655905
CATG00000024020.1	0.934804	0.664026
RMI2	0.9348	0.650723
SCP2	0.934759	0.60425
ZNF852	0.934729	0.485021
AC117395.1	0.934708	0.6383
PPP1R16A	0.934611	0.548643
RIPOR2	0.93459	0.592443
C5orf30	0.934574	0.511487
DUSP13	0.934566	0.460135
PMPCA	0.934412	0.558168
ACOT7	0.934394	0.780885
TSNAX-DISC1	0.934392	0.563707
ALDH1L2	0.934381	0.641162
GPSM2	0.934376	0.571982
TPM4	0.934309	0.529255
RP11-544M22.13	0.934285	0.480734
SNCAIP	0.934276	0.486715
DAGLB	0.934223	0.459481
UTP14A	0.934196	0.7704
ACER3	0.934182	0.56681
UNC13B	0.93415	0.523415
HIST2H2BF	0.934072	0.473815
MKX	0.934052	0.594881
CDH9	0.933944	0.680084
ZBTB40	0.933926	0.625279
ZNF765	0.933899	0.543466
ZFP30	0.933897	0.583743
GRAMD1B	0.933857	0.720892
SIGMAR1	0.93385	0.654553
INHBA	0.933759	0.592873
ZCCHC17	0.933737	0.913302
GRAMD1A	0.933684	0.87353
SYT6	0.933534	0.574979
RABAC1	0.93352	0.801427
MRPS10	0.933513	0.633691
NFASC	0.933449	0.83432
INVS	0.933448	0.78448
WDR45	0.933352	0.302183
TPBGL	0.933112	0.879925
NAA40	0.933056	0.451572
CATG00000032100.1	0.933055	0.515615
POLK	0.933043	0.374151
GRIA1	0.933029	0.741327
PEX11A	0.933015	0.471476
C10orf11	0.932995	0.398541
PIWIL4	0.932862	0.504819
TBCK	0.932851	0.635688
UACA	0.932729	0.617404
PCED1B	0.932701	0.788616
CHMP7	0.932656	0.454615
LPAR4	0.9326	0.529738
ZNF493	0.932586	0.597075
C1GALT1	0.932574	0.454358
KDM2B	0.932547	0.641583
MYO5C	0.93254	0.472697
TPBG	0.932521	0.487372
CFAP52	0.932424	0.75323
HYAL2	0.932404	0.575814
CATG00000001258.1	0.932401	0.628056
FANCE	0.932382	0.445972
MAP6	0.932358	0.752255
C19orf40	0.932314	0.464364
MME	0.932274	0.433554
CATG00000053533.1	0.932269	0.472101
MRPS35	0.932225	0.658506
CD164	0.932155	0.634392
ZNF599	0.932147	0.484771
HAP1	0.932142	0.381644
TMEM245	0.93214	0.560995
PGAP3	0.932121	0.56549
RUVBL1	0.932089	0.518414
YWHAZ	0.932077	0.769379
PHTF2	0.931947	0.656086
RAPGEF6	0.931937	0.726601
TNFSF13B	0.931926	0.744023
FGB	0.93191	0.55061
SLC51B	0.93189	0.609732
LST1	0.93188	0.909157
CLIP4	0.931877	0.612692
USP53	0.931873	0.634781
GPR84	0.931827	0.950235
EIF2AK3	0.931794	0.445512
TMEM27	0.931736	0.593144
CNTNAP3	0.931703	0.375257
ELP6	0.931701	0.398456
PLEKHO1	0.931663	0.745125
CORO2B	0.931647	0.463861
DPH5	0.931622	0.548248
SS18L2	0.931618	0.562568
LRRC41	0.931576	0.37702
TCEANC2	0.931358	0.429399
CCDC30	0.931333	0.385758
NUP153	0.93133	0.898905
MCM4	0.931232	0.521586
MAL2	0.931228	0.759955
CAMKV	0.931197	0.393665
PPFIA2	0.931186	0.579044
CARD9	0.931171	0.474454
PCDHA8	0.931132	0.57035
ESPL1	0.931104	0.409671
CDCA7L	0.931103	0.315876
TRAPPC3L	0.931058	0.754629
DHX36	0.931056	0.667727
ARID5A	0.931023	0.587816
ATP10D	0.930989	0.54757
USP48	0.930938	0.72784
CATG00000109000.1	0.93091	0.632896
AASS	0.930885	0.556218
MPV17L2	0.930863	0.57813
TMEM194A	0.930844	0.590242
ANLN	0.930758	0.511627
FAM122B	0.930741	0.639818
GOT1L1	0.930666	0.304319
BCO1	0.9306	0.566837
TMEM182	0.93059	0.58044
DUSP11	0.93046	0.62196
SIRT2	0.930295	0.562658
ZNF286B	0.930263	0.435125
ZMYM4	0.930203	0.639777
NPB	0.930152	0.452853
C9orf3	0.93012	0.305384
SLC5A7	0.930096	0.502361
PGM2	0.930045	0.747854
ZNF628	0.930024	0.602263
HAS3	0.929989	0.545622
PIP	0.929938	0.412388
HAVCR1	0.92983	0.613494
OR6N2	0.9296	0.559922
ZNF461	0.92955	0.541451
POP1	0.929532	0.59208
BRMS1L	0.929522	0.598321
ODF2	0.929357	0.52278
CATG00000038785.1	0.929308	0.725048
ZC2HC1C	0.929298	0.596541
DEFA6	0.92913	0.254222
SPINK13	0.929112	0.430101
HCCS	0.929074	0.610143
SEPT9	0.929056	0.639228
DTNA	0.929007	0.716315
RAB20	0.929004	0.641965
CROCC2	0.928999	0.634812
CDK20	0.928978	0.573924
FAIM	0.92895	0.812586
ENO1	0.928916	0.72201
CATG00000101343.1	0.928905	0.603422
MORF4L1	0.928855	0.367179
CCBL2	0.928785	0.514831
DONSON	0.92877	0.529734
TOX4	0.928612	0.789911
JAK2	0.928607	0.467289
FGF8	0.928591	0.612255
PFKM	0.928523	0.524572
DEPTOR	0.928489	0.441516
BAHCC1	0.928463	0.584078
ALX3	0.928372	0.572251
SNX16	0.928354	0.699859
TP73	0.928317	0.616918
TAF9	0.928302	0.424526
FES	0.928298	0.683929
KHNYN	0.92824	0.606225
CCNH	0.928212	0.713826
GCG	0.928197	0.657956
AR	0.928022	0.495111
ANKRD18B	0.928	0.51455
WIF1	0.927917	0.579799
RFC1	0.927892	0.633816
TAMM41	0.927826	0.734552
KRTAP2-3	0.92781	0.32688
JAKMIP1	0.927807	0.496748
SOCS1	0.927756	0.521325
PHTF1	0.92774	0.574226
CXorf56	0.927713	0.527465
RP11-977G19.10	0.927626	0.545116
PSKH2	0.927605	0.460306
ASB11	0.92752	0.614277
ITGB1	0.92749	0.469367
AMN	0.927474	0.799685
CD70	0.927388	0.683531
FUT11	0.927314	0.607892
CCM2L	0.927299	0.632752
USP3	0.927297	0.38106
TUBGCP3	0.927245	0.536279
BTBD8	0.927173	0.512621
MROH2A	0.927094	0.467705
TMC5	0.927084	0.88074
F2R	0.926954	0.527169
PABPN1L	0.926852	0.592773
C12orf73	0.926839	0.67322
RP11-240B13.2	0.926821	0.32512
ELAVL2	0.926714	0.489028
ARHGEF18	0.926712	0.553719
CMC2	0.926705	0.620575
IFLTD1	0.926693	0.553276
WISP2	0.926668	0.71679
NBEA	0.926625	0.528573
AC092835.2	0.926606	0.658317
TMEM225B	0.926467	0.517903
RREB1	0.92645	0.457994
EPHX2	0.926444	0.39068
SLN	0.926443	0.547584
AX747124	0.92637	0.790956
MED25	0.926363	0.859961
KRT8	0.926295	0.633988
PTCRA	0.926283	0.569943
YTHDF2	0.92623	0.678393
SPATA2	0.926196	0.449023
NR2E1	0.926164	0.518525
OR7G1	0.926149	0.553579
VWA3A	0.926077	0.539032
TBPL1	0.926073	0.682995
MTRNR2L7	0.926046	0.635282
EIF3E	0.926045	0.51362
MBNL1	0.926042	0.549183
SNRPD3	0.926029	0.623124
PCED1A	0.925995	0.585101
GYG1	0.925946	0.685303
ZNF200	0.925928	0.42846
PTAFR	0.925925	0.634406
SHC4	0.925809	0.481085
RHPN1	0.92575	0.824176
ZACN	0.925743	0.540009
ACOX3	0.925743	0.78789
CATG00000041525.1	0.925669	0.436373
ADH7	0.925664	0.423697
TAS2R10	0.925617	0.432493
ASAH1	0.925608	0.668072
EYA3	0.925606	0.469523
CMTM1	0.925573	0.470606
ZNF677	0.925474	0.281396
EID2B	0.925455	0.646659
FUCA2	0.92545	0.569328
SMCHD1	0.925401	0.704199
MEF2A	0.925366	0.633639
STK32C	0.925362	0.709232
WNT1	0.925286	0.472984
MYPN	0.925219	0.400837
C11orf74	0.925172	0.80328
ZBTB10	0.925124	0.458111
EZH1	0.925044	0.604209
CHTOP	0.925025	0.615399
TDGF1	0.92499	0.53696
USP47	0.924942	0.613211
NPHS1	0.924939	0.326466
IL5RA	0.924872	0.728007
ATG16L1	0.924863	0.608233
LMF1	0.92486	0.621252
KATNAL1	0.924852	0.303329
LY6H	0.924827	0.341187
RNASEK	0.924765	0.399561
HS3ST3A1	0.924703	0.36571
FBXL12	0.924701	0.488501
CATG00000052137.1	0.924613	0.466987
CDT1	0.924561	0.4826
CATG00000115856.1	0.924499	0.370158
MYO5B	0.924497	0.416559
SPAG1	0.924422	0.536542
CFAP53	0.924374	0.348796
SLC25A17	0.924365	0.64903
RNF4	0.924355	0.544465
PRSS36	0.924311	0.347816
ZRANB3	0.924301	0.381612
ITM2A	0.924293	0.441072
SRSF12	0.924263	0.675615
MIS18BP1	0.924247	0.614587
FAM104A	0.92421	0.538008
MS4A18	0.924177	0.491318
DCTN3	0.924131	0.80875
CATG00000018892.1	0.924107	0.56587
EPB41L4A	0.924093	0.505333
CENPL	0.92409	0.524181
LPO	0.924075	0.558496
CATG00000013940.1	0.924067	0.51287
PRSS45	0.924	0.510791
C11orf49	0.923921	0.667778
MID1IP1	0.923902	0.576727
CEP164	0.923889	0.406272
REP15	0.923842	0.654071
AC007952.1	0.923829	0.366077
TSTD3	0.923822	0.561174
POMGNT1	0.923821	0.609284
HMGCS1	0.923785	0.43098
CRTC3	0.923769	0.782163
EXOC3L2	0.923731	0.383299
SLC25A33	0.923728	0.687273
MBP	0.923699	0.424021
RP11-402G3.5	0.923684	0.420343
GXYLT1	0.923682	0.52184
ANKRD34A	0.923682	0.495473
UQCRFS1	0.923679	0.59763
KIAA0586	0.923661	0.435594
SLC34A1	0.923649	0.560329
ZAR1L	0.923587	0.347043
HAUS2	0.92353	0.49261
CATG00000030840.1	0.923503	0.525861
AAAS	0.92344	0.533109
ERICH5	0.923421	0.293079
SP140	0.923296	0.613691
ANTXR1	0.923274	0.660074
INAFM1	0.923161	0.467685
MGARP	0.923156	0.694054
TMEM117	0.92314	0.376039
ICK	0.923129	0.330724
KANSL1	0.923099	0.567458
PUDP	0.923092	0.507504
NOX4	0.92306	0.526499
GMEB2	0.923039	0.535392
SLC39A9	0.923025	0.531601
HARBI1	0.923005	0.672554
WASHC4	0.922945	0.605065
REG3G	0.922903	0.456608
EPDR1	0.922878	0.7147
C1orf27	0.922864	0.5056
WNK1	0.922858	0.642444
TEX13D	0.922849	0.443061
ANGPTL2	0.922761	0.427435
CASP1	0.922754	0.624494
CRB1	0.92269	0.602646
FPGT-TNNI3K	0.922687	0.462032
CPT1C	0.922631	0.810433
TAGLN	0.922589	0.609444
FSTL1	0.922516	0.3764
PADI1	0.922374	0.715033
PPEF1	0.922341	0.473712
POSTN	0.922249	0.687998
ZNF438	0.922205	0.432126
GRID2IP	0.922199	0.332368
LIMCH1	0.922175	0.743901
MCFD2	0.922123	0.303404
HRK	0.922072	0.579265
OR4S2	0.922052	0.297796
TRAPPC2L	0.922021	0.382748
RPS6KB1	0.921979	0.71841
ALPK3	0.921966	0.416823
TET2	0.921955	0.306974
TCTEX1D1	0.921951	0.584316
PAPD4	0.921919	0.689864
GOLGA8N	0.921887	0.662867
ALOX5	0.921851	0.374803
DHRS7B	0.921726	0.392843
CTNNAL1	0.921698	0.604698
MAP3K6	0.921676	0.506013
CATG00000090933.1	0.921637	0.65123
PARD3	0.9216	0.513595
FBLIM1	0.921544	0.297851
ABCB1	0.921528	0.548799
C18orf8	0.921462	0.780527
KIAA1456	0.921436	0.477841
TRNT1	0.921417	0.419967
PLCH1	0.921408	0.523147
SLC29A1	0.921393	0.516765
COG6	0.921354	0.646889
GNAT1	0.921346	0.492984
LTBP4	0.921336	0.598823
RSPH6A	0.921295	0.507813
DDX5	0.921293	0.535898
SMCO4	0.921281	0.455877
KIRREL3	0.921237	0.668293
POLM	0.921184	0.561105
CREB3L2	0.921128	0.476528
MGP	0.921081	0.735668
C15orf41	0.921005	0.455616
RNF182	0.920945	0.459201
KCNJ11	0.92093	0.58392
FBXW8	0.920917	0.257412
MALT1	0.920914	0.379519
MCTP2	0.920891	0.482856
GIMAP1	0.920817	0.440776
NEU4	0.920806	0.558119
PON1	0.920794	0.471023
STPG1	0.920735	0.409763
POU2AF1	0.920503	0.507139
DAPK2	0.920458	0.364221
TSTD1	0.920359	0.515014
TDRD6	0.920191	0.591408
GPRC5C	0.920178	0.490217
TTC21B	0.920138	0.40017
PTK7	0.920112	0.375111
PPP6R1	0.920082	0.542999
UBE2I	0.920042	0.549326
FGF17	0.920023	0.904344
SLC24A5	0.919946	0.419135
RNF7	0.919941	0.755118
PRSS54	0.919906	0.601448
PROM2	0.919894	0.389449
UBXN2B	0.919878	0.658412
NUP155	0.919831	0.733083
ERBIN	0.91981	0.657234
ERLIN2	0.919795	0.552903
ARHGAP17	0.919756	0.428534
SREK1	0.919681	0.584176
PDSS1	0.919665	0.663324
HHLA3	0.919663	0.35848
FAM180B	0.919645	0.431206
SNRPF	0.919633	0.280132
RD3	0.919598	0.347522
IQSEC1	0.919561	0.553184
WDR97	0.919485	0.487573
KAT6A	0.919468	0.616479
CATG00000054460.1	0.919439	0.714828
REPS1	0.9194	0.506256
NSUN3	0.919277	0.446244
SH2D3A	0.919272	0.519706
DPP9	0.919215	0.440582
TEFM	0.919198	0.462558
SMAD5	0.919127	0.438076
UBE2U	0.919108	0.376812
ITIH2	0.919096	0.426456
TRIM33	0.919017	0.684366
TVP23A	0.918904	0.380233
INHBB	0.918886	0.557206
UBXN8	0.918844	0.421462
SLC5A10	0.918786	0.567861
LALBA	0.918782	0.221199
NLRP12	0.918762	0.40325
ST3GAL3	0.918742	0.569487
ARRDC5	0.918734	0.492132
TMEM45A	0.918723	0.669038
KIAA1549	0.918706	0.491234
TRMT1	0.918534	0.464921
EXD2	0.918527	0.46304
OVGP1	0.918514	0.464495
ZNF444	0.918451	0.572614
TFAP4	0.918334	0.31458
CDCA4	0.918287	0.443236
ASGR2	0.918277	0.401743
OR6Q1	0.918262	0.303908
DCK	0.918245	0.391104
CATG00000088377.1	0.918232	0.345332
TMCO1	0.918114	0.323891
DSCC1	0.918054	0.41583
KISS1R	0.918001	0.72916
PLEKHS1	0.917996	0.381804
PEX11G	0.917983	0.403939
RBM12	0.917917	0.53704
ARR3	0.917834	0.434542
ISPD	0.917794	0.395869
VRK3	0.917784	0.663102
ELP4	0.917698	0.479049
IQCH	0.91762	0.342815
ALDH1B1	0.917526	0.336849
MORN1	0.917512	0.607884
SELO	0.917508	0.352776
DSTN	0.917419	0.62751
SH3TC1	0.917346	0.375854
NAIP	0.917316	0.630696
ATXN3	0.91726	0.609645
TPCN1	0.917213	0.431687
RP11-503P21.4	0.91715	0.425998
MAPK8	0.917127	0.54159
GSTM1	0.917112	0.401082
PCDH1	0.917109	0.815928
ACHE	0.917109	0.407679
WDR77	0.917045	0.182234
TMEM128	0.917039	0.652298
ZC3H10	0.917039	0.513245
POLI	0.916995	0.674493
WISP3	0.916982	0.348206
BMP2	0.9169	0.393607
AP4E1	0.916884	0.372093
SNRPB2	0.9168	0.713902
GRP	0.916756	0.673619
DGUOK	0.916755	0.654711
HTRA2	0.916749	0.318026
RGS11	0.916697	0.415744
GTPBP10	0.916566	0.538781
PTPN7	0.916559	0.265398
TTLL11	0.916553	0.367869
NEXN	0.91643	0.467712
RAMP2	0.916419	0.521813
QSOX2	0.916395	0.355315
CASP6	0.916392	0.329581
CGGBP1	0.916389	0.567165
CATG00000073317.1	0.916284	0.234847
BBS12	0.916252	0.304521
SPAST	0.916113	0.509254
GNRHR	0.916075	0.350093
KRT19	0.916017	0.775689
JAK1	0.916006	0.237603
C16orf95	0.915981	0.727881
CTH	0.91589	0.376476
CATG00000101072.1	0.915709	0.321003
UCHL3	0.915692	0.577369
HSD3B1	0.915631	0.334634
EIF1AY	0.91559	0.784409
NCBP1	0.915542	0.489492
TMEM147	0.915531	0.691252
POU5F1B	0.915515	0.602406
CCDC81	0.915496	0.257637
FAM71E1	0.915431	0.41166
GTF2E1	0.915418	0.581704
PYCR1	0.915368	0.495118
IL23A	0.915313	0.201112
ZNF615	0.915304	0.47815
TAB2	0.915271	0.677437
KRTAP10-4	0.915264	0.504736
LSM14B	0.915262	0.540583
SNAPC2	0.915188	0.322682
CBARP	0.915131	0.315108
ZNF578	0.915014	0.50016
ZNF516	0.91497	0.518938
COL6A3	0.914913	0.573561
TGFB2	0.914899	0.492844
NRP1	0.914839	0.606583
TRIM25	0.914784	0.563558
SPATS1	0.91472	0.462075
CATG00000117912.1	0.914715	0.812222
COX7A2L	0.91468	0.24771
OTUD1	0.914665	0.448245
LYSMD4	0.91465	0.565352
EPO	0.914621	0.371879
PPP1R12A	0.914612	0.390282
STK32B	0.914511	0.253713
PCNX4	0.914475	0.472351
RP1-34B20.21	0.914426	0.646066
PLEKHG5	0.914422	0.370099
ATAD2	0.914407	0.435738
MIPOL1	0.914394	0.395956
TIMM17B	0.914386	0.499616
ZNF721	0.914317	0.765539
[truncated: 12,542 more rows]
