# Supplementary material for: M6A RNA epitranscriptome dynamics linked to major depressive disorder and suicide risk
Source: Neuropsychopharmacology. 2025 Jul 10;50(10):1524–35. doi: 10.1038/s41386-025-02165-5 (PMC12340114; doi:10.1038/s41386-025-02165-5)
Supplement: Supplementary file 9 — Table S13 [file 41386_2025_2165_MOESM9_ESM.xlsx]

## Sheet: A vs B 
Table S13: Unique and shared genes in MDD and MDD-S groups
Occurance	No. of Hypermethylated Gene	Gene Symbol
Shared b/w A and B	22	DCX
		ENG
		ATP6V0A1
		MAPRE3
		RAB5B
		PI4KB
		RNPC3
		NUPR2
		PIGR
		CLUL1
		TNFAIP3
		SDCBP
		CATG00000040042.1
		AC004381.6
		NSL1
		FAM196B
		NDUFA5
		IL5RA
		TIAM1
		KDM8
		OR4C3
		RPUSD2
Unique to A	33	SAMD4A
		SUPV3L1
		C4BPA
		PRDM14
		RACGAP1
		RNH1
		FAIM
		IL33
		MEF2A
		MYBPC1
		WWTR1
		NSUN5
		CTD-2207O23.12
		ZSCAN22
		EDN3
		ADCY5
		C9orf3
		LAMC2
		MICAL3
		SPACA7
		EDC4
		CDC25B
		TMEM177
		CAPNS1
		EIF3L
		GFRA1
		PPP2R2C
		GNL2
		DMTN
		TNNT1
		SRPX2
		KRTAP5-8
		CRYBG2
Unique to B	196	PDE4DIP
		SCAMP5
		LYNX1
		C1orf216
		C11orf87
		VAMP2
		U82695.5
		CCDC183
		PEF1
		TMEM130
		PRKAR1B
		FAM92B
		ZDHHC4
		PPDPF
		CYP2A6
		TMEM106C
		ZNF25
		ASCL5
		EIF3I
		C17orf75
		DCTD
		PHRF1
		RPL26
		KCNN1
		SOCS2
		IER2
		DMP1
		SSTR3
		DKKL1
		DOK4
		SLC10A7
		UBTF
		PSMB6
		VDAC3
		FABP3
		NPTX2
		UHRF1BP1L
		RAC1
		VAMP7
		TOMM20
		HPCA
		DDB1
		PRPF8
		IRF5
		ACRV1
		CX3CR1
		CLTB
		NCOA7
		B9D1
		ATP1A3
		VBP1
		RAB3A
		TMEM233
		OTUB1
		GABRD
		COX8A
		DDN
		DIAPH1
		C19orf12
		FKBP1B
		OR5L1
		DLG4
		ARMC10
		MRPL28
		C16orf89
		ZNF764
		CCDC28B
		YWHAG
		TOP3A
		SF3B5
		SPTB
		DGKZ
		CAMK2N1
		NRGN
		FGFR1
		EPOP
		FXYD6
		NAT6
		TESC
		FDX1L
		MCHR2
		ZDHHC23
		MED16
		PPM1J
		RNASET2
		TBCC
		RPRM
		ELOF1
		CEP57
		SHC3
		RUVBL2
		BTF3
		NRIP1
		ATG101
		CATG00000066012.1
		PSAP
		OR4K17
		LYRM9
		CYFIP2
		NCAM1
		GPR153
		GSTO1
		BLOC1S2
		LZTS1
		STX1A
		MAP3K12
		KCNB1
		ANKRD9
		POMP
		NACAD
		AP2A2
		SMG1
		RGS10
		WBP2
		ZBTB46
		TMEM19
		MAP7D1
		MYO9A
		ROMO1
		PRKCB
		LFNG
		PIK3R1
		NSMF
		SHANK1
		EXD3
		STXBP1
		RAB33A
		CITED1
		PAK7
		RAB26
		CPNE5
		FXYD6-FXYD2
		B4GAT1
		UBXN7
		ALKBH7
		ICA1L
		BEX1
		CATG00000087050.1
		PDCD5
		RPL27A
		KCNJ4
		C1QB
		PCCB
		SCOC
		SYNGR1
		GNG3
		RPL9
		SLC8A2
		REEP2
		P2RX2
		SUN1
		CAMKK2
		FDXR
		SUSD4
		OTOP3
		RANBP1
		RPSA
		ZBTB22
		SEZ6L2
		PHF1
		SNX12
		COQ7
		ARMCX6
		ZDHHC16
		C19orf10
		STAU2
		WSCD2
		GRSF1
		RTN4RL1
		INTS5
		APEH
		SLC26A8
		RAB6A
		RPL4
		LINGO1
		RASL10A
		ATG4A
		GPR132
		PLPP7
		PTPRU
		LRFN1
		MYADM
		MEF2C
		SLC25A30
		SMCR8
		AP2B1
		BNIP1
		MRPL33
		STMN4
		OAZ1
		SYN2
		YWHAZ
		C4orf48
		MAP9
		CATG00000043842.1
		KIFAP3

## Sheet: A vs C
Table S13: Unique and shared genes in MDD and MDD-S groups
Occurance	No. of Hypermethylated Gene	Gene Symbol
Shared b/w A and C	38	SAMD4A
		SUPV3L1
		PRDM14
		CDC25B
		DMTN
		RACGAP1
		MYBPC1
		MEF2A
		ADCY5
		PIGR
		IL5RA
		CTD-2207O23.12
		EDN3
		CLUL1
		PPP2R2C
		CRYBG2
		NSUN5
		SPACA7
		CAPNS1
		OR4C3
		SRPX2
		KRTAP5-8
		FAIM
		MICAL3
		EDC4
		TMEM177
		AC004381.6
		EIF3L
		RNH1
		IL33
		WWTR1
		LAMC2
		GFRA1
		C4BPA
		ZSCAN22
		C9orf3
		GNL2
		TNNT1
Unique to A	17	PI4KB
		RAB5B
		TIAM1
		DCX
		MAPRE3
		NSL1
		FAM196B
		KDM8
		RNPC3
		TNFAIP3
		ENG
		NUPR2
		SDCBP
		CATG00000040042.1
		RPUSD2
		ATP6V0A1
		NDUFA5
Unique to C	1148	DPM2
		CASS4
		B3GNT5
		PTGER3
		COBLL1
		RP1-288H2.5
		KCNMA1
		E2F8
		CMTR2
		PYROXD2
		WASF1
		HSPB1
		LRRC41
		DECR1
		SLC25A3
		EBLN1
		ADAM12
		DCHS2
		ZNF572
		NAALAD2
		NFE2
		MNAT1
		OR2B6
		FRMD3
		AMICA1
		TOP1MT
		ERI1
		PNKP
		KIAA0895L
		CA13
		MON1B
		OR2W1
		SEC23B
		TEX36
		CATG00000088124.1
		CATG00000109948.1
		ERG
		ZNF131
		IZUMO4
		NLRC4
		EPN2
		VCPIP1
		SLC4A8
		SQRDL
		FGFR1
		FABP7
		CCT8L2
		SPN
		RNF185
		GK
		UGT1A1
		DUSP22
		ANP32E
		BIK
		BPIFA2
		TBC1D31
		GS1-309P15.2
		C20orf27
		CTB-16J4.1
		LHFPL2
		MYOM1
		ZNF219
		SAAL1
		CATG00000043364.1
		SLC39A14
		XAGE5
		EXT2
		SLC25A26
		GPR137B
		EFNB1
		RP11-136C24.3
		BAHCC1
		C5AR1
		OR8D4
		SMO
		RP11-644F5.10
		TMEM18
		PHACTR3
		RMDN2
		STAG2
		HRK
		RGS3
		TRPM6
		AADAC
		TRIM43B
		UGT2B7
		PROK2
		MACROD1
		TXNDC8
		MTHFR
		SIX5
		KCND1
		CATG00000030285.1
		ZNF274
		CD1A
		RHD
		ZCCHC4
		DEFB116
		GNAS
		CATG00000109917.1
		C16orf45
		HTR2C
		SHROOM1
		DAP3
		GHR
		JADE3
		SPO11
		DDX47
		GPR55
		PHF3
		MDH1
		CCDC141
		P3H1
		ZRANB3
		ABR
		OR52E4
		PCDHA13
		CTD-3088G3.8
		A2ML1
		C10orf120
		MSMB
		CFAP57
		RBPJ
		HENMT1
		SEC16B
		USP14
		DOCK8
		PF4
		ANGPT4
		GRB7
		HLA-E
		EVC2
		RAB37
		CR769776.1
		FAS
		EMC1
		MRAP
		CATG00000083777.1
		MGST3
		CDK1
		LDLRAD4
		RP3-454G6.2
		KLHL36
		RPA2
		OR2T1
		OR14K1
		LIM2
		MUC1
		TMEM143
		PTHLH
		TRMT112
		OR7D4
		DRD3
		CD36
		TEX43
		TMEM99
		PDZD3
		PRAMEF7
		CATG00000036859.1
		SLC22A6
		SEC31B
		RSRC1
		HTN3
		ANGPTL7
		SLC13A4
		TMEM92
		ZNF331
		TBX2
		RAI14
		GCM2
		ZSCAN32
		AL138815.1
		CATG00000001316.1
		IRF3
		RNF145
		CAPN1
		CALHM4
		AKR1B15
		MRLN
		PRSS21
		HAUS6
		PHLDA1
		CASP8
		EFTUD2
		KIAA0355
		IKZF3
		NACC2
		EHMT2
		EZR
		GTPBP3
		CATG00000010752.1
		POU4F1
		RPL32
		MFAP5
		PRRG4
		GPR171
		FGF1
		HOXB13
		CST3
		CCNB3
		DSG2
		TANC1
		OR4E1
		SERPINB7
		OR8A1
		HPS4
		C9orf173
		LHX5
		ZNF655
		CATG00000006982.1
		CATG00000023328.1
		TNNC1
		IL31RA
		MYBL2
		CATG00000013175.1
		COLEC11
		ASB3
		DCUN1D5
		ARHGAP15
		C15orf59
		TCF4
		CCR3
		CATG00000047636.1
		FCGR1B
		SPATA4
		CYP4F3
		GTSF1L
		MGST1
		REM2
		ESRRG
		OTX1
		SIX3
		KCNJ13
		CLDN7
		ZNF540
		AP3B1
		IGLL1
		UBE2W
		RGS14
		OR52E2
		OR1D2
		CDH24
		GATA1
		PSMC6
		CSRP3
		MAD2L1
		ZNF343
		SCAND1
		PDRG1
		NAA16
		MLIP
		TAMM41
		TPMT
		PCDHA11
		RBM6
		CATG00000043915.1
		NEK6
		CDPF1
		NR3C1
		ARHGEF16
		POLA1
		TJP3
		BCL2L15
		GNAT3
		LIPI
		WNT3A
		GALR2
		PROX1
		MAP3K7CL
		OR14A2
		VIT
		SLC43A3
		CASP5
		EXOC1
		FSTL5
		LCN1
		NCOA3
		UPP2
		CCDC170
		IL13RA2
		C4orf19
		GJA4
		CCDC120
		ARGFX
		CBLB
		HMX2
		CSAR2
		LCN15
		VBP1
		BCKDK
		NDRG2
		CMYA5
		CAMK2B
		ANKS1B
		NEMP2
		CYHR1
		SPATA31E1
		SIRT2
		LCK
		ERMAP
		CADPS2
		SMG8
		MS4A13
		IKBKG
		GRM6
		SRMS
		ATP8B4
		ZNF281
		CRYBB3
		LTB4R2
		ZBTB45
		EGF
		OSER1
		GLB1L2
		CATG00000074974.1
		YY1AP1
		AGO2
		UPK3B
		TMEM79
		KRT77
		SENP6
		KLHL21
		CFAP44
		FAM177A1
		CFHR4
		WBP1
		CATG00000067666.1
		NUGGC
		DNAJC16
		MPO
		KIF4A
		NOP10
		PDGFB
		DLGAP1
		ZNF221
		TANK
		MAGIX
		SAMD9L
		CSF3
		DDX60
		SHH
		CATG00000000254.1
		CATG00000094142.1
		RAD52
		CD27
		MAP7
		ATP5S
		HAND2
		ZNF518A
		CHUK
		CHAT
		CD226
		CST8
		ETV4
		KYNU
		STAT3
		CD8A
		WDR36
		ROBO1
		JRK
		IL34
		APAF1
		TRPT1
		KIAA0319L
		EBF3
		B2M
		CCDC90B
		RP11-515E23.1
		TRIM63
		C10orf53
		AP5M1
		REXO1
		ALPPL2
		ENTHD2
		MRPS22
		SLC45A2
		GCM1
		TTC32
		C6orf48
		FCGR3A
		TGIF2
		PRDM6
		CLPS
		SFMBT2
		NOX4
		PPCDC
		GSDMC
		LHX8
		TTLL2
		CD83
		CIDEC
		ZNF468
		RUNX1T1
		IL4I1
		SMPDL3A
		OR2T2
		SIGLEC1
		NRG2
		IQCG
		MEIOB
		MYO18A
		TUB
		ESR1
		CATG00000030303.1
		C1orf210
		TINAG
		WDR49
		BMP4
		SPSB2
		CATG00000028374.1
		FAM186B
		MSS51
		SLC12A9
		IPMK
		ABCB5
		EDA2R
		USP45
		THG1L
		CATG00000110104.1
		TBC1D26
		ZNF750
		IGFN1
		CPA4
		CLCA2
		KAT8
		MELK
		APTX
		KRT74
		FAM53A
		IL1RAP
		MS4A15
		NDOR1
		CATG00000047851.1
		GNG2
		ZNF630
		UGT1A6
		ACSL5
		FAM118A
		FOLR2
		LYZL6
		LYPLA2
		HS3ST5
		CTU2
		KAT5
		SMAD4
		TPD52L1
		ERH
		PSMB8
		CATG00000055012.1
		HN1
		PPP1R26
		EEF1B2
		MORC1
		CSRNP1
		MFAP3L
		RP1-56L9.7
		VAV2
		C3orf36
		MME
		TP53BP1
		PTCH1
		PAX2
		CCDC14
		NEDD1
		ELP3
		SGO1
		NFIC
		THRSP
		CYP4A11
		GPAT2
		MYC
		FZD10
		OR6K3
		MCTP2
		GRIA3
		RFX8
		PPT1
		MEIS3
		CERS3
		PTGIR
		DTWD2
		WDR38
		FMO1
		BTG4
		SGCG
		RQCD1
		SRP19
		RPL27
		KCNIP1
		ZFAND6
		NIPA2
		AIF1
		ZFP82
		CPPED1
		MDFI
		BROX
		TNFRSF12A
		BNIPL
		KRT6A
		OASL
		IFRD1
		PCDHGA4
		C17orf62
		PDK4
		PRSS41
		CCDC28A
		SLC7A8
		SHMT1
		FAM104A
		MMP1
		PDE6G
		CNOT2
		NEB
		PDE1A
		PTTG1
		COL13A1
		ASGR1
		SIGLEC6
		IL6
		CPED1
		CCDC93
		TRAPPC3L
		ADAMTS6
		BATF
		FBXO44
		STATH
		GABRA1
		CCDC114
		SERINC4
		ATF7IP
		EEF1A1
		TRIM47
		BCL2A1
		KCNJ14
		C1orf109
		TRPM4
		SMAP1
		MS4A3
		ASB15
		FGFBP1
		LINGO3
		ZNF429
		DNAJB11
		TBATA
		ECT2
		ADGRG6
		CCR4
		ADGRG1
		GZF1
		BEST3
		FAM71C
		ITGA4
		PRPF40A
		FERMT2
		NSUN2
		CAPN8
		URB2
		TAS2R16
		NPY5R
		MCF2L
		RP11-404P21.8
		CLNK
		STX3
		ABCD3
		NPAS2
		PRKCSH
		IL19
		ZNF329
		ASB11
		IHH
		DOC2A
		DIAPH3
		ZDHHC18
		CATG00000069665.1
		UHRF1BP1
		SGPP2
		RP11-432M8.17
		EIF2AK2
		ALDH1L1
		FOSL2
		RLN2
		PACRG
		PARP15
		HOXD8
		ARHGAP32
		FCGR2A
		ADGRD1
		BMF
		ZDHHC11
		ZNF701
		P4HA2
		FOXP2
		CCDC36
		ERAP2
		SERPINB8
		CATG00000023380.1
		ALOX12
		ZNF155
		EXT1
		CDRT1
		TAF6
		IKZF2
		MS4A1
		DOCK9
		TMEM68
		ATP5J2
		TMEM51
		ZDHHC1
		CC2D2A
		GPATCH1
		DSC3
		C3orf49
		ATP2C2
		F13A1
		DUSP28
		BRCA2
		CD59
		SYNE3
		FAP
		KCTD4
		LY75-CD302
		EMC2
		CLDN5
		SLC12A3
		PLCH1
		PLEK2
		HACL1
		EXD1
		OR2A12
		HS3ST3B1
		AFAP1L2
		CTNS
		DGKG
		FAAH2
		KLF7
		SPATA25
		TMEM182
		CPSF1
		CATG00000089926.1
		MIER2
		DCDC2C
		AMFR
		CNPY3
		CA4
		DCAF4
		CCDC182
		TXK
		CHRNA1
		SLC30A8
		RARRES2
		GSX2
		TLE3
		ICAM4
		OR6C2
		DDX31
		CERS5
		AASS
		SOX5
		HIST1H1T
		RP13-152O15.2
		CH17-296N19.1
		TAS2R9
		POLR1B
		RCHY1
		FAM136A
		NFIX
		RIN3
		SH3PXD2B
		USP46
		SEM1
		PAX6
		DCAF6
		MED17
		TMEM236
		PLAT
		ATRAID
		CATG00000039256.1
		YRDC
		C19orf70
		OSGIN1
		PABPC1L
		TBC1D30
		ZDHHC3
		MAP3K15
		MB
		SFTA3
		CYB5B
		TESPA1
		NDRG1
		DHPS
		FBXO9
		ZNF268
		LHX3
		C11orf94
		EEF1D
		SNX5
		SLITRK5
		CYSLTR1
		PPME1
		GPR161
		OR2L2
		EXPH5
		YIPF1
		MAG
		RP11-235D19.4
		EVA1B
		LBX2
		OR10G8
		CIB3
		SLC25A17
		TTC39A
		NR4A1
		DAB2IP
		FAM134A
		APOH
		ZNF844
		LCN10
		SYK
		C6orf222
		NPHS2
		STAB1
		MCM9
		CATG00000104409.1
		TMPRSS3
		SLC4A9
		OR7G2
		ROPN1B
		SLC6A19
		UMAD1
		THAP7
		TP53INP1
		TUBB6
		WDR35
		PIGQ
		RNF148
		AGL
		DTYMK
		OPCML
		CCNB1IP1
		KRT20
		KRTAP27-1
		MGME1
		SGTA
		APOBEC3H
		CTXN2
		RP11-569D9.5
		PAMR1
		PSMD6
		HIST1H2BI
		NEU4
		PLEKHB2
		RPL28
		IPCEF1
		WNT8A
		C19orf12
		CD163L1
		TRPV4
		RP11-286H14.4
		CD63
		ZNF880
		NEK8
		IAH1
		PDE5A
		EMP3
		SYNCRIP
		RBBP8
		ZNF541
		TMEM167A
		OSBPL1A
		ACVR1
		CALCRL
		SNX11
		ABAT
		ATRIP
		RAPGEF3
		ZFYVE28
		LHX6
		MAPK3
		SYTL2
		TRMO
		OR10A3
		ATPAF1
		CCNE2
		TMEM38B
		CACNA1S
		C4orf47
		ELSPBP1
		C15orf39
		LTF
		RLN3
		SLC3A2
		ZCCHC17
		PIWIL2
		GOLGA6L6
		NHLRC4
		ISG20
		ZNF573
		NTF3
		ABCB4
		NCOA1
		TMEM138
		TNIP2
		GTDC1
		GUSB
		NOL6
		LIG1
		MON2
		RNPEP
		FBP1
		CATG00000094784.1
		CD247
		SIDT2
		TMEM74B
		ZNF415
		CATG00000035925.1
		BTBD18
		FZD8
		OTUD5
		EGLN2
		PROM1
		NPLOC4
		PRLR
		CATG00000098135.1
		CYP11B1
		RP11-80B17.1
		CATG00000061038.1
		SPRY3
		MPIG6B
		FLAD1
		NUMB
		SLC29A1
		TM9SF2
		TP53I11
		HEY1
		CYB5R3
		OR11G2
		CATG00000038607.1
		UBE3D
		XRN1
		CATG00000071631.1
		SLAMF7
		NR1H4
		LRRC8B
		IL1RN
		ODC1
		MBNL3
		ZNF26
		RPL13
		MC3R
		SOX6
		IQCF3
		PTPRO
		CFAP161
		HJURP
		MECOM
		DSCR3
		C7orf43
		RC3H2
		HKR1
		TBC1D22A
		TMEM87A
		CATG00000075756.1
		OPRM1
		TMEM108
		NIPA1
		ACER2
		ZFP64
		IRGC
		TLR4
		PCCA
		RAB30
		C5orf60
		CCL21
		CLEC19A
		CAPSL
		LRRC20
		CKAP2L
		HFE
		SLFN11
		TBC1D7
		ATP13A5
		CYP2C8
		SLC39A8
		VPS54
		RP11-231C18.3
		SGK494
		ATAT1
		ASH2L
		PPFIBP2
		CD96
		FFAR2
		SEC11A
		TMEM128
		UBA5
		C18orf32
		CD1E
		ALG3
		CSNK1G3
		SMIM20
		OR2AP1
		SRSF9
		CDH7
		ARL6IP4
		FAM122C
		RAB40C
		CATG00000083549.1
		CDH23
		C3orf58
		PRDM5
		CFAP77
		NFX1
		RAD51
		NBL1
		ZNF607
		RPL41
		ZNF496
		PEMT
		ZNF32
		TRAF3IP3
		AC096582.1
		CATG00000096010.1
		HMMR
		PPP2R2B
		CD300LF
		OR8H2
		TRIML2
		CD8B
		TIRAP
		PSG6
		CD84
		CACYBP
		MAGEA11
		CHRNA3
		CATG00000033590.1
		NCMAP
		MYCBP
		VANGL1
		CHAF1B
		DAOA
		OLFML3
		ALG5
		CHST5
		PIAS4
		CNDP1
		GATA2
		SLC25A28
		CDKN2C
		RASSF8
		SLC34A2
		GSG1
		MCM6
		INTS6L
		CUEDC1
		TCF20
		KLHL5
		IMPDH1
		TMEM126B
		ERICH6
		CDH19
		FZD6
		ZNF135
		XRCC5
		PAX3
		SAGE1
		CITED4
		ZNF77
		NNT
		CATG00000116951.1
		SIK3
		CTB-50L17.10
		ICOS
		CD164
		WFDC8
		CHRNA9
		SIX1
		PPP1R21
		ITGB3
		TMEM211
		ARSE
		OR10G4
		CLLU1OS
		ECT2L
		WRAP53
		VOPP1
		ELP2
		XYLB
		BMX
		SBSN
		BTD
		AC020952.1
		ZFP69
		BEX3
		ARHGEF25
		PSMA8
		DSN1
		CATG00000047603.1
		KLHL11
		CATG00000055773.1
		RFX4
		ALAS2
		SATL1
		TLK2
		FAM193B
		SH3GL2
		OR6K6
		DAW1
		U82695.5
		PLAC8
		RNASE12
		ARHGAP24
		FKBP9
		DCN
		NOD2
		ZNF37A
		LLNLR-275H8.1
		CLEC12B
		ZNF385A
		ASB17
		SYNPO
		ZNF266
		KCNJ5
		POLR3GL
		OR52E6
		ACTN1
		CYB5A
		RNF13
		NXF5
		C11orf65
		GBP5
		TAS2R38
		SNRNP27
		PRAME
		CX3CR1
		NCOA7
		SRSF5
		CACNG6
		PLP1
		PMP22
		GNGT2
		TMEM269
		PRR26
		CATG00000054300.1
		BCAT1
		SLC39A1
		CATG00000039609.1
		C18orf54
		CIDEB
		DNER
		PHOSPHO1
		CHAC2
		RAG2
		TOE1
		HAS1
		CATG00000059258.1
		SSBP1
		MAMDC2
		BEST4
		ADGRF4
		TM6SF2
		OR51I2
		TSHR
		DCP1B
		ETV1
		IRAK4
		KDM3A
		CYBRD1
		CBY3
		OR8S1
		NPL
		PHYHD1
		DCAF12L1
		EPHB2
		STON1-GTF2A1L
		OR14J1
		DEPDC4
		ZFP42
		HNRNPL
		FLT4
		FAM3D
		ZNF486
		OLIG2
		RFC5
		APOL3
		CHCHD4
		ANKS3
		USP44
		TEX101
		RMND1
		TAS2R20
		DAPK1
		OR51G1
		DAPL1
		FBXL13
		CYP24A1
		NEK3
		FOSL1
		AHSP
		SPRR2E
		GLIPR1L1
		ZNF678
		LRRC3B
		CLN3
		BAAT
		APOC1
		PISD
		CATG00000008930.1
		TRMT5
		KAT6B
		EVX2
		ZNF383
		ARMCX2
		AOC2
		SPC24
		RPS6KA3
		SLC25A43
		NUSAP1
		RCBTB2
		YPEL2
		PRSS1
		MAGEB17
		TRMU
		CEACAM3
		PHF23
		ARL13A
		ART5
		UBC
		DUSP13
		RP5-1189D6.2
		RDM1
		TINCR
		DCAF17
		C3orf67
		IFIT3
		FANCD2
		ADGRE1
		TRMT2A
		KCTD1
		GDF3
		DNAJC19
		SOAT2
		CDIP1
		KCNA7
		CCDC51
		IQGAP2
		HIST1H2BF
		ESM1
		SLC44A4
		MPST
