# Supplementary material for: M6A RNA epitranscriptome dynamics linked to major depressive disorder and suicide risk
Source: Neuropsychopharmacology. 2025 Jul 10;50(10):1524–35. doi: 10.1038/s41386-025-02165-5 (PMC12340114; doi:10.1038/s41386-025-02165-5)
Supplement: Supplementary file 10 — Table S15 [file 41386_2025_2165_MOESM10_ESM.xlsx]

## Sheet: Sheet1
Table 15a: Hypermethylated gene transcripts identified in violent suicide completers relative to non-violent cases									Table 15b: Hypomethylated gene transcripts identified in violent suicide completers relative to non-violent cases
Transcript_ID	GeneSymbol	Foldchange	log2FC	Pvalue(unpaired t-test)	Regulation				Transcript_ID	GeneSymbol	Foldchange	log2FC	Pvalue(unpaired t-test)	Regulation
NM_001351383	DTNB	1.25035	0.322331	0.04628	Hyper				ENST00000393780	GAP43	0.0398436	-4.64951	0.0299216	Hypo
ENST00000623276	ZSCAN26	1.32477	0.40574	0.0499484	Hyper				ENST00000272139	C1orf35	0.0848221	-3.55942	0.0400278	Hypo
ENST00000508860	DACH2	1.33328	0.414982	0.0152676	Hyper				ENST00000375650	HSPA1B	0.0982432	-3.3475	0.0436007	Hypo
ENST00000368402	TPD52L1	1.34338	0.425864	0.0391129	Hyper				ENST00000474267	WNT5A	0.128707	-2.95784	0.0492471	Hypo
ENST00000533464	PHRF1	1.38031	0.464996	0.0486051	Hyper				ENST00000642767	SLC6A1	0.184903	-2.43516	0.0403772	Hypo
ENST00000598071	ZNF615	1.38595	0.470875	0.0277441	Hyper				ENST00000601185	AC020629.1	0.199349	-2.32663	0.0334088	Hypo
ENST00000615840	FLT1	1.44308	0.529146	0.0455462	Hyper				ENST00000560266	SEC11A	0.212603	-2.23376	0.0442135	Hypo
ENST00000260818	DNAJC13	1.44618	0.532244	0.0478308	Hyper				MICT00000343740	CATG00000098834.1	0.221741	-2.17305	0.0151402	Hypo
ENST00000357328	ZNF248	1.48938	0.574715	0.0220229	Hyper				ENST00000393354	B4GALNT2	0.285705	-1.8074	0.0471517	Hypo
ENST00000374316	ITPR3	1.53982	0.622759	0.0259453	Hyper				NM_199340	LRRC37A3	0.324081	-1.62557	0.0478104	Hypo
ENST00000269214	ESCO1	1.55019	0.632449	0.0467813	Hyper				MICT00000050795	CATG00000001185.1	0.356605	-1.4876	0.0409762	Hypo
ENST00000353205	NFYA	1.55865	0.640297	0.0458053	Hyper				ENST00000392320	STAT4	0.361065	-1.46967	0.0448951	Hypo
ENST00000395881	RTFDC1	1.66194	0.732871	0.0239459	Hyper				ENST00000367142	NUCKS1	0.374497	-1.41697	0.0434112	Hypo
ENST00000620267	PKD1L3	1.69045	0.757407	0.0446707	Hyper				NM_001288952	IFI27	0.388021	-1.36579	0.0381751	Hypo
NM_181536	PKD1L3	1.73036	0.79107	0.0333366	Hyper				ENST00000203556	GMIP	0.416493	-1.26363	0.0439701	Hypo
ENST00000559271	RPUSD2	1.76685	0.821177	0.0241255	Hyper				ENST00000423898	SMIM12	0.425623	-1.23235	0.048485	Hypo
NM_001130977	DYSF	1.77863	0.830766	0.0454142	Hyper				ENST00000339474	LRRC37A3	0.452855	-1.14288	0.0340617	Hypo
ENST00000296543	NAA15	1.79654	0.845224	0.0473111	Hyper				ENST00000417647	IK	0.456816	-1.13032	0.0401435	Hypo
ENST00000253031	YIPF2	1.81326	0.858589	0.0453678	Hyper				NM_152245	CHKB-CPT1B	0.470194	-1.08867	0.0469853	Hypo
ENST00000263966	USP13	1.87491	0.90682	0.0203004	Hyper				ENST00000336023	TUBA1B	0.484381	-1.04579	0.0445043	Hypo
FTMT24600002592	CATG00000012124.1	1.89879	0.925077	0.0371305	Hyper				ENST00000538168	ST8SIA5	0.508267	-0.976342	0.0293574	Hypo
ENST00000439096	BBC3	2.05701	1.04055	0.033891	Hyper				ENST00000394275	UNC45A	0.525309	-0.928762	0.0474151	Hypo
ENST00000348462	RPL35	2.14841	1.10327	0.0388836	Hyper				ENST00000566005	NOXO1	0.525547	-0.928107	0.024718	Hypo
ENST00000420468	GRP	2.18794	1.12958	0.0486655	Hyper				ENST00000369559	HIPK1	0.527983	-0.921438	0.0456152	Hypo
ENST00000339594	BAZ1B	2.24182	1.16467	0.0267915	Hyper				ENST00000422135	SYBU	0.528699	-0.919482	0.0361771	Hypo
ENST00000424310	RNF145	2.27897	1.18838	0.0435169	Hyper				ENST00000551952	BID	0.533794	-0.905644	0.0406593	Hypo
NM_001079812	DIAPH1	2.32938	1.21994	0.026388	Hyper				ENST00000371204	CYP2J2	0.540681	-0.88715	0.0461288	Hypo
ENST00000314727	SAMD12	2.62945	1.39476	0.0486523	Hyper				ENST00000594012	ZNF43	0.542881	-0.881293	0.0469175	Hypo
ENST00000242577	DYNLL1	2.98763	1.579	0.0408955	Hyper				ENST00000373086	NCR2	0.550435	-0.861356	0.030709	Hypo
ENST00000464951	PPM1J	8.48611	3.0851	0.0406619	Hyper				ENST00000370145	PNCK	0.55141	-0.858802	0.0222115	Hypo
ENST00000431089	CRCP	24.1873	4.59618	0.0349843	Hyper				ENST00000393871	OPALIN	0.552702	-0.855427	0.0334787	Hypo
									uc001hat.1	GOLT1A	0.55754	-0.842852	0.0263426	Hypo
									ENST00000395435	SUMF2	0.566868	-0.818916	0.038902	Hypo
									ENST00000395891	HECW1	0.569102	-0.81324	0.0471901	Hypo
									ENST00000397280	NOXO1	0.574541	-0.799517	0.049318	Hypo
									ENST00000367332	TMEM9	0.577911	-0.79108	0.0494137	Hypo
									ENST00000616041	TARM1	0.581391	-0.78242	0.0188726	Hypo
									ENST00000453144	PNPLA8	0.587186	-0.768111	0.0478808	Hypo
									ENST00000373237	PSMB2	0.592027	-0.756266	0.0378025	Hypo
									ENST00000418115	RHOA	0.593312	-0.753138	0.0460512	Hypo
									NM_001136010	FXYD3	0.595874	-0.74692	0.040537	Hypo
									ENST00000006724	CEACAM7	0.609364	-0.714624	0.0346637	Hypo
									ENST00000395476	MAP2K5	0.61403	-0.703618	0.0392343	Hypo
									ENST00000317361	BID	0.615711	-0.699675	0.0444343	Hypo
									ENST00000406028	CLDN5	0.618496	-0.693163	0.0479869	Hypo
									ENST00000262994	GAB1	0.623143	-0.682364	0.0465476	Hypo
									ENST00000368633	CRTC2	0.631469	-0.663215	0.0350256	Hypo
									ENST00000264832	ICAM1	0.632673	-0.660467	0.0344544	Hypo
									ENST00000619321	SLC16A3	0.636662	-0.651399	0.0466867	Hypo
									ENST00000368145	OR6K3	0.641265	-0.641007	0.0359471	Hypo
									ENST00000619710	PARVB	0.642489	-0.638257	0.0289129	Hypo
									ENST00000608034	LINC00493	0.645904	-0.630609	0.0376721	Hypo
									ENST00000502844	RACK1	0.648773	-0.624214	0.0111393	Hypo
									ENST00000369111	CA14	0.648966	-0.623785	0.0438202	Hypo
									ENST00000371421	ARRDC1	0.656635	-0.606837	0.0248922	Hypo
									ENST00000338660	VWA1	0.658197	-0.603409	0.0407355	Hypo
									ENST00000640433	TXNRD3	0.659715	-0.600085	0.0355159	Hypo
									ENST00000307896	THAP3	0.665384	-0.587741	0.046036	Hypo
									NM_001330650	TARM1	0.666504	-0.585316	0.048514	Hypo
									ENST00000437669	CKMT2	0.670333	-0.577051	0.0207978	Hypo
									ENST00000428778	XXbac-BPG300A18.14	0.670333	-0.57705	0.0435832	Hypo
									ENST00000244520	SNRPC	0.670591	-0.576495	0.0487739	Hypo
									ENST00000549025	ANKS1B	0.67186	-0.573768	0.0409361	Hypo
									ENST00000391961	ZNF227	0.672704	-0.571956	0.0181454	Hypo
									ENST00000598975	AP000349.1	0.673354	-0.570562	0.0394157	Hypo
									ENST00000230354	TBP	0.67361	-0.570014	0.033803	Hypo
									ENST00000399688	PAICS	0.675762	-0.565414	0.02848	Hypo
									ENST00000395255	ZNF365	0.675842	-0.565241	0.041845	Hypo
									ENST00000269385	CBX8	0.676657	-0.563504	0.0337446	Hypo
									ENST00000479407	NKIRAS2	0.679774	-0.556873	0.0362088	Hypo
									ENST00000642090	OR2T10	0.682414	-0.551281	0.0319706	Hypo
									ENST00000343969	CEP41	0.682846	-0.550367	0.0337654	Hypo
									ENST00000435122	CYP21A2	0.684955	-0.545919	0.0497126	Hypo
									ENST00000436936	NLRC5	0.691299	-0.532619	0.043787	Hypo
									ENST00000354560	C14orf80	0.693885	-0.527232	0.0393481	Hypo
									ENST00000361922	MAG	0.696441	-0.521926	0.0464189	Hypo
									ENST00000376489	IL36G	0.69786	-0.518991	0.0396607	Hypo
									ENST00000358726	SMIM7	0.702821	-0.508771	0.0495342	Hypo
									ENST00000356873	FAM163B	0.703177	-0.50804	0.0165764	Hypo
									NM_001042551	SMC2	0.705699	-0.502875	0.0363372	Hypo
									ENST00000474844	NSUN4	0.708566	-0.497026	0.0389069	Hypo
									ENST00000320857	SSR4	0.709514	-0.495097	0.0458108	Hypo
									HBMT00000250464	CATG00000005836.1	0.71489	-0.484207	0.0350116	Hypo
									ENST00000373696	GCNA	0.715083	-0.483817	0.0257482	Hypo
									ENST00000621189	RECQL4	0.716645	-0.48067	0.0374752	Hypo
									ENST00000345999	CLEC4A	0.717242	-0.479468	0.0470786	Hypo
									ENST00000614001	XPNPEP3	0.719129	-0.475678	0.0410083	Hypo
									NM_181715	CRTC2	0.720586	-0.472757	0.0245652	Hypo
									ENST00000270301	WDR62	0.72266	-0.468611	0.037668	Hypo
									ENST00000597017	KDELR1	0.72399	-0.465958	0.0394331	Hypo
									ENST00000339374	METTL17	0.725464	-0.463024	0.0404153	Hypo
									uc003njj.3	ZNF184	0.727327	-0.459325	0.0439465	Hypo
									ENST00000347529	EPB41	0.727935	-0.458119	0.0368251	Hypo
									ENST00000340116	ENOSF1	0.736366	-0.441504	0.0212976	Hypo
									ENST00000619656	LDAH	0.738635	-0.437066	0.0488771	Hypo
									ENST00000525141	SMCO4	0.739178	-0.436007	0.0449913	Hypo
									ENST00000441031	RNF183	0.7397	-0.434987	0.0398036	Hypo
									ENST00000590542	NLRP8	0.740519	-0.433392	0.0407691	Hypo
									ENST00000357606	DNAJC14	0.741714	-0.431065	0.0473482	Hypo
									ENST00000392975	CYB561	0.74211	-0.430295	0.0257703	Hypo
									ENST00000372210	UCK1	0.742182	-0.430155	0.0394686	Hypo
									ENST00000400960	CR1	0.742895	-0.42877	0.0472044	Hypo
									ENST00000494857	SLC7A2	0.746228	-0.422312	0.0278742	Hypo
									ENST00000353665	CHIA	0.746812	-0.421183	0.0140228	Hypo
									ENST00000374134	RGS3	0.748116	-0.418665	0.0354334	Hypo
									ENST00000343744	ACOT11	0.752083	-0.411036	0.0417417	Hypo
									ENST00000409528	TMEM182	0.752208	-0.410796	0.0456053	Hypo
									ENST00000370418	CPN1	0.753663	-0.408009	0.0323792	Hypo
									ENST00000393276	DENND2C	0.754555	-0.406303	0.0383054	Hypo
									ENST00000345851	TRIM3	0.755806	-0.403912	0.0267792	Hypo
									ENST00000506538	WDR36	0.75796	-0.399806	0.0392311	Hypo
									ENST00000423955	KRT86	0.761265	-0.393529	0.0364519	Hypo
									ENST00000612492	PMP22	0.763795	-0.388743	0.0397032	Hypo
									ENST00000310128	KCNE3	0.767432	-0.38189	0.0440302	Hypo
									ENST00000389022	NT5M	0.768888	-0.379156	0.0356252	Hypo
									ENST00000552789	LTA4H	0.776379	-0.365168	0.0216111	Hypo
									ENST00000328945	SDR42E1	0.782339	-0.354134	0.0372948	Hypo
									ENST00000430170	TMPRSS13	0.783144	-0.35265	0.0324724	Hypo
									ENST00000368007	NIT1	0.783724	-0.351582	0.0474775	Hypo
									ENST00000622500	GPIHBP1	0.783732	-0.351567	0.0433502	Hypo
									ENST00000359321	XRCC2	0.786577	-0.346341	0.044898	Hypo
									ENST00000161559	CEACAM1	0.790464	-0.339228	0.0210856	Hypo
									NM_001322464	SH3BP5L	0.791348	-0.337616	0.0353997	Hypo
									ENST00000264883	NUP54	0.797863	-0.325787	0.0441159	Hypo
									ENST00000261226	TMCC3	0.801305	-0.319577	0.0351513	Hypo
									ENST00000420959	CORO1C	0.80443	-0.313961	0.042631	Hypo
									ENST00000520305	MPP2	0.804701	-0.313475	0.011578	Hypo
									ENST00000377136	OR2H1	0.808305	-0.307028	0.0489525	Hypo
									ENST00000421593	SLCO1B7	0.810353	-0.303377	0.0272994	Hypo
									ENST00000572705	TRPV1	0.827401	-0.273342	0.046568	Hypo
									ENST00000409261	NCKAP5	0.866916	-0.206036	0.0312057	Hypo
