# Supplementary material for: M6A RNA epitranscriptome dynamics linked to major depressive disorder and suicide risk
Source: Neuropsychopharmacology. 2025 Jul 10;50(10):1524–35. doi: 10.1038/s41386-025-02165-5 (PMC12340114; doi:10.1038/s41386-025-02165-5)
Supplement: Supplementary file 11 — Table S16 [file 41386_2025_2165_MOESM11_ESM.xlsx]

## Sheet: Sheet1
Table S16: Uniquely hypermethylated gene transcripts in violent suicide completers
GeneSymbol	Foldchange	log2FC
DTNB	1.25035	0.322331
ZSCAN26	1.32477	0.40574
DACH2	1.33328	0.414982
TPD52L1	1.34338	0.425864
PHRF1	1.38031	0.464996
ZNF615	1.38595	0.470875
FLT1	1.44308	0.529146
ZNF248	1.48938	0.574715
ITPR3	1.53982	0.622759
ESCO1	1.55019	0.632449
NFYA	1.55865	0.640297
PKD1L3	1.69045	0.757407
PKD1L3	1.73036	0.79107
DYSF	1.77863	0.830766
NAA15	1.79654	0.845224
RPL35	2.14841	1.10327
GRP	2.18794	1.12958
BAZ1B	2.24182	1.16467
DIAPH1	2.32938	1.21994
SAMD12	2.62945	1.39476
