# Supplementary material for: M6A RNA epitranscriptome dynamics linked to major depressive disorder and suicide risk
Source: Neuropsychopharmacology. 2025 Jul 10;50(10):1524–35. doi: 10.1038/s41386-025-02165-5 (PMC12340114; doi:10.1038/s41386-025-02165-5)
Supplement: Supplementary file 12 — Table S14 [file 41386_2025_2165_MOESM12_ESM.xlsx]

## Sheet: Sheet1
Table S14: Suicide-associated unique gene list
Unique Gene
PDE4DIP
SCAMP5
LYNX1
C1orf216
C11orf87
VAMP2
U82695.5
CCDC183
PEF1
TMEM130
PRKAR1B
FAM92B
ZDHHC4
PPDPF
CYP2A6
TMEM106C
ZNF25
ASCL5
EIF3I
C17orf75
DCTD
PHRF1
RPL26
KCNN1
SOCS2
IER2
DMP1
SSTR3
DKKL1
DOK4
SLC10A7
UBTF
PSMB6
VDAC3
FABP3
NPTX2
UHRF1BP1L
RAC1
VAMP7
TOMM20
HPCA
DDB1
PRPF8
IRF5
ACRV1
CX3CR1
CLTB
NCOA7
B9D1
ATP1A3
VBP1
RAB3A
TMEM233
OTUB1
GABRD
COX8A
DDN
DIAPH1
C19orf12
FKBP1B
OR5L1
DLG4
ARMC10
MRPL28
C16orf89
ZNF764
CCDC28B
YWHAG
TOP3A
SF3B5
SPTB
DGKZ
CAMK2N1
NRGN
FGFR1
EPOP
FXYD6
NAT6
TESC
FDX1L
MCHR2
ZDHHC23
MED16
PPM1J
RNASET2
TBCC
RPRM
ELOF1
CEP57
SHC3
RUVBL2
BTF3
NRIP1
ATG101
CATG00000066012.1
PSAP
OR4K17
LYRM9
CYFIP2
NCAM1
GPR153
GSTO1
BLOC1S2
LZTS1
STX1A
MAP3K12
KCNB1
ANKRD9
POMP
NACAD
AP2A2
SMG1
RGS10
WBP2
ZBTB46
TMEM19
MAP7D1
MYO9A
ROMO1
PRKCB
LFNG
PIK3R1
NSMF
SHANK1
EXD3
STXBP1
RAB33A
CITED1
PAK7
RAB26
CPNE5
FXYD6-FXYD2
B4GAT1
UBXN7
ALKBH7
ICA1L
BEX1
CATG00000087050.1
PDCD5
RPL27A
KCNJ4
C1QB
PCCB
SCOC
SYNGR1
GNG3
RPL9
SLC8A2
REEP2
P2RX2
SUN1
CAMKK2
FDXR
SUSD4
OTOP3
RANBP1
RPSA
ZBTB22
SEZ6L2
PHF1
SNX12
COQ7
ARMCX6
ZDHHC16
C19orf10
STAU2
WSCD2
GRSF1
RTN4RL1
INTS5
APEH
SLC26A8
RAB6A
RPL4
LINGO1
RASL10A
ATG4A
GPR132
PLPP7
PTPRU
LRFN1
MYADM
MEF2C
SLC25A30
SMCR8
AP2B1
BNIP1
MRPL33
STMN4
OAZ1
SYN2
YWHAZ
C4orf48
MAP9
CATG00000043842.1
KIFAP3
